# Supplementary material for: Crystal structure of the thalidomide analog (3aR*,7aS*)-2-(2,6-dioxopiperidin-3-yl)hexa­hydro-1H-iso­indole-1,3(2H)-dione
Source: Acta Crystallogr E Crystallogr Commun. 2018 Oct 16;74(Pt 11):1595–8. doi: 10.1107/S2056989018014317 (PMC6218906; doi:10.1107/S2056989018014317)
Supplement: Supplementary file 1 [file e-74-01595-sup1.cif]

##############################################################################
#                                                                            #
# This CIF contains the data in a paper accepted for publication in          #
# Acta Crystallographica Section E. It conforms to the requirements of       #
# Notes for Authors for Acta Crystallographica Section E, and has been       #
# peer reviewed under the auspices of the IUCr Commission on Journals.       #
#                                                                            #
# Full details of the Crystallographic Information File format               #
# are given in the paper "The Crystallographic Information File (CIF):       #
# a New Standard Archive File for Crystallography" by S. R. Hall, F. H.      #
# Allen and I. D. Brown [Acta Cryst. (1991), A47, 655-685].                  #
#                                                                            #
# The current version of the core CIF dictionary is obtainable from          #
# ftp://ftp.iucr.org/pub/cif_core.dic.                                       #
#                                                                            #
# Software is freely available for graphical display of the structure(s)     #
# in this CIF. For information consult the CIF software page                 #
# http://www.iucr.org/resources/cif/software.                                #
#                                                                            #
# This file may be used for bona fide research purposes within the           #
# scientific community so long as proper attribution is given to the journal # 
# article from which it was obtained.                                        #
#                                                                            #
##############################################################################
data_I
_database_code_depnum_ccdc_archive 'CCDC 1872551'
_audit_creation_method     'SHELXL-2018/3'
_journal_date_recd_electronic     2018-08-23
_journal_date_accepted     2018-10-10
_journal_name_full     'Acta Crystallographica, Section E'
_journal_year     2018
_journal_volume     74
_journal_issue     11
_journal_page_first     1595
_journal_page_last     1598
_journal_paper_category     GO
_journal_paper_doi     10.1107/S2056989018014317
_journal_coeditor_code     LH5881
_publ_contact_author_name     'Ray J. Butcher'
_publ_contact_author_address
;
Department of Chemistry,
Howard University,
525 College Street NW,
Washington, DC 20059,
USA
;
_publ_contact_author_email     'rbutcher99@yahoo.com'
_publ_contact_author_fax     '202-806-5442'
_publ_contact_author_phone     '703-585-6631'
_publ_section_title
;\
Crystal structure of the thalidomide analog
(3a<i>R</i>*,7a<i>S</i>*)-2-(2,6-dioxopiperidin-3-yl)hexahydro-1<i>H</i>-\
isoindole-1,3(2<i>H</i>)-dione
;
loop_
    _publ_author_name
    _publ_author_footnote
    _publ_author_address
    'Hijji, Yousef' .
;
Department of Chemistry and Earth Sciences
Qatar University
Doha
Qatar
;
    'Benjamin, Ellis' .
;
Department of Chemistry
Richard Stockton College of New Jersey
Galloway, NJ 08205
USA
;
    'Jasinski, Jerry P.' .
;
Department of Chemistry
Keene State College
229 Main Street
Keene NH 03435
USA
;
    'Butcher, Ray J.' .
;
Department of Chemistry,
Howard University,
525 College Street NW,
Washington, DC 20059,
USA
;
_publ_section_synopsis
;
The title compound, C~13~H~16~N~2~O~4~, consists of a six-membered unsaturated
ring bound to a five-membered pyrrolidine-2,5-dione ring and N-bound to a
six-membered piperidine-2,6-dione ring and thus has the same basic skeleton as
thalidomide, except for the six-membered unsaturated ring substituted for the
aromatic ring.
;
_chemical_name_systematic
;\
(3a<i>R</i>*,7a<i>S</i>*)-2-(2,6-Dioxopiperidin-3-yl)hexahydro-1<i>H</i>-\
isoindole-1,3(2<i>H</i>)-dione
;
_chemical_name_common     ?
_chemical_formula_moiety     'C13 H16 N2 O4'
_chemical_formula_sum     'C13 H16 N2 O4'
_chemical_formula_iupac     'C13 H16 N2 O4'
_chemical_formula_weight     264.28
_chemical_melting_point     ?
_space_group_crystal_system     monoclinic
_space_group_name_H-M_alt     'P 21/c'
_space_group_name_Hall     '-P 2ybc'
loop_
    _space_group_symop_operation_xyz
    'x, y, z'
    '-x, y+1/2, -z+1/2'
    '-x, -y, -z'
    'x, -y-1/2, z-1/2'
_cell_length_a     11.4519(3)
_cell_length_b     9.2370(3)
_cell_length_c     11.8727(4)
_cell_angle_alpha     90
_cell_angle_beta     90.475(3)
_cell_angle_gamma     90
_cell_volume     1255.87(7)
_cell_formula_units_Z     4
_cell_measurement_reflns_used     7629
_cell_measurement_theta_min     3.7200
_cell_measurement_theta_max     77.3360
_cell_measurement_temperature     123(2)
_exptl_crystal_description     prism
_exptl_crystal_colour     colorless
_exptl_crystal_size_max     0.42
_exptl_crystal_size_mid     0.34
_exptl_crystal_size_min     0.18
_exptl_crystal_density_diffrn     1.398
_exptl_crystal_density_meas     ?
_exptl_crystal_density_method     'not measured'
_exptl_crystal_F_000     560
_exptl_absorpt_coefficient_mu     0.873
_exptl_absorpt_correction_type     multi-scan
_exptl_absorpt_process_details
;
(CrysAlisPro; Rigaku OD, 2012)
;
_exptl_absorpt_correction_T_min     0.82191
_exptl_absorpt_correction_T_max     1.00000
_diffrn_ambient_temperature     123(2)
_diffrn_source     ?
_diffrn_radiation_type     CuK\a
_diffrn_radiation_wavelength     1.54178
_diffrn_measurement_device_type
                              'Rigaku Oxford Diffraction Xcalibur, Ruby, Gemini'
_diffrn_measurement_method     '\w scans'
_diffrn_detector_area_resol_mean     10.5081
_diffrn_reflns_number     9733
_diffrn_reflns_av_R_equivalents     0.0241
_diffrn_reflns_av_unetI/netI     0.0202
_diffrn_reflns_theta_min     3.723
_diffrn_reflns_theta_max     77.539
_diffrn_reflns_theta_full     67.679
_diffrn_measured_fraction_theta_max     0.984
_diffrn_measured_fraction_theta_full     0.990
_diffrn_reflns_limit_h_min     -9
_diffrn_reflns_limit_h_max     14
_diffrn_reflns_limit_k_min     -10
_diffrn_reflns_limit_k_max     11
_diffrn_reflns_limit_l_min     -14
_diffrn_reflns_limit_l_max     14
_refine_special_details
;
 Refined as a two-component twin
;
_reflns_number_total     2626
_reflns_number_gt     2572
_reflns_threshold_expression     'I > 2\s(I)'
_refine_ls_structure_factor_coef     Fsqd
_refine_ls_matrix_type     full
_refine_ls_R_factor_all     0.0674
_refine_ls_R_factor_gt     0.0663
_refine_ls_wR_factor_gt     0.2053
_refine_ls_wR_factor_ref     0.2076
_refine_ls_goodness_of_fit_ref     1.187
_refine_ls_restrained_S_all     1.187
_refine_ls_number_reflns     2626
_refine_ls_number_parameters     177
_refine_ls_number_restraints     0
_refine_ls_hydrogen_treatment     mixed
_refine_ls_weighting_scheme     calc
_refine_ls_weighting_details
              'w=1/[\s^2^(Fo^2^)+(0.1179P)^2^+1.1244P] where P=(Fo^2^+2Fc^2^)/3'
_atom_sites_solution_hydrogens     mixed
_atom_sites_solution_primary     direct
_atom_sites_solution_secondary     difmap
_refine_ls_shift/su_max     0.000
_refine_ls_shift/su_mean     0.000
_refine_diff_density_max     0.333
_refine_diff_density_min     -0.349
_refine_ls_extinction_method     none
_refine_ls_extinction_coef     .
loop_
    _atom_type_symbol
    _atom_type_description
    _atom_type_scat_dispersion_real
    _atom_type_scat_dispersion_imag
    _atom_type_scat_source
    'C' 'C' 0.0181 0.0091
                         'International Tables Vol C Tables 4.2.6.8 and 6.1.1.4'
    'H' 'H' 0.0000 0.0000
                         'International Tables Vol C Tables 4.2.6.8 and 6.1.1.4'
    'N' 'N' 0.0311 0.0180
                         'International Tables Vol C Tables 4.2.6.8 and 6.1.1.4'
    'O' 'O' 0.0492 0.0322
                         'International Tables Vol C Tables 4.2.6.8 and 6.1.1.4'
_computing_data_collection
;
CrysAlisPro (Rigaku OD, 2012)
;
_computing_cell_refinement
;
CrysAlisPro (Rigaku OD, 2012)
;
_computing_structure_solution
;
SHELXS97 (Sheldrick, 2008)
;
_computing_structure_refinement
;
<i>SHELXL2018/3</i> (Sheldrick, 2015)
;
_computing_molecular_graphics
;
SHELXTL (Sheldrick, 2008)
;
_computing_publication_material
;
SHELXTL (Sheldrick, 2008)
;
loop_
    _atom_site_type_symbol
    _atom_site_label
    _atom_site_fract_x
    _atom_site_fract_y
    _atom_site_fract_z
    _atom_site_U_iso_or_equiv
    _atom_site_adp_type
    _atom_site_calc_flag
    _atom_site_occupancy
    _atom_site_disorder_assembly
    _atom_site_disorder_group
    O O1 0.66960(17) 0.4309(2) 0.56402(17) 0.0291(4) Uani d 1 . .
    O O2 0.67111(18) 0.8499(2) 0.76606(18) 0.0305(5) Uani d 1 . .
    O O3 0.58392(17) 0.8448(2) 0.51862(17) 0.0299(5) Uani d 1 . .
    O O4 0.21720(17) 0.9000(2) 0.64578(19) 0.0339(5) Uani d 1 . .
    N N1 0.64254(19) 0.6373(2) 0.66901(18) 0.0228(5) Uani d 1 . .
    N N2 0.4008(2) 0.8685(2) 0.58537(19) 0.0263(5) Uani d 1 . .
    H H2N 0.393(4) 0.952(5) 0.550(3) 0.043(10) Uiso d 1 . .
    C C1 0.7100(2) 0.5317(3) 0.6160(2) 0.0233(5) Uani d 1 . .
    C C2 0.8368(2) 0.5762(3) 0.6283(2) 0.0240(5) Uani d 1 . .
    H H2A 0.886927 0.491448 0.648892 0.029 Uiso calc 1 . .
    C C3 0.8713(2) 0.6388(3) 0.5124(2) 0.0288(6) Uani d 1 . .
    H H3A 0.893112 0.558146 0.461791 0.035 Uiso calc 1 . .
    H H3B 0.802837 0.688401 0.478581 0.035 Uiso calc 1 . .
    C C4 0.9729(2) 0.7454(3) 0.5201(2) 0.0311(6) Uani d 1 . .
    H H4A 1.043151 0.695475 0.549779 0.037 Uiso calc 1 . .
    H H4B 0.990952 0.783222 0.444218 0.037 Uiso calc 1 . .
    C C5 0.9407(2) 0.8704(3) 0.5979(2) 0.0295(6) Uani d 1 . .
    H H5A 1.003226 0.944367 0.597275 0.035 Uiso calc 1 . .
    H H5B 0.867389 0.916344 0.571200 0.035 Uiso calc 1 . .
    C C6 0.9248(2) 0.8128(3) 0.7171(2) 0.0278(6) Uani d 1 . .
    H H6A 0.899178 0.893048 0.766341 0.033 Uiso calc 1 . .
    H H6B 1.001037 0.777727 0.746054 0.033 Uiso calc 1 . .
    C C7 0.8356(2) 0.6895(3) 0.7240(2) 0.0236(5) Uani d 1 . .
    H H7A 0.850009 0.636936 0.796398 0.028 Uiso calc 1 . .
    C C8 0.7103(2) 0.7412(3) 0.7241(2) 0.0235(5) Uani d 1 . .
    C C9 0.5186(2) 0.6584(3) 0.6460(2) 0.0236(5) Uani d 1 . .
    H H9A 0.491323 0.576348 0.597625 0.028 Uiso calc 1 . .
    C C10 0.5061(2) 0.7980(3) 0.5776(2) 0.0239(5) Uani d 1 . .
    C C11 0.3047(2) 0.8261(3) 0.6481(2) 0.0264(5) Uani d 1 . .
    C C12 0.3171(2) 0.6889(3) 0.7153(2) 0.0285(6) Uani d 1 . .
    H H12A 0.288711 0.606388 0.669460 0.034 Uiso calc 1 . .
    H H12B 0.267804 0.695498 0.783153 0.034 Uiso calc 1 . .
    C C13 0.4435(2) 0.6608(3) 0.7512(2) 0.0260(5) Uani d 1 . .
    H H13A 0.470638 0.737979 0.802975 0.031 Uiso calc 1 . .
    H H13B 0.449314 0.566826 0.790999 0.031 Uiso calc 1 . .
loop_
    _atom_site_aniso_label
    _atom_site_aniso_U_11
    _atom_site_aniso_U_22
    _atom_site_aniso_U_33
    _atom_site_aniso_U_12
    _atom_site_aniso_U_13
    _atom_site_aniso_U_23
    O1 0.0298(9) 0.0199(9) 0.0374(10) -0.0011(7) -0.0051(8) -0.0043(7)
    O2 0.0306(10) 0.0200(9) 0.0407(11) 0.0001(7) -0.0028(8) -0.0059(7)
    O3 0.0280(10) 0.0269(10) 0.0347(10) 0.0042(7) 0.0006(8) 0.0055(7)
    O4 0.0266(9) 0.0273(10) 0.0478(12) 0.0052(8) -0.0031(8) -0.0019(9)
    N1 0.0226(10) 0.0164(9) 0.0294(10) 0.0004(8) -0.0062(8) 0.0003(8)
    N2 0.0260(11) 0.0189(10) 0.0337(11) 0.0043(8) -0.0044(9) 0.0023(9)
    C1 0.0265(12) 0.0173(11) 0.0259(11) 0.0017(9) -0.0049(9) 0.0024(9)
    C2 0.0245(11) 0.0177(11) 0.0297(12) 0.0005(9) -0.0039(9) 0.0002(9)
    C3 0.0297(13) 0.0276(13) 0.0291(13) -0.0027(10) -0.0008(10) -0.0019(10)
    C4 0.0306(13) 0.0319(14) 0.0309(13) -0.0046(11) -0.0008(10) 0.0011(10)
    C5 0.0286(13) 0.0252(13) 0.0345(14) -0.0050(10) -0.0035(10) 0.0027(10)
    C6 0.0250(12) 0.0275(12) 0.0309(13) -0.0053(10) -0.0045(10) -0.0006(10)
    C7 0.0240(11) 0.0216(11) 0.0253(11) -0.0020(9) -0.0039(9) 0.0014(9)
    C8 0.0250(11) 0.0195(11) 0.0258(11) -0.0010(9) -0.0043(9) 0.0017(9)
    C9 0.0219(11) 0.0170(11) 0.0319(12) 0.0015(8) -0.0070(9) -0.0005(9)
    C10 0.0253(11) 0.0180(11) 0.0283(11) 0.0021(9) -0.0054(9) -0.0006(9)
    C11 0.0242(12) 0.0213(12) 0.0336(13) 0.0007(9) -0.0054(10) -0.0053(10)
    C12 0.0245(12) 0.0217(12) 0.0393(14) -0.0016(9) -0.0017(10) 0.0001(10)
    C13 0.0239(12) 0.0218(12) 0.0322(13) -0.0007(9) -0.0034(10) 0.0030(9)
_geom_special_details
;
 All esds (except the esd in the dihedral angle between two l.s. planes)
 are estimated using the full covariance matrix.  The cell esds are taken
 into account individually in the estimation of esds in distances, angles
 and torsion angles; correlations between esds in cell parameters are only
 used when they are defined by crystal symmetry.  An approximate (isotropic)
 treatment of cell esds is used for estimating esds involving l.s. planes.
;
loop_
    _geom_bond_atom_site_label_1
    _geom_bond_atom_site_label_2
    _geom_bond_site_symmetry_2
    _geom_bond_distance
    _geom_bond_publ_flag
    O1 C1 . 1.207(3) ?
    O2 C8 . 1.208(3) ?
    O3 C10 . 1.217(3) ?
    O4 C11 . 1.213(3) ?
    N1 C8 . 1.394(3) ?
    N1 C1 . 1.397(3) ?
    N1 C9 . 1.456(3) ?
    N2 C10 . 1.374(3) ?
    N2 C11 . 1.390(4) ?
    N2 H2N . 0.88(5) ?
    C1 C2 . 1.515(3) ?
    C2 C7 . 1.544(3) ?
    C2 C3 . 1.548(4) ?
    C2 H2A . 1.0000 ?
    C3 C4 . 1.527(4) ?
    C3 H3A . 0.9900 ?
    C3 H3B . 0.9900 ?
    C4 C5 . 1.525(4) ?
    C4 H4A . 0.9900 ?
    C4 H4B . 0.9900 ?
    C5 C6 . 1.525(4) ?
    C5 H5A . 0.9900 ?
    C5 H5B . 0.9900 ?
    C6 C7 . 1.532(3) ?
    C6 H6A . 0.9900 ?
    C6 H6B . 0.9900 ?
    C7 C8 . 1.513(3) ?
    C7 H7A . 1.0000 ?
    C9 C13 . 1.522(4) ?
    C9 C10 . 1.531(3) ?
    C9 H9A . 1.0000 ?
    C11 C12 . 1.503(4) ?
    C12 C13 . 1.528(4) ?
    C12 H12A . 0.9900 ?
    C12 H12B . 0.9900 ?
    C13 H13A . 0.9900 ?
    C13 H13B . 0.9900 ?
loop_
    _geom_angle_atom_site_label_1
    _geom_angle_atom_site_label_2
    _geom_angle_atom_site_label_3
    _geom_angle_site_symmetry_1
    _geom_angle_site_symmetry_3
    _geom_angle
    _geom_angle_publ_flag
    C8 N1 C1 . . 112.6(2) ?
    C8 N1 C9 . . 122.3(2) ?
    C1 N1 C9 . . 123.4(2) ?
    C10 N2 C11 . . 127.0(2) ?
    C10 N2 H2N . . 118(3) ?
    C11 N2 H2N . . 115(3) ?
    O1 C1 N1 . . 123.9(2) ?
    O1 C1 C2 . . 128.4(2) ?
    N1 C1 C2 . . 107.5(2) ?
    C1 C2 C7 . . 103.9(2) ?
    C1 C2 C3 . . 105.49(19) ?
    C7 C2 C3 . . 113.9(2) ?
    C1 C2 H2A . . 111.1 ?
    C7 C2 H2A . . 111.1 ?
    C3 C2 H2A . . 111.1 ?
    C4 C3 C2 . . 112.8(2) ?
    C4 C3 H3A . . 109.0 ?
    C2 C3 H3A . . 109.0 ?
    C4 C3 H3B . . 109.0 ?
    C2 C3 H3B . . 109.0 ?
    H3A C3 H3B . . 107.8 ?
    C5 C4 C3 . . 109.7(2) ?
    C5 C4 H4A . . 109.7 ?
    C3 C4 H4A . . 109.7 ?
    C5 C4 H4B . . 109.7 ?
    C3 C4 H4B . . 109.7 ?
    H4A C4 H4B . . 108.2 ?
    C6 C5 C4 . . 109.2(2) ?
    C6 C5 H5A . . 109.8 ?
    C4 C5 H5A . . 109.8 ?
    C6 C5 H5B . . 109.8 ?
    C4 C5 H5B . . 109.8 ?
    H5A C5 H5B . . 108.3 ?
    C5 C6 C7 . . 113.2(2) ?
    C5 C6 H6A . . 108.9 ?
    C7 C6 H6A . . 108.9 ?
    C5 C6 H6B . . 108.9 ?
    C7 C6 H6B . . 108.9 ?
    H6A C6 H6B . . 107.8 ?
    C8 C7 C6 . . 113.4(2) ?
    C8 C7 C2 . . 103.24(19) ?
    C6 C7 C2 . . 117.1(2) ?
    C8 C7 H7A . . 107.5 ?
    C6 C7 H7A . . 107.5 ?
    C2 C7 H7A . . 107.5 ?
    O2 C8 N1 . . 123.9(2) ?
    O2 C8 C7 . . 128.2(2) ?
    N1 C8 C7 . . 107.8(2) ?
    N1 C9 C13 . . 113.9(2) ?
    N1 C9 C10 . . 107.4(2) ?
    C13 C9 C10 . . 111.9(2) ?
    N1 C9 H9A . . 107.8 ?
    C13 C9 H9A . . 107.8 ?
    C10 C9 H9A . . 107.8 ?
    O3 C10 N2 . . 121.2(2) ?
    O3 C10 C9 . . 122.6(2) ?
    N2 C10 C9 . . 116.2(2) ?
    O4 C11 N2 . . 119.1(2) ?
    O4 C11 C12 . . 124.1(3) ?
    N2 C11 C12 . . 116.8(2) ?
    C11 C12 C13 . . 112.1(2) ?
    C11 C12 H12A . . 109.2 ?
    C13 C12 H12A . . 109.2 ?
    C11 C12 H12B . . 109.2 ?
    C13 C12 H12B . . 109.2 ?
    H12A C12 H12B . . 107.9 ?
    C9 C13 C12 . . 108.3(2) ?
    C9 C13 H13A . . 110.0 ?
    C12 C13 H13A . . 110.0 ?
    C9 C13 H13B . . 110.0 ?
    C12 C13 H13B . . 110.0 ?
    H13A C13 H13B . . 108.4 ?
loop_
    _geom_torsion_atom_site_label_1
    _geom_torsion_atom_site_label_2
    _geom_torsion_atom_site_label_3
    _geom_torsion_atom_site_label_4
    _geom_torsion_site_symmetry_1
    _geom_torsion_site_symmetry_2
    _geom_torsion_site_symmetry_3
    _geom_torsion_site_symmetry_4
    _geom_torsion
    _geom_torsion_publ_flag
    C8 N1 C1 O1 . . . . 179.5(2) ?
    C9 N1 C1 O1 . . . . -15.2(4) ?
    C8 N1 C1 C2 . . . . -5.3(3) ?
    C9 N1 C1 C2 . . . . 160.0(2) ?
    O1 C1 C2 C7 . . . . -167.9(2) ?
    N1 C1 C2 C7 . . . . 17.2(2) ?
    O1 C1 C2 C3 . . . . 72.0(3) ?
    N1 C1 C2 C3 . . . . -102.9(2) ?
    C1 C2 C3 C4 . . . . 155.2(2) ?
    C7 C2 C3 C4 . . . . 41.9(3) ?
    C2 C3 C4 C5 . . . . -58.7(3) ?
    C3 C4 C5 C6 . . . . 64.9(3) ?
    C4 C5 C6 C7 . . . . -55.2(3) ?
    C5 C6 C7 C8 . . . . -80.1(3) ?
    C5 C6 C7 C2 . . . . 40.0(3) ?
    C1 C2 C7 C8 . . . . -21.7(2) ?
    C3 C2 C7 C8 . . . . 92.6(2) ?
    C1 C2 C7 C6 . . . . -147.1(2) ?
    C3 C2 C7 C6 . . . . -32.8(3) ?
    C1 N1 C8 O2 . . . . 172.5(2) ?
    C9 N1 C8 O2 . . . . 6.9(4) ?
    C1 N1 C8 C7 . . . . -9.4(3) ?
    C9 N1 C8 C7 . . . . -174.9(2) ?
    C6 C7 C8 O2 . . . . -34.8(4) ?
    C2 C7 C8 O2 . . . . -162.5(3) ?
    C6 C7 C8 N1 . . . . 147.1(2) ?
    C2 C7 C8 N1 . . . . 19.4(3) ?
    C8 N1 C9 C13 . . . . -67.6(3) ?
    C1 N1 C9 C13 . . . . 128.4(2) ?
    C8 N1 C9 C10 . . . . 56.9(3) ?
    C1 N1 C9 C10 . . . . -107.1(3) ?
    C11 N2 C10 O3 . . . . 179.1(2) ?
    C11 N2 C10 C9 . . . . -0.4(4) ?
    N1 C9 C10 O3 . . . . 25.9(3) ?
    C13 C9 C10 O3 . . . . 151.6(2) ?
    N1 C9 C10 N2 . . . . -154.6(2) ?
    C13 C9 C10 N2 . . . . -28.9(3) ?
    C10 N2 C11 O4 . . . . -179.6(2) ?
    C10 N2 C11 C12 . . . . 0.4(4) ?
    O4 C11 C12 C13 . . . . -151.1(3) ?
    N2 C11 C12 C13 . . . . 28.9(3) ?
    N1 C9 C13 C12 . . . . 178.0(2) ?
    C10 C9 C13 C12 . . . . 55.9(3) ?
    C11 C12 C13 C9 . . . . -56.1(3) ?
loop_
    _geom_hbond_atom_site_label_D
    _geom_hbond_atom_site_label_H
    _geom_hbond_atom_site_label_A
    _geom_hbond_site_symmetry_A
    _geom_hbond_distance_DH
    _geom_hbond_distance_HA
    _geom_hbond_distance_DA
    _geom_hbond_angle_DHA
    _geom_hbond_publ_flag
    N2 H2N O3 3_676 0.88(5) 2.07(5) 2.928(3) 165(4) yes
    C7 H7A O4 2_646 1.00 2.42 3.150(3) 129.2 yes
    C9 H9A O1 3_666 1.00 2.65 3.385(3) 130.4 yes
    C12 H12A O2 2_646 0.99 2.53 3.143(3) 119.8 yes
    C13 H13A O2 . 0.99 2.56 3.142(3) 117.5 yes
    C13 H13B O2 2_646 0.99 2.52 3.163(3) 122.3 yes
_shelx_space_group_comment
;
The symmetry employed for this shelxl refinement is uniquely defined
by the following loop, which should always be used as a source of
symmetry information in preference to the above space-group names.
They are only intended as comments.
;
_shelx_estimated_absorpt_T_min     ?
_shelx_estimated_absorpt_T_max     ?
_shelx_hkl_file
;
   0   0   1 100.177 17.0311   5
   0   0   2 81602.3 645.132   5
   0   0   3 101.011 35.1078   5
   0   0   4 30932.0 583.724   5
   0   0   5 91.2614 48.9676   5
   0   0   6 25269.9 684.920   5
   0   0   7 68.7199 43.8209   5
   0   0   8 48617.3 1139.46   5
   0   0  -8 47897.3 1153.10   4
   0   0  -9-71.0395 52.2813   4
   0   0   9 42.0431 45.2800   5
   0   0  10 2183.79 149.435  10
   0   0 -10 2161.63 268.632   4
   0   0  10 2215.98 267.400   5
   0   0  11-4.28577 16.6860  13
   0   0  11 66.3523 31.5702  10
   0   0  12 3031.19 164.468  13
   0   0  13 47.2623 23.0872  13
   0   0 -13 17.5689 18.0061  19
   0   0 -14 14992.1 245.059  19
   0  -1   0 548.862 31.9407   1
   0  -1   0 464.360 40.0877   3
   0  -1   1 19097.1 275.403   3
   0  -1  -1 18595.4 281.917   3
   0   1   1 18773.2 166.043   7
   0   1  -1 18673.5 256.287   2
   0  -1  -1 18621.7 206.378   4
   0  -1   2 839986. 2296.25   5
   0   1   2 999999. 2511.22   5
   0  -1   3 16002.2 374.750   5
   0   1   3 15629.1 375.189   5
   0   1   4 13390.8 400.344   5
   0  -1   4 13852.2 402.801   5
   0  -1   5 6846.64 319.042   5
   0   1   5 6551.24 319.856   5
   0  -1   6 4892.34 303.450   5
   0   1   6 5060.59 316.907   5
   0  -1   7 83.2792 41.0939   5
   0  -1  -7 88.0983 51.4656   4
   0  -1  -8 736.513 141.043   4
   0   1   8 570.589 132.936   5
   0  -1   8 1008.83 163.278   5
   0   1   9 554.413 132.259   5
   0  -1   9 298.930 85.2495   5
   0  -1  -9 733.671 147.851   4
   0   1  -9 516.760 131.814   4
   0   1  10 20122.5 455.844  10
   0  -1  10 19250.0 444.029  10
   0  -1 -10 19908.8 407.904  23
   0  -1  10 20445.3 430.322  13
   0   1 -11 6021.61 225.476  19
   0   1  11 6279.36 258.793  10
   0  -1  11 6569.22 248.509  13
   0   1  12 278.735 50.9401  13
   0   1  12 251.069 52.4086  10
   0   1 -12 301.354 50.3977  19
   0  -1 -13 392.168 52.4939  19
   0   1 -13 365.367 47.7593  19
   0   1  13 428.955 56.7369  13
   0   1 -14 21388.8 273.871  19
   0  -1 -14 21370.6 296.795  19
   0   2   0 471074. 1050.50   2
   0  -2   0 459246. 1786.26   3
   0  -2  -1 6813.54 227.864   3
   0  -2   1 6435.89 176.898   1
   0   2   1 6794.21 157.637   7
   0  -2   1 6538.73 217.608   3
   0   2  -1 6353.75 171.129   2
   0  -2  -1 6539.91 173.506   1
   0  -2  -2 140234. 794.442   4
   0  -2   2 139101. 1097.42   3
   0  -2  -2 142149. 973.569   1
   0  -2  -3 229394. 1306.82   4
   0  -2   3 228648. 1572.14   5
   0  -2   4 312849. 2069.65   5
   0  -2  -4 327146. 2061.99   3
   0  -2   5 73400.8 1103.65   5
   0   2   5 74579.7 1164.78   5
   0  -2  -5 73274.5 1077.95   3
   0  -2  -6 228.316 66.2252   4
   0  -2  -6 251.915 75.3551   3
   0   2   6 274.319 82.0351   5
   0  -2   6 208.585 67.5016   5
   0  -2   7 3694.35 292.185   5
   0  -2  -7 4449.21 313.967   4
   0  -2  -7 4197.00 301.851   3
   0  -2  -8 1739.08 213.323   4
   0  -2  -8 1774.51 216.167   3
   0  -2   8 1628.30 208.088   5
   0  -2  -9 5360.06 403.069   4
   0  -2   9 5688.92 414.523   5
   0   2   9 5638.68 216.501   8
   0   2  -9 5678.73 438.806   4
   0  -2  -9 5557.92 211.250  23
   0   2  10 548.057 73.3983   8
   0  -2 -10 539.444 70.9608  23
   0   2 -10 611.057 72.4399  19
   0   2  10 549.005 76.5747  10
   0   2  11 2539.44 164.074  10
   0  -2 -11 2563.29 151.574  23
   0   2 -11 2556.51 144.694  19
   0   2  12 1682.28 127.908  10
   0   2 -12 1849.65 115.929  19
   0   2  13 101.345 30.7838  13
   0   2 -13 83.8322 24.6357  19
   0  -2  13 85.4305 27.6594  27
   0  -2 -14 5595.41 147.905  19
   0   2  14 5722.40 139.732  13
   0  -2  14 5825.20 161.263  27
   0   3   0 56.6727 14.6536   2
   0  -3   0 49.9727 29.8965   3
   0  -3   0 55.7466 22.5771   1
   0  -3   1 126648. 919.812   1
   0  -3  -1 128241. 1220.88   3
   0  -3   1 125735. 1192.41   3
   0  -3  -1 128277. 905.730   1
   0   3   1 127737. 879.263   7
   0  -3  -2 99262.6 898.307   1
   0  -3  -2 99239.9 1116.96   3
   0  -3   2 98263.6 1098.40   3
   0  -3  -3 17923.7 436.533   1
   0  -3  -3 16896.8 499.337   3
   0  -3   3 17082.9 482.662   3
   0  -3   4 1956.14 183.088   5
   0  -3  -4 2161.07 192.718   3
   0  -3  -4 2001.00 166.731   1
   0  -3  -5 120651. 1525.45   3
   0  -3   5 121613. 1526.00   5
   0  -3  -6 158382. 1874.29   3
   0  -3   6 152634. 1840.37   5
   0  -3  -7 225.985 71.0254   4
   0  -3   7 154.698 65.2384   5
   0  -3  -7 193.463 72.7741   3
   0  -3   8 17479.5 696.717   5
   0  -3  -8 18168.8 708.532   3
   0  -3  -8 17483.0 698.344   1
   0  -3  -9 217.897 70.5034   1
   0   3  -9 157.903 32.0220  19
   0  -3  -9 162.753 36.3318  23
   0   3  -9 147.770 72.4497   4
   0   3   9 211.723 49.0084  10
   0   3   9 224.637 45.6201   8
   0  -3   9 197.315 82.7438   5
   0   3 -10 523.821 66.5218  19
   0   3  10 511.174 74.5375  10
   0   3  10 537.941 70.9111   8
   0  -3 -10 524.968 71.3564  23
   0  -3 -11 4647.11 201.641  23
   0   3  11 4812.79 224.548  10
   0   3 -11 5055.63 198.411  19
   0  -3  12 8070.21 269.032  27
   0  -3 -12 7839.40 246.512  23
   0   3 -12 8537.23 234.698  19
   0   3  12 8262.58 271.612  10
   0   3  13 1737.51 106.872  13
   0  -3  13 1739.31 106.651  27
   0   3 -13 1716.59 85.9926  19
   0   3  13 1698.69 103.939  10
   0   3  14 764.185 46.6567  13
   0   3 -14 743.085 44.7572  30
   0  -3 -14 859.831 54.0735  19
   0  -4   0 475105. 1915.25   1
   0  -4   0 444384. 2666.35   3
   0  -4  -1 9571.45 277.381   1
   0  -4   1 9379.16 283.361   1
   0   4   1 9703.21 290.617   7
   0  -4  -1 8579.50 375.045   3
   0  -4   1 8889.26 375.339   3
   0  -4  -2 1339.39 115.350   1
   0   4   2 1507.03 98.6739   7
   0  -4   2 1493.18 160.009   3
   0  -4  -2 1168.69 145.203   3
   0  -4  -3 14121.0 510.102   3
   0  -4   3 14736.2 517.734   3
   0  -4   4 13520.6 526.890   5
   0  -4  -4 12799.9 510.851   3
   0  -4  -4 14221.1 456.532   1
   0  -4  -5 8639.92 446.195   3
   0  -4  -5 9950.25 420.645   1
   0  -4   5 8677.01 450.404   5
   0  -4  -6 3472.04 274.128   1
   0  -4   6 3096.18 278.345   5
   0  -4  -6 3191.73 281.256   3
   0  -4  -7 6333.00 415.575   3
   0  -4  -7 6684.16 408.370   1
   0  -4   7 6104.59 412.973   5
   0  -4  -8 3971.41 338.209   3
   0   4   8 4388.55 186.150   8
   0  -4   8 4229.92 202.090  27
   0   4   8 4334.63 208.004  10
   0   4   8 3951.04 185.486  20
   0   4  -8 4377.71 372.067   4
   0  -4  -8 4130.44 341.552   1
   0  -4   8 4230.70 353.461   5
   0   4   9 57.9988 28.6636   8
   0   4   9 42.1744 30.9607  10
   0   4  -9 7.99390 19.9461  19
   0  -4   9 76.2399 33.0591  27
   0  -4  -9 9.10534 18.7892  23
   0  -4 -10 2818.28 161.068  23
   0   4  10 3063.88 164.990   8
   0   4 -10 3251.21 160.261  19
   0   4  10 3087.11 184.058  10
   0  -4  10 3083.16 179.564  27
   0  -4 -11 5480.57 216.372  23
   0   4 -11 6137.41 208.188  19
   0  -4  11 6167.29 244.386  27
   0   4  11 5945.52 242.731  10
   0  -4  12 15874.8 347.994  27
   0   4  12 15507.9 349.753  10
   0   4 -12 15898.6 288.040  19
   0   4 -13 255.400 36.5176  30
   0   4  13 259.014 40.4416  13
   0   4  13 240.712 36.2052  10
   0  -4  13 244.039 35.8066  27
   0  -4 -14 17.7311 8.63602  19
   0  -5   0 14.6996 29.2004   3
   0  -5  -1 923.889 142.230   3
   0  -5   1 1046.14 150.219   3
   0   5   1 982.834 107.100   7
   0  -5   2 69654.3 1230.40   3
   0  -5  -2 68529.2 1222.76   3
   0  -5  -3 13020.5 550.561   3
   0  -5   3 13439.1 562.260   3
   0  -5   4 6734.41 412.451   3
   0  -5   4 6924.63 421.521   5
   0  -5  -4 6221.80 395.242   3
   0  -5  -5 55.3377 45.8747   3
   0  -5   5-72.9438 49.1223   5
   0  -5   6 2030.56 240.396   5
   0  -5  -6 2066.33 239.513   3
   0   5   7-9.08819 15.4914  20
   0   5   7-19.6287 19.9257  10
   0   5   8 14290.5 336.518   8
   0  -5   8 13957.6 381.080  27
   0   5   8 14252.6 393.233  10
   0   5   8 13371.9 355.085  20
   0   5  -8 14190.7 333.705  19
   0   5   9 8917.88 271.067   8
   0   5  -9 9089.00 267.059  19
   0  -5   9 8800.11 304.849  27
   0   5   9 8753.89 312.388  10
   0  -5  -9 8378.53 276.594  23
   0  -5  10 15891.4 397.455  27
   0   5  10 15885.3 352.905   8
   0   5 -10 16374.3 341.323  19
   0   5  10 15190.1 400.574  10
   0   5 -11 973.301 89.4613  30
   0  -5 -11 1076.20 92.6652  23
   0  -5  11 1252.32 101.706  27
   0   5  11 1126.16 100.790  10
   0   5  12 68.5301 25.8787  10
   0  -5  12 69.5799 21.5909  27
   0   5 -12 46.8374 22.2504  30
   0  -5 -12 78.0493 28.1690  23
   0   5 -13 177.920 25.0821  26
   0   5  13 224.886 33.3874  13
   0   5 -13 186.876 25.3396  30
   0  -6   0 53127.5 1179.88   3
   0  -6  -1 19537.1 725.269   3
   0  -6   1 19405.0 720.380   3
   0  -6  -2 31650.7 937.399   3
   0  -6   2 30799.1 922.738   3
   0  -6  -3 148.528 69.8783   3
   0  -6   3 28.7157 38.5822   3
   0  -6   4 21995.9 816.244   5
   0  -6   4 22723.7 826.655   3
   0  -6  -4 20453.7 782.047   3
   0  -6  -5 1109.87 188.641   3
   0  -6   5 1247.73 194.686   5
   0   6   6 128.729 39.1372  26
   0   6   6 137.616 35.4758  20
   0   6  -6 137.752 39.2734  30
   0  -6   6 166.844 74.9694   5
   0  -6   6 73.5911 31.0395  27
   0  -6  -6 131.976 67.7028   3
   0   6  -7 27382.3 519.703  30
   0  -6   7 29091.6 554.391  27
   0   6   7 27620.9 542.647  10
   0   6   7 27965.6 502.378  20
   0   6   8 6036.48 239.188  20
   0   6   8 6287.09 265.296  10
   0  -6   8 6662.24 264.831  27
   0   6  -8 5889.39 242.016  30
   0  -6  -9 441.139 62.7217  23
   0   6  -9 511.358 71.1599  30
   0   6   9 634.307 83.2864  10
   0  -6   9 519.551 73.3039  27
   0  -6  10-2.06293 26.7833  27
   0   6  10 5.74451 21.6572  10
   0   6 -10 29.4543 21.8363  30
   0  -6 -10 22.5040 19.2789  23
   0   6 -11 8791.92 239.511  26
   0   6  11 8731.55 248.537  10
   0   6 -11 8445.60 235.023  30
   0  -6 -11 8395.29 233.173  23
   0   6  12 3147.93 113.122  10
   0   6 -12 3348.90 117.952  30
   0   6 -12 3321.38 116.287  26
   0  -6 -12 3262.83 121.455  23
   0  -7   0-32.7536 41.7520   3
   0  -7   1 9968.41 562.384   3
   0  -7  -1 9522.16 550.010   3
   0  -7   2 850.681 165.091   3
   0  -7  -2 708.615 149.890   3
   0   7  -3 9733.00 301.061  26
   0   7   3 9891.35 309.461  30
   0   7  -3 10015.8 309.710  30
   0  -7  -3 10035.0 571.137   3
   0   7   3 10498.2 309.911  26
   0  -7   3 10384.6 584.684   3
   0   7   3 10553.8 289.168  20
   0   7  -4 2230.92 147.620  26
   0  -7   4 2543.41 292.167   5
   0   7  -4 2310.23 151.960  30
   0  -7  -4 2511.85 289.536   3
   0   7   4 2582.70 158.621  26
   0   7   4 2478.37 145.042  20
   0   7   5 9396.89 285.653  20
   0   7   5 9261.93 308.109  26
   0   7  -5 9344.71 306.952  26
   0   7  -5 8877.79 300.283  30
   0   7  -6 133.240 39.5308  30
   0   7   6 67.1045 28.6571  26
   0   7   6 121.056 37.3833  20
   0   7  -6 82.0402 24.6626  26
   0   7  -7 4686.58 219.403  26
   0   7   7 4790.88 208.721  20
   0   7  -7 4431.44 213.973  30
   0   7   7 4702.08 224.957  10
   0   7  -8 1378.00 115.743  30
   0   7  -8 1349.14 114.820  26
   0   7   8 1398.84 112.487  20
   0   7   8 1388.74 122.147  10
   0   7  -9 2219.83 136.729  30
   0   7   9 2174.72 141.748  10
   0  -7  -9 2012.43 126.041  23
   0   7  -9 2228.69 137.824  26
   0   7 -10 1107.91 87.5419  30
   0   7  10 1146.81 91.8084  10
   0   7 -10 1207.55 90.0767  26
   0  -7 -10 1098.29 84.9132  23
   0  -7 -11 174.170 31.3091  23
   0   7  11 151.541 27.5177  10
   0   7 -11 163.954 28.1348  26
   0   7 -11 163.728 29.0073  30
   0   8   0 872.857 96.4031  30
   0   8   0 920.359 95.9034  26
   0   8  -1 2112.43 146.838  26
   0   8  -1 1920.60 144.984  30
   0   8   1 2080.24 135.596  20
   0   8   1 1996.42 146.120  30
   0   8   1 1946.47 137.935  26
   0   8   2 4410.79 219.163  30
   0   8   2 4542.72 212.302  26
   0   8  -2 4210.67 210.202  26
   0   8  -2 4516.39 220.533  30
   0   8   2 4608.40 202.440  20
   0   8   3 4704.02 221.234  26
   0   8   3 4697.61 205.872  20
   0   8  -3 4568.32 220.574  26
   0   8  -3 4567.83 222.125  30
   0   8  -4 6.87347 16.6191  26
   0   8   4 21.4525 19.8210  20
   0   8   4-2.85103 17.4955  26
   0   8  -4-4.44649 28.3405  30
   0   8  -5 8194.03 292.409  26
   0   8   5 7939.06 290.067  26
   0   8   5 8315.52 268.999  20
   0   8  -5 7955.11 292.492  30
   0   8   6 4264.02 211.399  10
   0   8  -6 4083.94 202.252  26
   0   8   6 4147.45 188.765  20
   0   8  -6 3989.48 203.712  30
   0   8  -7 39.7414 27.3837  26
   0   8   7 42.1167 27.4961  10
   0   8   7 21.9462 17.9962  20
   0   8  -7 9.08134 15.9775  30
   0   8  -8 1175.78 99.4315  30
   0   8   8 1181.63 101.684  10
   0   8  -8 1214.66 98.7642  26
   0   8  -9-7.15440 15.2040  26
   0  -8  -9-8.99723 14.8239  23
   0   8  -9 7.44453 15.1882  30
   0   8   9 1.19562 14.3769  10
   0   8 -10 2537.29 106.736  30
   0  -8 -10 2438.65 101.838  23
   0   8 -10 2428.84 98.9548  26
   0   8  10 2395.99 102.144  10
   0   9   0 12.8643 16.8533  20
   0   9   0-5.10958 20.9155  26
   0   9   0 12.7255 18.8087  30
   0   9   1 4406.50 193.515  20
   0   9   1 4197.81 205.659  26
   0   9   1 4109.06 211.532  30
   0   9  -1 4196.15 209.212  26
   0   9  -1 4135.62 212.117  30
   0   9  -1 4365.13 197.473  20
   0   9  -2 3747.66 203.291  30
   0   9  -2 3651.81 197.238  26
   0   9   2 3790.42 198.619  26
   0   9   2 4169.87 186.421  20
   0   9  -3 5190.94 238.139  30
   0   9   3 5714.03 216.870  20
   0   9  -3 5331.55 237.521  26
   0   9   3 5390.53 232.924  26
   0   9   4 12600.8 351.416  26
   0   9  -4 12518.6 351.889  26
   0   9   4 12933.6 318.736  20
   0   9  -4 11968.2 350.516  30
   0   9   5 7264.38 261.452  26
   0   9   5 7906.63 242.623  20
   0   9  -5 7186.41 264.899  30
   0   9  -5 7601.12 265.220  26
   0   9  -6 184.862 40.3490  26
   0   9   6 194.822 38.9442  20
   0   9  -6 184.621 40.7197  30
   0   9   6 147.129 40.7385  10
   0   9  -7 1690.71 108.320  26
   0   9   7 1620.20 95.2131  20
   0   9  -7 1592.52 108.325  30
   0   9   7 1557.01 107.764  10
   0  -9  -8 4967.52 152.364  23
   0   9   8 5182.51 172.084  10
   0   9  -8 5161.28 170.783  30
   0   9  -8 5239.67 164.353  26
   0   9  -9 169.070 23.6157  26
   0   9   9 186.300 25.3413  10
   0   9  -9 229.878 30.3789  30
   0  -9  -9 178.508 25.4475  23
   0  10   0 21134.2 443.148  30
   0  10   0 21357.0 434.316  26
   0  10  -1 16.4372 17.1602  20
   0  10   1 13.9257 18.0003  26
   0  10  -1 36.8128 24.0055  26
   0  10   1 17.6534 17.3612  20
   0  10  -1 48.5526 32.3886  30
   0  10  -2 1284.42 106.577  26
   0  10   2 1363.32 94.2388  20
   0  10  -2 1394.40 114.357  30
   0  10   2 1268.08 105.183  26
   0  10  -2 1349.36 96.5578  20
   0  10  -3 190.836 45.3803  30
   0  10   3 164.491 38.8233  26
   0  10  -3 179.086 41.6960  26
   0  10   3 161.007 32.4144  20
   0  10  -3 152.992 33.0693  20
   0  10  -4 4873.56 199.312  30
   0  10   4 5083.62 197.833  26
   0  10   4 5369.75 170.479  20
   0  10  -4 5051.51 193.286  26
   0  10  -4 5098.32 172.205  20
   0  10  -5 192.948 32.9308  20
   0  10  -5 205.870 38.7257  26
   0  10  -5 232.032 42.1685  30
   0  10   5 166.343 27.6524  20
   0  10   5 191.287 38.3354  10
   0  10   6 1071.44 78.5280  10
   0  10  -6 1038.29 61.2682  20
   0  10  -6 1044.20 72.8376  26
   0  10  -6 1048.99 77.8646  30
   0 -10  -7 7328.53 143.440  23
   0  10  -7 7920.83 178.459  30
   0  10   7 7801.09 173.047  10
   0  10  -7 7355.54 154.596  26
   0  11   0-0.75769 14.1363  26
   0  11   1 711.100 63.8210  26
   0  11  -1 712.869 63.8341  26
   0  11  -2 1397.23 85.5237  26
   0  11   2 1463.53 88.4382  26
   0  11   3 2474.34 112.105  10
   0  11  -3 2257.14 100.692  26
   0  11   4 2436.70 100.110  10
   0  11  -4 2234.30 87.6285  26
   1   0 -14 72.7380 22.9970  19
   1   0 -13 15.5670 16.2770  19
   1   0 -12 24112.6 449.453  19
  -1   0  11-9.95813 20.2518  10
  -1   0  10 1340.68 119.159  10
  -1   0  10 1464.28 210.392   5
   1   0  -9-50.0424 47.0840   4
  -1   0   9 40.3339 42.4631   5
  -1   0   8 11765.6 542.981   5
   1   0  -8 10530.6 537.281   4
  -1   0   7-29.1543 30.4586   5
   1   0  -7 40.1877 37.3207   4
   1   0  -6 5621.16 341.533   4
  -1   0   6 581.749 118.875   5
  -1   0   5 0.27200 21.3108   5
   1   0  -5 58.4092 45.0938   4
  -1   0   4 16772.7 411.816   5
  -1   0   3 61.0468 24.0044   5
  -1   0   2 25801.0 327.051   5
   1   0  -2 21803.7 388.843   4
  -1   0   1 260.703 20.5328   5
   1   0  -1 228.040 30.5795   4
   1   0   0 251184. 745.042   1
   1   0   1 489.117 41.0575   5
  -1   0  -1 364.358 37.7189   2
   1   0   1 384.577 36.2516   1
   1   0   2 117612. 853.635   5
  -1   0  -2 118421. 849.793   2
   1   0   3 5.13095 15.1768   5
   1   0   4 62668.1 880.482   5
   1   0   5 49.8172 33.7590   5
   1   0   6 53553.6 1025.25   5
   1   0   7 4.12943 36.6834   5
   1   0   8 782.898 153.433   5
  -1   0  -9-112.488 62.8768   4
   1   0   9-3.06616 26.7875   5
   1   0  10 34992.8 594.982  13
   1   0  10 35180.8 584.405  10
   1   0  11-29.2111 23.4488  13
   1   0  11 25.6549 23.7184  10
  -1   0 -12 3299.52 156.031  19
   1   0  12 3357.45 179.582  13
   1   0  13 10.3054 21.8176  13
  -1   0 -13 2.29159 12.2759  19
  -1   0 -14 248.559 28.4274  19
   1   0  14 251.477 33.6095  13
  -1  -1  14 253.714 35.0935  27
   1   1 -14 223.743 32.2183  19
   1  -1 -13 2027.14 118.086  19
   1   1 -13 2082.84 116.957  19
  -1   1  12 217.833 43.5124  13
  -1   1  12 174.484 43.2179  10
   1   1 -12 191.544 43.8158  19
  -1   1  11 2747.19 173.259  10
   1   1 -11 2949.49 162.770  19
   1  -1 -10 31465.2 529.158  23
  -1  -1  10 31114.5 571.263  10
  -1   1  10 32252.2 583.898  10
   1   1  -9 141.961 84.9340   4
  -1  -1   9 282.773 90.2171   5
   1  -1  -9 272.547 92.8797   4
  -1   1   9 33.3897 37.6844   5
  -1   1   8 1281.72 187.279   5
  -1  -1   8 1236.76 174.260   5
   1   1  -7 2254.33 251.695   4
   1  -1  -7 2065.25 192.910   3
  -1   1   7 1671.58 197.422   5
  -1  -1   7 1813.93 194.614   5
   1  -1  -7 2531.36 243.285   4
   1  -1  -6 8645.06 411.309   4
  -1  -1   6 8600.02 383.246   5
  -1   1   6 8231.06 388.741   5
   1  -1  -5 115132. 1333.25   4
  -1   1   5 111476. 1263.70   5
  -1  -1   5 113619. 1241.11   5
  -1  -1   4 125801. 1148.96   5
   1  -1  -4 122745. 1215.61   4
  -1   1   4 122307. 1162.07   5
   1  -1  -3 129750. 949.709   3
   1  -1  -3 131530. 1092.75   4
   1  -1  -2 93367.5 669.206   3
  -1  -1   2 92676.6 650.766   3
   1   1  -1 108736. 647.223   4
  -1  -1   1 107878. 605.792   3
   1  -1   0 153661. 804.606   1
  -1  -1   0 158438. 784.697   3
   1   1   1 155296. 864.621   5
  -1  -1  -1 157932. 900.633   3
   1  -1   1 155509. 886.112   3
   1  -1   1 157513. 889.587   1
  -1   1  -1 159119. 904.377   2
   1   1   1 153779. 801.461   7
  -1  -1  -1 156222. 619.114   2
   1  -1   2 17723.9 361.223   5
  -1   1  -2 16498.8 354.621   2
   1   1   2 17182.7 355.365   5
   1   1   2 16749.8 296.481   7
   1   1   3 521548. 2282.85   5
  -1   1  -3 544436. 2362.68   2
   1   1   4 183038. 1569.22   5
   1  -1   4 192491. 1570.18   5
   1  -1   5 43427.4 841.445   5
   1   1   5 43130.7 858.448   5
   1   1   6 11188.3 486.318   5
   1  -1   6 11172.2 472.942   5
   1   1   7 6434.16 403.924   5
   1  -1   7 6341.87 390.324   5
   1  -1   8 35147.1 980.744   5
   1   1   8 34333.4 1005.21   5
  -1  -1  -8 35517.6 974.839   4
  -1  -1  -9 5500.46 406.525   4
   1  -1   9 5568.92 414.432   5
   1   1   9 5189.94 419.571   5
   1   1  10 2781.46 162.086   8
  -1  -1 -10 3064.89 158.128  23
   1  -1  10 3101.48 176.274  13
   1   1  10 2991.90 171.870  10
   1   1  11 23.0050 15.9345  10
   1  -1  11 24.1165 25.3351  13
  -1   1 -11 31.6245 18.9672  19
   1  -1  12 1441.01 115.416  13
   1   1  12 1309.95 114.058  13
  -1   1 -12 1461.83 100.838  19
   1   1  13 2158.86 129.352  13
   1  -1  13 2312.22 127.287  13
  -1   1 -13 2150.71 105.091  19
  -1  -1 -13 1919.18 106.812  19
   1   1  14 149.225 26.7898  13
  -1  -1 -14 114.464 20.8505  19
   1   2 -14 6603.22 149.192  19
   1  -2 -14 6759.44 168.645  19
  -1   2  13 5745.36 182.216  13
   1   2 -13 5104.29 174.908  19
  -1  -2  13 5507.34 191.006  27
  -1   2  13 5092.53 199.239  10
  -1   2  12 1473.97 121.722  10
   1   2 -12 1128.92 94.4277  19
  -1   2  12 1353.10 108.407  13
   1  -2 -11 425.524 63.7385  23
   1   2 -11 475.594 65.6229  19
  -1   2  11 562.644 80.1421  10
   1   2 -10 8.88745 18.1515  19
  -1   2  10-8.24190 19.5001  10
   1  -2 -10 15.2134 23.8191  23
  -1   2   9 1187.43 98.8134   8
  -1   2   9 1084.74 104.672  10
  -1  -2   9 1050.03 177.287   5
   1   2  -9 1156.58 95.6481  19
   1  -2  -9 1133.92 96.9117  23
   1  -2  -9 1264.39 195.254   4
   1   2  -9 1138.44 196.141   4
   1   2  -8 152.382 71.4039   4
   1  -2  -8 109.710 70.1848   4
  -1  -2   8 154.589 65.5762   5
  -1  -2   7 63274.3 1163.24   5
   1  -2  -7 62486.2 1183.44   4
   1  -2  -7 65088.7 1132.31   3
   1  -2  -6 13978.8 484.682   3
  -1  -2   6 13411.0 499.695   5
  -1  -2   5 66987.1 1011.18   5
   1  -2  -5 69746.5 1029.63   4
   1  -2  -5 67163.5 971.464   3
  -1  -2   4 81581.2 1005.70   5
   1  -2  -4 80711.5 979.147   4
  -1  -2   3 100250. 998.645   5
   1  -2  -3 91647.5 990.120   3
  -1  -2   3 88048.1 947.113   3
   1  -2  -3 99689.1 1058.49   1
   1  -2  -2 96986.9 916.477   1
  -1  -2   2 96162.2 856.957   3
   1  -2  -1 39708.9 537.332   1
  -1  -2   1 39913.9 534.855   3
   1  -2  -1 40751.4 547.334   3
  -1  -2   0 7870.73 238.521   3
   1  -2   0 7700.92 236.116   3
   1   2   0 7466.65 195.563   6
   1  -2   0 7829.20 222.296   1
   1  -2   1 217449. 1308.91   3
   1   2   1 225618. 1163.24   7
  -1  -2  -1 229328. 766.745   1
   1  -2   1 218841. 1240.74   1
  -1   2  -1 221867. 1195.35   2
  -1  -2  -1 227364. 1385.71   3
   1  -2   2 18538.8 419.809   3
   1   2   2 19079.6 335.551   7
  -1  -2  -2 18050.2 428.956   3
   1  -2   2 18606.2 406.486   1
   1   2   3 441032. 1710.93   7
   1  -2   3 411499. 2204.50   5
  -1  -2  -3 441936. 2287.41   3
  -1   2  -3 421273. 2221.28   2
   1  -2   4 9190.09 382.474   5
   1   2   4 6948.84 350.686   5
   1  -2   5 53078.5 972.188   5
   1   2   5 52448.7 1009.67   5
  -1  -2  -5 52892.5 966.273   3
   1   2   6 22882.4 731.603   5
  -1  -2  -6 23183.7 698.118   3
   1  -2   6 21769.4 677.032   5
  -1  -2  -7 17278.1 649.530   3
   1  -2   7 16883.7 643.455   5
   1   2   7 16884.7 688.372   5
   1  -2   8 1144.66 180.223   5
  -1  -2  -8 1329.66 183.861   4
  -1  -2  -8 1131.63 177.293   3
   1   2   9 1666.60 121.008   8
  -1  -2  -9 1774.74 223.809   4
   1  -2   9 1780.78 237.148   5
  -1  -2  -9 1737.33 231.125   3
  -1  -2  -9 1755.66 115.500  23
   1   2  10 5421.68 234.685  10
   1  -2  10 5244.50 228.340  13
   1   2  10 4646.20 209.759   8
  -1  -2 -10 4971.39 204.866  23
  -1   2 -10 5341.05 199.327  19
  -1   2 -11 9029.55 257.389  19
   1   2  11 9186.72 303.630  10
  -1  -2 -11 8298.33 265.052  23
   1  -2  11 9207.10 302.227  13
  -1   2 -12 3516.90 148.888  19
   1   2  12 3245.89 168.361  10
   1   2  12 3305.12 179.997  13
   1  -2  12 3510.23 172.447  13
   1  -2  13 3725.48 174.585  27
   1   2  13 3827.34 169.983  13
   1   2  14 3448.19 121.746  13
   1  -2  14 3394.04 131.746  27
   1  -3 -14 8363.37 172.139  19
   1   3 -14 8427.42 168.078  30
  -1   3  13 15.0248 17.8404  13
  -1   3  13-12.0971 17.2058  10
   1   3 -13 8.76145 12.1432  19
  -1   3  12 3148.25 172.262  10
   1   3 -12 3317.94 154.436  19
  -1  -3  12 3561.12 167.741  27
  -1   3  11 19190.4 458.324  10
   1  -3 -11 19324.4 412.789  23
   1   3 -11 19421.6 404.280  19
   1   3 -10 247.532 47.8126  19
   1  -3 -10 196.156 44.7035  23
  -1   3  10 239.658 55.5115  10
   1  -3  -9 735.971 154.392   1
  -1   3   9 858.839 96.1333  10
   1   3  -9 628.638 146.076   4
  -1   3   9 845.277 83.8860   8
  -1  -3   9 672.047 138.461   5
   1   3  -9 759.216 78.9881  19
   1  -3  -9 729.019 81.1794  23
  -1  -3   8 772.766 147.543   5
   1  -3  -8 1657.05 218.461   1
  -1  -3   7 11412.9 516.658   5
   1  -3  -7 11888.0 527.798   3
   1   3  -7 12982.4 587.233   4
   1  -3  -7 12078.4 555.426   1
   1  -3  -6 526.204 102.322   3
  -1  -3   6 260.985 81.0938   5
  -1  -3   5 46616.8 918.249   5
   1  -3  -5 45860.6 906.457   3
  -1  -3   4 3767.83 255.377   5
   1  -3  -4 4128.24 261.605   1
  -1  -3   3 114566. 1236.07   3
   1  -3  -3 117375. 1255.11   3
   1  -3  -3 118196. 1221.60   1
   1  -3  -2 6557.65 280.935   3
  -1  -3   2 6572.29 273.795   3
   1  -3  -2 6624.34 264.766   1
  -1  -3   1 91744.1 1011.05   3
   1  -3  -1 91648.9 1016.63   3
   1  -3  -1 90509.3 909.803   1
  -1  -3   0 15357.7 201.226   1
   1   3   0 16652.5 322.738   6
   1  -3   0 16385.5 429.210   3
  -1  -3   0 16306.5 427.442   3
   1  -3   0 15865.1 371.626   1
   1  -3   1 28009.9 573.628   3
  -1  -3  -1 27660.8 577.952   3
  -1  -3  -1 28177.0 309.887   1
  -1   3  -1 27120.9 471.172   2
   1  -3   1 28539.2 516.409   1
   1   3   1 29038.9 500.588   7
   1  -3   2 8757.12 305.351   1
   1  -3   2 8823.78 342.561   3
  -1  -3  -2 8946.95 350.732   3
  -1  -3  -2 9418.60 231.174   1
   1   3   2 9361.99 264.757   7
  -1   3  -2 8610.81 298.142   2
  -1  -3  -3 275872. 2077.35   3
  -1  -3  -3 285271. 1578.97   1
   1   3   3 299477. 1476.00   7
  -1   3  -3 276577. 1917.96   2
   1  -3   3 269367. 2003.55   3
  -1  -3  -3 287495. 1182.09   4
   1  -3   4 15225.1 518.387   5
  -1  -3  -4 16337.5 369.477   4
  -1  -3  -4 15050.0 518.154   3
   1  -3   5 79982.9 1268.79   5
  -1  -3  -5 79752.8 1278.88   3
   1  -3   6 22132.6 717.196   5
  -1  -3  -6 23976.7 610.009   4
  -1  -3  -6 22561.0 739.729   3
  -1  -3  -7 17806.9 691.613   3
   1  -3   7 18076.9 688.284   5
  -1  -3  -8 21876.3 808.585   3
   1  -3   8 21834.2 799.029   5
   1  -3   9 82.9354 31.2444  13
  -1  -3  -9 90.1951 57.2927   3
   1   3   9 11.2115 17.8572   8
   1  -3   9 70.4857 50.0226   5
  -1  -3  -9 27.2866 22.0963  23
   1  -3  10 8655.76 293.430  13
   1   3  10 8356.97 296.016  10
  -1  -3 -10 7796.08 260.817  23
   1   3  10 7495.13 267.132   8
   1   3  11 78.0355 33.7239  10
   1  -3  11 57.8861 31.1444  13
   1   3  11 44.7807 29.6514   8
  -1  -3 -11 27.0213 24.5038  23
   1   3  12 985.900 88.5585  10
   1  -3  12 905.420 94.3292  27
  -1  -3 -12 955.728 85.6789  23
   1   3  13 566.979 63.9133  13
   1  -3  13 573.268 65.0547  27
   1  -3  14 876.018 57.1101  27
   1   3  14 910.910 58.6253  13
   1  -4 -14 286.680 26.7113  19
   1   4 -13 17258.2 297.790  30
  -1   4  13 17735.5 287.661  13
  -1   4  13 17420.5 311.850  10
   1   4 -12 15639.4 307.756  19
  -1   4  12 15179.2 356.404  10
   1  -4 -12 15009.8 328.339  23
   1  -4 -11 437.871 64.2075  23
   1   4 -11 430.224 58.1071  19
  -1  -4  11 499.091 67.1959  27
  -1   4  11 429.813 70.2030  10
   1  -4 -10 19786.9 425.224  23
  -1   4  10 20260.4 477.774  10
   1   4 -10 20893.0 422.531  19
   1  -4  -9 8759.31 279.704  23
  -1   4   9 9390.77 275.619   8
   1   4  -9 9211.11 282.119  19
  -1  -4   9 9498.58 302.647  27
  -1   4   9 8691.90 311.922  10
   1  -4  -8 17310.0 706.649   1
  -1   4   8 17160.6 420.776  10
   1   4  -8 17451.2 376.713  19
   1   4  -8 16113.1 696.864   4
  -1  -4   8 16727.7 683.785   5
   1  -4  -7 6964.84 414.426   3
  -1  -4   7 6692.12 417.345   5
   1  -4  -7 7242.67 440.977   1
   1   4  -6 5974.15 373.625   4
   1  -4  -6 6614.15 386.330   3
  -1  -4   6 6539.62 392.694   5
   1  -4  -6 6509.50 389.184   1
   1  -4  -5 10068.8 452.480   1
   1  -4  -5 9985.03 457.393   3
  -1  -4   5 10363.6 469.906   5
   1  -4  -4 38912.8 864.086   3
  -1  -4   4 39754.1 872.402   3
   1  -4  -4 40596.0 831.645   1
  -1  -4   4 39721.4 873.594   5
   1  -4  -3 37008.4 807.838   3
  -1  -4   3 37607.2 815.573   3
   1  -4  -3 38880.9 753.746   1
   1  -4  -2 21409.9 519.131   1
   1  -4  -2 21330.0 593.411   3
  -1  -4   2 20768.9 573.457   3
   1  -4  -1 8180.28 368.302   3
   1  -4  -1 8473.38 309.651   1
  -1  -4   1 8229.93 361.760   3
   1   4   0 97284.1 821.390   6
   1   4   0 87692.8 1060.13   7
  -1   4   0 97566.9 847.289   2
   1  -4   0 91820.5 1212.23   3
   1  -4   0 94317.2 1017.09   1
  -1  -4   0 89932.9 1189.73   3
   1   4   1 14737.1 408.246   7
  -1   4  -1 14377.9 364.087   2
   1  -4   1 13745.3 475.019   3
   1  -4   1 14234.4 405.186   1
  -1  -4  -1 13451.0 468.460   3
   1  -4   2 19783.3 592.384   3
  -1   4  -2 20413.1 492.676   2
   1   4   2 21472.2 451.774   7
  -1  -4  -3 9667.31 437.739   3
   1  -4   3 9953.28 448.305   3
  -1  -4  -4 4286.75 320.434   3
   1  -4   4 4248.57 339.484   5
  -1  -4  -5 662.647 154.230   3
   1  -4   5 548.201 143.071   5
  -1  -4  -6 620.393 134.293   3
   1  -4   6 611.457 125.880   5
  -1  -4  -7 17491.6 721.086   3
   1  -4   7 17422.8 710.387   5
   1   4   8 8120.28 279.699  10
   1   4   8 7639.54 250.461   8
  -1  -4  -8 7485.21 490.259   3
   1  -4   8 7794.29 285.043  27
   1  -4   8 7312.85 473.542   5
   1   4   8 7321.40 257.871  20
   1   4   9 3385.62 175.923   8
   1  -4   9 3643.04 201.678  27
   1   4   9 3658.87 195.179  10
   1  -4   9 3672.01 189.046  13
  -1  -4  -9 3316.83 171.193  23
  -1  -4 -10 26.5323 22.2193  23
   1   4  10 27.9274 24.3664  10
   1   4  10 3.93623 27.9545   8
   1  -4  10 17.4837 24.0128  27
   1  -4  10 43.8142 26.5437  13
   1   4  11 962.850 91.7891   8
   1  -4  11 966.428 100.569  27
  -1  -4 -11 949.744 89.3412  23
   1   4  11 1053.98 99.8118  10
  -1  -4 -12 1560.57 103.076  23
   1  -4  12 1651.66 118.842  27
   1   4  12 1559.03 104.161  10
   1   4  13 1149.20 83.1289  13
   1  -4  13 1063.49 77.4630  27
  -1   4 -13 1046.62 62.4803  30
   1   5 -13 35.8425 14.8393  30
  -1   5  13 49.6946 15.0586  13
  -1   5  13 36.7254 16.7462  10
  -1   5  12 3220.37 149.318  10
   1  -5 -12 3207.75 140.203  23
   1   5 -12 3216.02 143.268  30
   1  -5 -11 678.719 74.5834  23
  -1   5  11 636.232 78.6007  10
   1   5 -11 762.112 71.5421  19
  -1   5  10 1.88223 22.0781  10
   1  -5 -10 53.2280 29.9739  23
   1   5 -10 73.6017 28.4799  19
  -1   5   9 3015.91 185.424  10
   1  -5  -9 2778.38 161.330  23
   1   5  -9 3098.98 163.317  19
  -1   5   8 41337.0 600.886  20
   1   5  -8 41805.7 600.265  19
  -1   5   8 40354.3 669.538  10
  -1   5   7 1362.18 105.005  20
   1   5  -7 1389.81 107.692  19
  -1   5   7 1451.12 121.099  10
  -1  -5   7 1316.97 192.003   5
   1  -5  -6 1274.51 185.499   3
  -1  -5   6 1317.63 191.581   5
  -1  -5   5 4662.52 347.439   5
   1  -5  -5 5084.91 330.058   1
   1  -5  -5 4661.71 342.571   3
   1  -5  -4 23671.8 757.679   3
  -1  -5   4 25064.8 777.586   3
  -1  -5   4 23955.7 779.701   5
   1  -5  -3 10151.0 476.573   3
   1  -5  -3 10944.8 420.921   1
  -1  -5   3 10681.1 488.977   3
   1  -5  -2 19648.9 671.300   3
  -1  -5   2 20624.1 668.605   3
  -1  -5   1 43972.7 958.161   3
   1  -5  -1 45627.7 981.754   3
   1  -5   0 13850.3 425.384   1
   1   5   0 12929.0 453.342   7
  -1  -5   0 12614.9 515.356   3
   1  -5   0 13184.3 523.683   3
  -1  -5  -1 7639.16 405.339   3
   1   5   1 7974.46 347.850   7
   1  -5   1 8069.11 418.868   3
   1  -5   1 8731.65 344.304   1
   1  -5   2 57307.1 1138.57   3
  -1  -5  -2 54909.7 1105.53   3
   1  -5   3 2565.55 256.518   3
  -1  -5  -3 2691.25 261.020   3
   1  -5   4 44665.2 1083.85   5
  -1  -5  -4 43091.3 1062.66   3
  -1  -5  -5 2392.41 259.433   3
   1  -5   5 2372.61 262.286   5
  -1  -5  -6 3104.93 303.310   3
   1  -5   6 2858.29 290.742   5
   1   5   7 2920.63 166.473  10
   1   5   7 2595.75 151.605  20
   1  -5   7 2719.22 291.837   5
   1  -5   7 2651.20 166.033  27
   1   5   7 2845.09 147.726   8
  -1  -5  -7 2696.90 288.497   3
   1  -5   8 6250.70 246.875  13
   1   5   8 5648.81 235.065  20
   1   5   8 6084.97 229.198   8
   1   5   8 6300.30 256.078  10
   1  -5   8 5769.23 254.147  27
   1   5   9 2715.70 155.633   8
   1   5   9 2977.88 178.412  10
   1  -5   9 2793.75 177.538  27
  -1   5 -10 1157.01 99.1193  30
   1  -5  10 1070.38 106.337  27
   1   5  10 977.335 92.0367   8
   1   5  10 1133.52 106.363  10
  -1  -5 -10 1012.93 94.4363  23
   1   5  11 3398.88 164.797  10
  -1   5 -11 3414.78 157.263  30
   1  -5  11 3281.70 173.283  27
  -1  -5 -11 3155.25 154.296  23
   1  -5  12 4629.26 173.897  27
   1   5  12 4841.75 157.454  10
  -1  -5 -12 4559.88 160.688  23
  -1   5 -12 4609.67 153.225  30
   1   5  13 2802.26 110.798  13
  -1   5 -13 2712.86 100.158  26
  -1   6  12 11719.5 235.902  10
   1   6 -12 12102.5 235.635  30
   1   6 -11 8440.24 243.059  30
  -1   6  11 8632.94 255.733  10
   1  -6 -11 8463.27 233.822  23
   1   6 -11 9103.74 230.257  26
   1  -6 -10 5677.24 212.919  23
   1   6 -10 6092.15 230.862  30
  -1   6  10 6075.64 243.398  10
   1  -6  -9 1871.30 129.440  23
  -1   6   9 1968.80 148.902  10
   1   6  -9 1896.28 139.384  30
  -1   6   8 32960.4 613.807  10
  -1   6   8 34212.1 548.035  20
  -1   6   7 967.132 92.1998  20
  -1   6   7 892.078 98.5323  10
   1   6  -7 970.878 102.721  30
   1  -6  -6 432.808 115.460   3
  -1   6   6 380.044 66.4829  20
   1   6  -6 370.858 64.8017  30
  -1  -6   6 450.899 117.047   5
  -1   6   6 500.271 77.2876  26
  -1  -6   5 12114.6 595.687   5
   1  -6  -5 11582.4 585.403   3
   1  -6  -4 183.778 91.5191   3
  -1  -6   4 380.065 116.035   5
  -1  -6   4 362.354 103.030   3
   1  -6  -3 11502.5 568.821   3
  -1  -6   3 12383.6 582.028   3
  -1  -6   2 2142.33 238.354   3
   1   6  -2 2220.09 232.952   7
   1  -6  -2 2281.80 255.466   3
   1  -6  -1 2550.59 265.226   3
  -1  -6   1 2411.55 251.867   3
   1   6  -1 2809.53 247.176   7
   1  -6   0 65146.2 1324.47   3
  -1  -6   0 65131.0 1305.17   3
  -1  -6  -1 7985.56 466.231   3
   1  -6   1 8341.66 478.133   3
  -1  -6  -2 4606.10 359.138   3
   1  -6   2 4486.64 359.815   3
  -1  -6  -3 5719.26 412.290   3
   1  -6   3 6006.66 424.714   3
  -1  -6  -4 1789.84 231.208   3
   1  -6   4 1730.60 230.168   5
   1  -6   5 827.516 160.871   5
  -1  -6  -5 581.513 135.099   3
  -1   6  -6 12948.2 343.696  30
  -1  -6  -6 13178.9 653.835   3
   1  -6   6 13353.8 656.694   5
   1   6   6 13223.0 341.154  20
   1  -6   6 13860.3 386.504  27
   1   6   6 13060.8 359.640  26
   1   6   7 412.040 66.1509  10
   1  -6   7 372.255 68.5753  27
  -1   6  -7 415.202 64.5295  30
   1   6   7 460.591 66.9550  20
   1   6   7 382.751 56.0799   8
   1   6   8 1203.84 101.308   8
   1   6   8 1109.91 107.511  20
   1   6   8 1100.01 110.575  10
   1  -6   8 1012.84 110.696  27
  -1   6  -8 1050.00 102.518  30
   1   6   9 7870.58 279.670  10
  -1   6  -9 7564.49 257.779  30
   1   6   9 7826.96 247.834   8
   1  -6   9 7491.35 283.322  27
  -1   6 -10 1911.46 122.085  30
  -1  -6 -10 1635.10 113.742  23
   1   6  10 1863.28 126.661  10
   1   6  10 1900.92 113.635   8
   1  -6  10 1837.26 131.745  27
  -1   6 -11 1952.32 107.798  30
  -1  -6 -11 1889.12 109.418  23
   1   6  11 2014.27 109.976  10
  -1   6 -12 1247.59 64.2852  30
  -1   6 -12 1462.97 81.2562  26
  -1  -6 -12 1440.73 79.1368  23
   1   7 -11 8.13520 15.7088  30
  -1   7  11 34.0754 18.0791  10
   1  -7 -11 37.9255 19.0916  23
   1   7 -11 10.6188 10.2637  26
   1   7 -10 122.003 33.8327  30
   1  -7 -10 126.494 29.9754  23
  -1   7  10 122.762 33.4710  10
   1   7 -10 93.3754 27.3187  26
   1  -7  -9 4950.87 192.423  23
  -1   7   9 5035.25 220.281  10
   1   7  -9 4990.46 211.168  30
   1   7  -9 5429.11 205.840  26
   1   7  -8 3625.49 180.893  26
  -1   7   8 3258.87 188.018  10
   1   7  -8 3380.77 184.422  30
  -1   7   7 6173.37 259.820  10
  -1   7   7 6607.69 235.396  20
   1   7  -7 6182.30 255.608  30
   1   7  -7 6380.91 250.058  26
   1   7  -6 2289.25 156.684  30
  -1   7   6 2441.85 143.525  20
  -1   7   6 2099.77 148.335  26
   1   7  -6 2366.85 154.129  26
   1   7  -5 19803.5 437.123  26
  -1   7   5 19559.4 397.085  20
   1   7  -5 18673.0 446.677  30
  -1   7   5 18586.1 432.046  26
   1   7  -4 12919.7 648.296   7
   1  -7  -4 12752.6 634.910   3
  -1   7   4 12631.9 310.648  20
  -1  -7   4 12801.4 632.942   5
  -1   7   4 12483.6 347.256  26
   1   7  -4 12721.9 355.936  30
   1   7  -4 12799.2 345.913  26
   1   7  -3 22149.1 809.648   7
   1  -7  -3 20645.3 814.686   3
   1   7  -3 19704.1 439.851  30
  -1   7   3 20649.2 437.954  26
  -1  -7   3 21258.6 818.387   3
   1   7  -3 19329.4 417.145  26
   1   7  -2 4153.18 338.410   7
  -1  -7   2 3678.78 344.631   3
   1  -7  -2 3428.31 331.409   3
   1  -7  -1 10939.6 587.590   3
  -1  -7   1 10717.6 576.947   3
  -1  -7   0 1525.35 221.282   3
   1  -7   0 1639.73 229.649   3
   1  -7   1 4596.01 386.363   3
  -1  -7  -1 4333.64 374.084   3
  -1  -7  -2 10906.9 593.916   3
   1  -7   2 11262.1 608.636   3
   1   7   3 27266.0 507.150  30
  -1   7  -3 25742.2 495.737  30
   1   7   3 26545.3 478.018  20
   1   7   3 27837.6 503.086  26
  -1   7  -3 25452.1 493.214  26
   1  -7   3 27566.4 962.526   3
  -1  -7  -3 26651.0 941.265   3
  -1  -7  -4 1144.42 202.847   3
  -1   7  -4 368.513 81.0870  30
   1  -7   4 705.498 225.545   5
  -1   7  -4 183.998 59.4961  26
   1   7   4 983.662 110.845  26
   1   7   4 743.086 101.260  20
  -1   7  -5 3196.39 180.185  30
   1   7   5 3541.60 185.928  20
  -1   7  -5 3192.31 182.403  26
   1   7   6 2561.84 155.392  20
  -1   7  -6 2705.83 168.749  26
  -1   7  -6 2649.76 162.322  30
   1   7   7 2623.47 159.200  20
  -1   7  -7 2689.34 168.375  26
   1   7   7 2780.75 169.054  10
  -1   7  -7 2683.96 160.974  30
  -1   7  -8 14127.2 357.829  30
   1   7   8 14654.2 379.356  10
  -1   7  -8 14195.5 373.660  26
   1   7   8 13636.5 356.413  20
  -1   7  -9 1274.32 100.227  30
   1   7   9 1306.95 106.050  10
  -1  -7  -9 1104.00 93.1846  23
  -1   7  -9 1246.96 105.393  26
  -1   7 -10 998.198 84.4086  26
   1   7  10 962.740 77.1241  10
  -1  -7 -10 889.386 75.5706  23
  -1   7 -10 985.504 78.2130  30
  -1   7 -11 885.067 65.8626  26
  -1  -7 -11 812.833 61.2016  23
  -1   7 -11 792.664 55.0816  30
  -1   8  10 7.03243 12.5331  10
   1   8 -10-13.3549 12.3521  30
   1  -8 -10-8.95034 12.2037  23
   1   8 -10 19.9446 11.2526  26
  -1   8   9 69.5965 25.0329  10
   1   8  -9 105.901 25.0468  26
   1   8  -9 66.4806 26.0566  30
   1  -8  -9 61.2474 23.9584  23
  -1   8   8 995.015 95.1814  10
   1   8  -8 1094.92 90.0063  26
   1  -8  -8 943.041 81.1724  23
   1   8  -8 985.432 91.5757  30
   1   8  -7 80.8158 37.5314  30
   1   8  -7 108.521 34.5650  26
  -1   8   7 106.061 30.9897  20
  -1   8   7 120.272 38.6430  10
   1   8  -6 25.9151 22.4409  30
  -1   8   6 21.2507 22.0522  20
  -1   8   6 34.6585 24.4183  10
   1   8  -6 40.4216 24.3524  26
  -1   8   5 531.560 83.6633  26
   1   8  -5 385.417 63.8896  26
  -1   8   5 505.509 67.4127  20
   1   8  -5 309.397 65.1325  30
   1   8  -4 6501.74 269.316  30
  -1   8   4 7150.63 239.238  20
  -1   8   4 6502.93 260.275  26
   1   8  -4 6588.44 259.283  26
   1   8  -3 2284.77 157.647  30
  -1   8   3 2259.73 152.341  26
   1   8  -3 2248.88 150.784  26
  -1   8   3 2493.14 140.700  20
   1   8  -2 18656.0 433.812  26
  -1   8   2 18345.1 429.996  26
   1   8  -2 18584.6 445.109  30
  -1   8   2 18331.4 443.087  30
  -1   8   1 1924.37 142.840  30
   1   8  -1 1648.77 136.284  30
  -1   8   1 1775.86 134.713  26
  -1   8   1 1949.59 125.702  20
   1   8  -1 1717.92 133.543  26
   1   8   0 1393.08 116.855  26
  -1   8   0 1376.10 120.224  30
  -1   8   0 1417.32 120.497  26
  -1   8   0 1484.23 110.057  20
   1   8   0 1445.29 122.444  30
   1   8   1 6994.56 269.556  30
  -1   8  -1 6851.51 268.815  30
   1   8   1 6860.11 258.485  26
   1   8   1 7121.87 259.123  20
  -1   8  -1 7016.91 269.350  26
   1   8   2 10339.1 308.557  20
   1   8   2 10136.2 325.431  30
  -1   8  -2 9465.44 320.215  30
   1   8   2 9987.50 316.762  26
  -1   8  -2 9326.94 314.178  26
  -1   8  -3 239.453 61.0251  30
  -1   8  -3 303.247 65.4482  26
   1   8   3 376.941 68.0909  26
   1   8   3 296.055 62.7251  20
  -1   8  -4 4531.29 222.223  30
   1   8   4 4851.18 225.721  26
   1   8   4 4923.89 215.205  20
  -1   8  -4 4749.80 225.766  26
  -1   8  -5 3872.90 203.009  26
   1   8   5 3670.11 194.685  26
  -1   8  -5 3817.03 199.498  30
   1   8   5 3804.01 186.810  20
  -1   8  -6 539.723 72.3312  30
  -1   8  -6 434.893 68.3502  26
   1   8   6 489.422 71.7110  10
   1   8   6 439.900 64.9108  20
  -1   8  -7 4177.12 192.673  30
   1   8   7 3928.43 182.487  20
  -1   8  -7 3992.08 194.673  26
   1   8   7 4125.33 195.029  10
  -1   8  -8 2412.35 136.642  30
   1   8   8 2282.96 130.965  20
   1   8   8 2431.63 138.414  10
  -1   8  -8 2316.08 138.887  26
   1   8   9 7.53044 17.2696  10
  -1  -8  -9-3.25280 16.9271  23
  -1   8  -9 20.2876 16.1963  30
  -1   8  -9 0.32975 17.4917  26
   1   8  10 335.317 32.1525  10
  -1  -8 -10 394.378 41.5260  23
  -1   8 -10 380.880 38.1250  30
  -1   8 -10 443.170 45.2540  26
  -1   9   9 834.366 57.3732  10
   1   9  -9 825.935 57.3004  30
   1  -9  -9 777.576 46.0058  23
   1   9  -8 213.411 31.7022  26
   1   9  -8 201.630 36.6464  30
  -1   9   8 204.451 39.3386  10
   1  -9  -8 214.035 32.1503  23
   1   9  -7 985.238 79.3414  26
   1  -9  -7 934.147 72.8328  23
  -1   9   7 955.049 87.8131  10
   1   9  -7 897.762 83.7993  30
  -1   9   6 1260.85 105.417  10
   1   9  -6 1347.70 101.330  26
  -1   9   6 1303.48 85.9166  20
   1   9  -6 1343.47 109.360  30
  -1   9   5 3225.85 143.733  20
  -1   9   5 2854.82 161.781  26
   1   9  -5 3143.25 173.949  30
   1   9  -5 3253.72 166.941  26
  -1   9   4 5512.19 230.195  26
  -1   9   4 6285.72 207.811  20
   1   9  -4 5801.93 244.310  30
   1   9  -4 6054.76 238.910  26
  -1   9   3 4093.39 208.070  26
   1   9  -3 3781.39 212.145  30
  -1   9   3 4347.17 181.023  20
   1   9  -3 3651.90 196.706  26
  -1   9   2 6383.50 255.819  26
   1   9  -2 6151.87 248.595  26
  -1   9   2 6726.23 221.753  20
   1   9  -2 6111.43 256.609  30
  -1   9   1 961.024 101.872  30
  -1   9   1 1064.43 90.4006  20
   1   9  -1 907.349 99.4439  30
   1   9  -1 1007.08 101.806  26
  -1   9   1 1036.22 103.611  26
  -1   9   0 34332.3 594.507  26
   1   9   0 36179.7 580.955  20
   1   9   0 34970.8 583.474  26
  -1   9   0 34077.8 599.725  30
   1   9   0 34677.5 606.549  30
  -1   9  -1 2067.80 149.120  30
   1   9   1 2245.45 153.948  30
   1   9   1 2293.53 145.744  20
  -1   9  -1 2364.58 137.222  20
   1   9   1 2266.18 149.928  26
  -1   9  -1 2066.52 146.800  26
  -1   9  -2 1823.00 148.145  30
   1   9   2 2057.01 138.125  20
   1   9   2 1880.17 139.054  26
  -1   9  -2 1863.62 146.510  26
  -1   9  -3 11796.6 351.258  26
   1   9   3 11737.3 319.043  20
   1   9   3 11687.3 336.216  26
  -1   9  -3 11617.9 346.527  30
   1   9   4 1367.39 119.629  26
  -1   9  -4 1124.32 111.730  30
  -1   9  -4 1132.83 110.563  26
   1   9   4 1406.21 114.755  20
  -1   9  -5 568.887 76.3679  26
  -1   9  -5 487.323 69.3847  30
   1   9   5 667.443 77.8241  20
   1   9   6 598.256 66.6544  20
   1   9   6 569.637 69.0650  10
  -1   9  -6 573.102 69.9052  30
  -1   9  -6 585.120 72.2614  26
   1   9   7 2415.08 121.868  20
   1   9   7 2367.82 126.460  10
  -1   9  -7 2342.37 126.471  30
  -1   9  -7 2392.20 132.033  26
   1   9   8 600.208 53.8798  10
  -1   9  -8 607.257 59.3562  26
  -1   9  -8 578.143 54.8367  30
  -1  -9  -8 570.967 53.1107  23
  -1  -9  -9 282.509 30.9980  23
  -1   9  -9 252.899 30.1432  26
  -1   9  -9 244.488 27.1417  30
  -1  10   7 4339.88 135.694  10
   1  10  -7 4027.32 105.468  20
   1  10  -7 4344.71 134.686  30
   1  10  -6 18.3123 12.4852  26
   1 -10  -6 8.03303 8.99790  23
  -1  10   6 32.7014 21.5987  10
   1  10  -6 12.1550 18.8242  30
   1  10  -5 3484.74 156.282  30
   1  10  -5 3645.97 142.836  26
  -1  10   5 3641.98 159.458  10
   1  10  -4 82.6142 32.0773  20
   1  10  -4 74.4195 30.0508  30
  -1  10   4 122.917 36.5785  26
   1  10  -4 74.4022 28.5961  26
   1  10  -3 511.637 68.1434  20
   1  10  -3 532.240 67.8144  26
  -1  10   3 758.490 84.6536  26
   1  10  -3 595.468 84.6038  30
   1  10  -2 3723.87 175.916  20
   1  10  -2 4085.30 202.571  30
   1  10  -2 3641.47 183.839  26
   1  10  -1 3063.66 152.771  20
  -1  10   1 2957.44 162.029  26
   1  10  -1 3076.52 167.703  30
   1  10  -1 2989.51 156.892  26
   1  10   0 10646.1 309.637  30
  -1  10   0 10535.1 304.673  26
   1  10   0 10736.0 282.275  20
   1  10   0 10600.6 297.577  26
   1  10   1 3579.45 161.479  20
  -1  10  -1 3460.67 174.991  26
  -1  10  -1 3557.45 179.925  30
   1  10   1 3548.80 171.883  26
   1  10   2 25301.7 421.241  20
   1  10   2 24706.3 446.460  26
  -1  10  -2 24978.1 465.882  30
  -1  10  -2 24984.2 463.702  26
   1  10   3 4291.63 183.832  26
   1  10   3 4393.66 170.252  20
  -1  10  -3 4452.20 190.846  30
  -1  10  -3 4511.28 192.578  26
  -1  10  -4 932.014 84.7142  26
  -1  10  -4 880.341 82.3081  30
   1  10   4 996.827 78.1806  20
  -1  10  -5 557.043 63.4146  26
  -1  10  -5 577.927 64.2973  30
   1  10   5 643.337 66.8236  10
   1  10   5 647.206 62.4814  20
   1  10   6 128.261 25.9672  20
   1  10   6 120.923 26.1164  10
  -1  10  -6 127.919 29.6426  26
  -1  10  -6 130.816 28.5632  30
  -1 -10  -7 3470.28 103.672  23
  -1  10  -7 3633.84 115.273  26
  -1  10  -7 3582.61 110.314  30
  -1  11   4 9314.46 197.850  10
   1  11  -4 9205.91 193.889  30
   1  11  -3 3551.06 113.589  26
   1  11  -3 3253.04 97.8777  20
   1  11  -2 978.270 67.8115  26
   1  11  -2 900.880 57.6833  20
  -1  11   1 56.1474 21.5848  26
   1  11  -1 23.2695 12.4809  20
   1  11  -1 34.2570 18.9787  26
   1  11   0 1075.27 74.7200  26
  -1  11   0 1106.78 80.8930  26
   1  11   0 1034.21 64.0198  20
   1  11   1 239.715 35.6934  26
   1  11   1 183.903 27.3691  20
  -1  11  -1 187.728 34.4230  26
  -1  11  -2 2480.36 114.766  26
   1  11   2 2209.28 87.8908  20
   1  11   3 2204.31 79.1190  20
  -1  11  -3 2445.35 108.507  26
  -1  11  -4 743.291 56.2257  26
   1  11   4 1005.26 60.5422  10
   2   0 -14 7352.05 183.479  19
   2   0 -13 7.27800 19.4942  19
   2   0 -12 15193.8 358.402  19
  -2   0  11-2.03389 22.5210  10
   2   0 -10 2430.66 145.801  22
  -2   0  10 2484.54 164.870  10
   2   0  -9-40.3708 41.6131   4
  -2   0   9-78.1998 48.2333   5
  -2   0   8 40329.6 959.763   5
   2   0  -8 39825.0 1108.30   4
  -2   0   7-29.8908 29.5280   5
   2   0  -7-3.23997 50.7908   4
   2   0  -6 5127.88 331.380   4
  -2   0   6 5611.59 296.569   5
   2   0  -5 3.23752 22.6074   4
  -2   0   5-5.00989 15.8796   5
  -2   0   4 55106.8 692.617   5
   2   0  -4 53265.7 850.666   4
   2   0  -3 42.2383 27.9645   4
  -2   0   3 23.0533 16.3394   5
   2   0  -2 185301. 1231.87   4
  -2   0   2 184436. 762.104   5
   2   0  -1 141.580 30.6836   1
   2   0  -1 223.634 35.8206   7
   2   0   0 6593.96 103.085   5
   2   0   0 6612.19 173.338   1
   2   0   1 87.5945 21.8493   5
   2   0   1 100.511 28.4300   1
  -2   0  -2 356040. 1674.36   2
   2   0   2 353012. 1603.62   5
   2   0   3 10.3110 19.8402   5
  -2   0  -3 125.940 40.3554   2
  -2   0  -4 15283.0 456.763   2
   2   0   4 12258.5 420.901   5
   2   0   5 36.3110 40.2278   5
   2   0   6 4121.79 294.466   5
   2   0   7-60.7453 46.1953   5
   2   0   8 81772.9 1555.05   5
   2   0   9 90.6559 61.5597   5
   2   0  10 43847.1 681.361  13
   2   0  11 1.24462 17.4070  13
  -2   0 -12 5844.93 192.927  19
   2   0  12 5773.95 240.643  13
   2   0  13 3.21683 21.3935  13
   2   0  14 469.874 49.5476  13
   2  -1 -14 9776.23 211.004  19
   2   1 -14 10067.0 209.023  19
   2   1 -13 378.946 51.7775  19
   2  -1 -13 388.527 54.6641  19
  -2   1  12 1762.64 136.085  10
   2   1 -12 1883.26 125.845  19
  -2   1  11 7292.29 283.525  10
   2   1 -11 7535.97 261.084  19
  -2  -1  10 694.157 87.2028  10
  -2   1  10 864.819 97.7254  10
   2  -1 -10 697.638 78.0119  22
   2  -1 -10 692.658 80.4780  23
  -2   1   9 64733.6 798.783  10
   2   1  -9 62028.8 1403.85   4
  -2  -1   9 63054.7 784.810  10
   2  -1  -9 63220.7 1388.94   4
   2   1  -8 80.1949 53.8943   4
  -2  -1   8 159.319 62.5324   5
   2  -1  -8 157.646 72.0418   4
  -2  -1   7 42531.9 896.667   5
  -2   1   7 41944.9 944.518   5
   2   1  -7 38043.6 975.039   4
   2  -1  -7 38789.8 969.177   4
  -2   1   6 10624.1 425.522   5
   2   1  -6 12035.1 517.145   4
   2  -1  -6 11661.6 375.410   3
   2  -1  -6 12046.4 511.452   4
  -2  -1   6 11261.3 417.210   5
   2   1  -5 3227.21 238.091   4
  -2   1   5 2953.47 199.904   5
  -2  -1   5 3087.69 192.205   5
   2  -1  -5 3110.93 174.793   3
   2  -1  -5 2943.04 227.302   4
  -2  -1   4 167629. 1233.47   5
   2  -1  -4 165722. 1513.28   4
   2   1  -4 163832. 1536.41   4
  -2   1   4 164702. 1303.75   5
   2  -1  -4 168300. 1111.12   3
   2  -1  -3 108023. 640.194   7
   2   1  -3 108313. 1073.44   4
   2  -1  -3 107692. 757.448   3
   2  -1  -2 7320.43 162.959   3
   2  -1  -2 7293.18 261.774   1
   2   1  -2 7408.00 241.797   4
  -2  -1   2 7563.33 177.999   5
  -2  -1   2 7448.38 160.945   3
   2  -1  -2 7957.00 156.419   7
  -2  -1   1 95955.3 558.541   3
   2  -1  -1 94013.6 834.106   1
   2   1  -1 94495.3 607.220   1
   2  -1  -1 92291.5 548.678   3
   2  -1  -1 93470.9 595.309   7
   2   1   0 229588. 737.892   1
  -2  -1   0 230519. 1017.81   3
   2  -1   1 78187.3 760.498   1
   2   1   1 78034.9 652.645   5
   2   1   2 6685.33 233.551   5
  -2   1  -2 6632.79 248.342   2
   2  -1   2 6609.49 242.966   1
  -2  -1  -2 6857.16 211.876   2
   2   1   2 7007.73 240.618   7
   2  -1   2 6833.27 238.349   5
  -2   1  -3 202055. 1564.65   2
  -2  -1  -3 202211. 1365.67   2
   2   1   3 204555. 1498.53   5
   2  -1   3 203355. 1483.03   5
   2  -1   4 128031. 1339.71   5
   2   1   4 127541. 1357.59   5
  -2   1  -4 125647. 1406.29   2
   2   1   5 3593.49 254.917   5
   2  -1   5 3812.51 257.832   5
   2   1   6 67703.0 1226.09   5
   2  -1   6 65617.3 1175.32   5
   2   1   7 23614.3 797.953   5
   2  -1   7 23887.4 774.289   5
   2   1   8-0.96902 26.6126   5
   2  -1   8 310.399 97.0265   5
   2  -1   9 3234.13 325.172   5
   2   1   9 3393.20 345.905   5
   2   1   9 3576.41 178.867   8
   2  -1  10 11260.6 344.994  13
   2   1  10 10622.4 316.709   8
  -2  -1 -10 11512.8 298.583  23
   2   1  11 2100.16 153.538  13
   2  -1  11 2108.24 151.332  13
   2  -1  12 7819.80 276.068  13
   2   1  12 7536.49 276.226  13
  -2  -1 -13 603.248 54.1939  19
   2   1  13 616.905 71.0737  13
   2  -1  13 698.288 73.6332  13
   2   1  14 394.951 45.8664  13
   2  -1  14 373.893 49.4703  27
   2  -1  14 336.572 37.7870  13
   2  -2 -14 627.731 51.8306  19
   2   2 -14 621.651 48.7517  19
   2   2 -13 2641.58 129.432  19
  -2   2  13 2620.92 143.986  10
   2   2 -12 2918.80 154.193  19
  -2   2  12 2934.35 170.955  10
  -2   2  11 25783.5 534.756  10
   2   2 -11 26110.3 483.054  19
   2   2 -10 1489.03 117.163  19
   2  -2 -10 1458.96 108.778  22
   2  -2 -10 1453.79 114.946  23
  -2   2  10 1289.98 121.411  10
   2  -2  -9 37327.5 554.598  23
   2  -2  -9 37414.7 527.686  22
   2   2  -9 34630.2 1059.72   4
   2  -2  -9 34938.2 1078.00   1
   2   2  -9 36713.5 556.963  19
  -2   2   9 36197.1 615.645  10
   2  -2  -8 10446.4 565.472   1
  -2  -2   8 12303.5 529.952   5
   2   2  -8 10814.9 559.864   4
   2  -2  -7 21183.5 750.855   1
   2   2  -7 21318.6 736.083   4
  -2  -2   6 12004.1 450.144   5
   2   2  -6 13355.0 541.871   4
   2  -2  -6 13239.8 439.562   3
   2  -2  -6 12032.1 529.016   1
   2  -2  -5 1857.78 165.387   3
  -2  -2   5 2752.28 217.717   5
   2   2  -4 15497.0 473.500   4
   2  -2  -4 14933.3 394.786   3
  -2  -2   4 14665.1 405.208   5
   2  -2  -4 14035.4 491.142   1
  -2  -2   3 123280. 1000.20   3
   2  -2  -3 124320. 1290.49   1
  -2  -2   3 127027. 1067.96   5
   2  -2  -3 124260. 1020.67   3
   2   2  -3 124719. 1173.03   4
   2  -2  -2 80191.9 938.975   1
  -2  -2   2 82254.5 764.196   3
   2   2  -2 80703.3 798.124   4
   2  -2  -1 53909.3 618.901   3
   2  -2  -1 53648.2 720.856   1
   2  -2  -1 53679.9 356.445   6
  -2  -2   1 53718.4 612.443   3
   2   2   0 138255. 1048.66   6
   2  -2   0 135808. 1100.54   1
   2   2   0 135917. 1120.09   7
   2  -2   0 137094. 1012.72   3
  -2  -2   0 138152. 1038.63   3
  -2  -2  -1 9973.88 170.270   2
   2   2   1 10493.5 304.802   7
   2  -2   1 10970.9 325.377   1
   2  -2   1 10309.7 302.967   3
   2   2   2 217349. 1402.05   7
  -2   2  -2 216233. 1532.86   2
  -2  -2  -2 213482. 1532.95   3
   2   2   3 229508. 1546.66   7
  -2   2  -3 227353. 1760.24   2
  -2  -2  -3 223226. 1733.87   3
   2  -2   3 225118. 1714.30   5
  -2   2  -4 22311.0 613.685   2
   2   2   4 22843.5 619.173   5
   2  -2   4 23209.1 602.574   5
   2  -2   5 71272.7 1157.89   5
   2   2   5 73213.5 1229.45   5
   2   2   6 14301.1 597.772   5
   2  -2   6 13850.6 556.224   5
   2  -2   7 8790.37 476.043   5
   2   2   7 9074.73 520.170   5
  -2  -2  -7 8840.09 488.761   3
   2  -2   8 3477.73 321.143   5
  -2  -2  -8 3724.73 335.250   3
   2   2   8 3825.36 360.225   5
   2  -2   9 12989.7 647.875   5
  -2  -2  -9 13291.0 315.586  23
   2   2   9 12622.0 335.010   8
  -2  -2  -9 12767.7 641.079   3
   2  -2   9 13413.3 365.721  13
   2  -2  10 854.692 97.0558  13
  -2  -2 -10 820.856 82.0903  23
   2   2  10 748.393 85.1638   8
   2  -2  11 7869.35 289.490  13
  -2  -2 -11 7899.99 249.835  23
   2   2  12 553.736 76.8074  13
   2  -2  12 534.296 71.9153  13
   2  -2  13 61.9262 25.4423  27
   2  -2  13 29.3034 18.2590  13
   2   2  13 45.1425 23.6281  13
   2   2  14 1.90352 13.5243  13
   2  -2  14 4.89152 12.9970  27
   2   3 -14 1386.67 70.6664  30
   2   3 -14 1179.36 55.2163  19
   2  -3 -14 1307.03 67.2896  19
  -2   3  13 3550.49 157.720  10
   2   3 -13 3548.56 137.847  19
   2   3 -12 795.712 77.6017  19
  -2   3  12 797.828 88.3561  10
   2   3 -11 11277.0 313.385  19
  -2   3  11 10970.1 346.438  10
   2  -3 -11 11231.1 314.468  23
   2  -3 -10 70.1797 32.4655  23
  -2   3  10 80.0784 37.1810  10
   2   3 -10 79.1113 33.3821  19
   2  -3 -10 95.3039 32.1023  22
   2   3  -9 47303.1 645.552  19
   2  -3  -9 47373.3 642.793  23
  -2   3   9 47039.6 713.229  10
   2  -3  -9 47053.8 1245.99   1
   2   3  -9 45944.5 1210.43   4
   2  -3  -9 49408.1 609.662  22
  -2  -3   8 29996.5 845.308   5
   2  -3  -8 27685.3 928.955   1
   2   3  -7 67129.6 1315.49   4
   2  -3  -7 68216.7 1389.72   1
   2  -3  -6 1705.67 182.646   3
  -2  -3   6 1594.65 188.390   5
  -2  -3   5 204002. 1820.35   5
   2  -3  -5 207643. 1791.60   3
   2   3  -4 4574.75 263.550   4
   2  -3  -4 4311.92 279.740   1
  -2  -3   4 3650.16 234.704   5
   2  -3  -4 3810.76 232.925   3
  -2  -3   3 33202.1 636.220   3
   2  -3  -3 33953.9 718.809   1
   2  -3  -3 32655.9 648.687   3
  -2  -3   2 42049.6 683.977   3
   2   3  -2 42942.8 574.970   4
   2  -3  -2 43001.4 755.908   1
   2  -3  -2 43296.6 711.019   3
   2  -3  -1 22558.4 516.862   1
   2   3  -1 21691.8 535.735   7
   2  -3  -1 23216.4 512.504   3
  -2  -3   1 22312.1 498.436   3
   2  -3   0 25877.1 544.542   3
   2   3   0 26312.6 496.558   6
   2   3   0 26175.0 557.910   7
  -2  -3   0 25669.6 542.674   3
   2  -3   0 26035.3 543.763   1
   2  -3   1 4319.99 229.263   1
  -2   3  -1 3906.75 209.278   2
   2  -3   1 4089.71 229.051   3
  -2  -3  -1 3958.89 227.377   3
   2   3   1 4346.51 221.812   7
   2  -3   2 120458. 1258.00   1
  -2  -3  -2 122161. 1343.10   3
   2   3   2 123577. 1156.86   7
   2  -3   2 119722. 1301.28   3
  -2   3  -2 120405. 1250.89   2
  -2   3  -3 144904. 1494.51   2
  -2  -3  -3 139493. 1551.88   3
   2  -3   3 143123. 1519.51   5
   2   3   4 15309.0 417.920   7
  -2  -3  -4 13684.5 511.533   3
  -2   3  -4 13678.7 510.797   2
   2  -3   4 13830.5 508.990   5
   2  -3   5 37590.7 928.304   5
  -2  -3  -5 38712.0 951.078   3
  -2  -3  -6 84741.9 1467.36   3
   2  -3   6 82356.4 1419.15   5
  -2  -3  -7 45003.8 1138.75   3
   2  -3   7 43575.3 1091.86   5
  -2  -3  -8 8672.74 523.807   3
   2  -3   8 8982.67 525.742   5
   2  -3   9 818.968 96.2215  13
  -2  -3  -9 819.215 165.916   3
  -2  -3  -9 826.880 84.0964  23
   2   3   9 709.919 84.3779   8
   2  -3  10 1779.71 139.528  13
  -2  -3 -10 1808.66 123.633  23
   2   3  10 1681.38 128.239   8
   2   3  11 684.716 82.4097   8
   2  -3  11 768.851 89.0062  13
  -2  -3 -11 717.628 76.3617  23
  -2  -3 -12 2311.19 124.662  23
   2  -3  12 2335.40 151.755  27
   2  -3  12 2484.57 142.336  13
   2  -3  13 1060.96 74.6556  13
   2  -3  13 1003.95 86.3096  27
   2   3  13 971.180 84.4744  13
   2  -3  14 78.4081 20.1172  27
   2   3  14 57.8067 18.5207  13
   2   4 -13 17.1706 15.1954  19
  -2   4  13 24.7169 18.8032  10
   2   4 -12 62.6323 24.3487  19
  -2   4  12 43.1938 25.0887  10
   2   4 -11 2401.47 139.836  19
   2  -4 -11 2274.22 139.911  23
  -2   4  11 2270.59 155.218  10
  -2   4  10 111.743 41.1845  10
   2   4 -10 168.517 42.1980  19
   2  -4 -10 116.284 36.6823  23
   2   4  -9 42141.8 624.670  19
   2  -4  -9 40718.6 604.379  23
  -2   4   9 41092.8 685.199  10
   2  -4  -8 40061.8 574.077  23
   2   4  -8 40300.5 554.345  29
   2   4  -8 39773.3 593.173  19
   2  -4  -8 42163.6 1137.92   1
  -2   4   8 40704.0 656.283  10
   2   4  -8 39119.3 1067.71   4
   2  -4  -7 1335.97 198.325   1
  -2  -4   7 1221.37 172.159   5
   2   4  -7 1754.40 212.571   4
   2  -4  -6 6959.80 380.791   3
   2  -4  -6 7058.26 430.745   1
  -2  -4   6 6684.21 383.720   5
  -2  -4   5 3757.24 317.560   5
   2  -4  -5 4025.93 282.617   3
   2  -4  -4 17888.6 598.616   1
   2  -4  -4 17756.5 568.372   3
   2   4  -4 18525.9 522.157   4
  -2  -4   4 17917.3 569.619   3
  -2  -4   4 17179.4 564.600   5
  -2  -4   3 39315.8 821.597   3
   2  -4  -3 38413.9 817.591   3
   2   4  -3 41689.7 669.260   4
   2  -4  -3 39935.1 841.210   1
  -2  -4   2 6663.49 322.901   3
   2  -4  -2 6720.26 324.548   1
   2  -4  -2 6878.82 337.877   3
   2   4  -1 24014.3 625.229   7
   2  -4  -1 25283.1 638.513   3
   2   4  -1 24735.2 548.684   6
   2  -4  -1 24721.1 596.489   1
  -2  -4   1 25303.0 630.315   3
   2   4   0 220.001 50.8366   6
   2  -4   0 232.898 64.5139   3
   2  -4   0 198.552 52.6827   1
  -2  -4   0 251.909 67.9607   3
   2   4   0 214.704 58.5251   7
  -2   4  -1 6747.28 293.562   2
   2  -4   1 6791.58 345.979   3
  -2  -4  -1 6502.26 334.368   3
   2   4   1 7096.93 316.058   7
   2  -4   1 6996.48 322.111   1
   2  -4   2 2008.06 179.673   1
  -2  -4  -2 1866.18 187.114   3
   2   4   2 2136.78 169.900   7
  -2   4  -2 2051.03 178.054   2
   2  -4   2 1948.76 190.649   3
   2  -4   3 38507.1 881.523   3
  -2   4  -3 38891.0 827.694   2
  -2  -4  -3 36074.0 868.595   3
   2  -4   4 14347.5 575.673   5
  -2  -4  -4 14409.5 579.913   3
   2  -4   5 79204.5 1397.41   5
  -2  -4  -5 81217.9 1455.30   3
   2  -4   6 19758.9 733.097   5
  -2  -4  -6 19825.7 758.946   3
  -2  -4  -7 5693.69 423.393   3
   2  -4   7 5545.24 405.546   5
   2  -4   8 19754.1 792.671   5
   2   4   8 20515.2 422.872   8
   2  -4   8 20132.1 468.735  27
   2   4   8 20690.4 438.415  20
  -2  -4  -8 20767.9 842.850   3
   2  -4   8 20954.5 462.990  13
   2  -4   9 1549.14 136.873  27
  -2  -4  -9 1518.25 115.705  23
   2  -4   9 1747.87 139.185  13
   2   4   9 1572.67 125.275   8
   2  -4  10 8220.30 308.590  27
  -2  -4 -10 8378.87 266.243  23
   2   4  10 7982.08 276.572   8
  -2  -4 -11 3271.17 159.147  23
   2   4  11 3223.73 168.747   8
   2  -4  11 3612.14 180.183  13
   2  -4  11 3104.69 181.765  27
   2  -4  12 308.938 46.0784  13
   2  -4  12 271.215 49.5940  27
  -2  -4 -12 267.953 41.9865  23
   2  -4  13 2877.69 129.638  27
   2   4  13 2739.82 127.661  13
   2   5 -13 4261.75 126.603  30
  -2   5  13 4176.39 128.579  10
  -2   5  12 34.6988 20.7824  10
   2   5 -12 44.0553 20.1334  30
   2  -5 -11 4239.29 178.533  23
   2   5 -11 4188.19 171.620  19
  -2   5  11 4158.62 197.765  10
   2   5 -10 22830.3 438.563  19
   2  -5 -10 22139.9 436.175  23
  -2   5  10 22776.5 496.428  10
  -2   5   9 478.429 76.8632  10
   2   5  -9 503.559 65.9162  29
   2  -5  -9 439.566 66.1272  23
   2   5  -9 507.765 71.5270  19
   2  -5  -8 1622.70 120.133  23
  -2   5   8 1885.93 148.420  10
   2   5  -8 1602.12 117.034  29
   2   5  -8 1560.20 120.953  19
   2   5  -7 7429.21 255.595  19
  -2   5   7 7145.44 272.585  10
   2  -5  -7 7649.08 470.728   1
   2   5  -7 7556.46 249.327  29
  -2  -5   6 19638.3 702.301   5
   2  -5  -6 19829.9 733.688   1
   2  -5  -5 42963.0 1032.26   1
   2  -5  -5 41656.3 998.285   3
  -2  -5   5 41539.2 1002.54   5
   2  -5  -4 8442.91 440.432   3
  -2  -5   4 8575.50 441.075   3
   2  -5  -4 8662.10 435.144   1
  -2  -5   4 8269.21 433.455   5
   2  -5  -3 6767.59 364.152   1
   2  -5  -3 7096.89 400.296   3
  -2  -5   3 6790.84 385.283   3
  -2  -5   2 7873.42 414.228   3
   2  -5  -2 8441.39 396.312   1
   2  -5  -2 7927.08 428.854   3
   2   5  -2 8417.33 364.063   6
   2   5  -2 8075.82 427.847   7
   2  -5  -1 12634.8 517.525   3
   2   5  -1 11864.5 485.528   7
   2  -5  -1 12690.8 462.680   1
   2   5  -1 13636.0 420.397   6
  -2  -5   1 12302.1 506.136   3
  -2  -5   0 7179.14 391.227   3
   2  -5   0 6986.74 390.323   3
   2   5   0 7446.83 369.765   7
   2  -5   0 7649.61 360.052   1
   2   5   1 2155.45 190.668   7
  -2  -5  -1 1920.85 204.894   3
   2  -5   1 2176.38 193.268   1
   2  -5   1 1979.18 213.014   3
   2  -5   2 31117.7 763.113   1
   2   5   2 34271.1 716.607   7
  -2  -5  -2 29146.3 822.779   3
  -2   5  -2 33965.3 736.508   2
   2  -5   2 30699.5 847.773   3
   2  -5   3 4291.53 332.956   3
  -2  -5  -3 4107.05 321.002   3
   2  -5   4 742.961 170.117   5
  -2  -5  -4 942.135 177.575   3
  -2  -5  -5 8019.99 500.947   3
   2  -5   5 8188.69 504.421   5
   2  -5   6 4099.24 356.441   5
  -2  -5  -6 3756.38 344.063   3
   2  -5   7 3830.24 352.036   5
   2  -5   7 3943.67 199.837  13
   2   5   7 3623.27 184.081  20
   2  -5   7 3564.53 199.804  27
   2   5   7 3835.05 179.351   8
   2   5   7 4305.44 198.229  10
  -2  -5  -7 3687.30 350.992   3
  -2   5  -7 3642.44 172.738  30
   2  -5   8 16206.8 416.251  13
   2   5   8 14917.7 386.389  20
   2   5   8 15426.8 372.331   8
  -2   5  -8 15720.1 366.302  30
   2  -5   8 15162.5 420.906  27
   2   5   9 20222.4 452.038  20
  -2   5  -9 22443.5 434.512  30
   2   5   9 21270.7 444.297   8
   2  -5   9 20872.4 495.303  27
   2  -5   9 22643.3 486.587  13
   2  -5  10 35.5647 29.5971  27
   2  -5  10 183.831 46.0797  13
  -2   5 -10 103.123 32.8051  30
  -2  -5 -10 85.7320 36.1255  23
   2   5  10 102.202 36.8463   8
  -2  -5 -11 73.9576 28.2423  23
  -2   5 -11 46.4239 18.0670  30
   2   5  11 79.0218 28.2535   8
   2  -5  11 72.3439 29.5334  27
   2  -5  11 114.489 35.0698  13
   2  -5  12 646.207 68.4321  27
  -2  -5 -12 638.386 58.4224  23
  -2   5 -13 24.2573 12.3712  26
   2  -5  13 34.7663 13.7770   9
   2   5  13 43.3394 18.2097  13
   2   6 -12 12093.0 236.662  30
  -2   6  12 12228.4 245.246  10
   2  -6 -11 284.901 44.8365  23
  -2   6  11 270.478 46.6575  10
   2   6 -11 252.499 45.3386  30
   2   6 -10 4340.31 195.561  30
  -2   6  10 4433.18 208.115  10
   2   6 -10 4883.64 179.279  26
   2  -6 -10 4465.18 183.158  23
   2   6  -9 2523.32 158.975  30
  -2   6   9 2322.98 160.076  10
   2   6  -9 2776.30 149.644  26
   2  -6  -9 2559.44 146.683  23
   2   6  -8 16519.4 417.601  30
  -2   6   8 15621.9 423.420  10
   2  -6  -8 15526.3 367.615  23
   2   6  -7 2028.69 149.025  30
  -2   6   7 2029.66 153.346  10
   2   6  -6 16618.6 374.794  26
   2   6  -6 15952.6 374.753  29
   2   6  -6 16493.1 408.988  30
  -2   6   6 15648.0 388.638  26
   2  -6  -5 5212.36 378.605   3
  -2  -6   5 4964.26 370.016   5
   2   6  -5 4831.67 213.402  30
  -2   6   5 5148.14 214.022  26
   2   6  -4 1440.03 213.732   7
  -2  -6   4 957.926 174.175   3
   2  -6  -4 1011.90 166.162   3
  -2  -6   3 4609.35 362.411   3
   2   6  -3 5392.51 403.906   7
   2  -6  -3 4164.30 361.712   3
   2  -6  -2 5611.44 386.931   3
   2   6  -2 5416.87 377.469   7
  -2  -6   2 5542.19 380.333   3
   2   6  -1 17236.6 646.808   7
  -2  -6   1 16535.4 653.991   3
   2  -6  -1 16743.0 671.006   3
   2  -6   0 21005.9 757.019   3
  -2  -6   0 20351.9 730.573   3
  -2  -6  -1 44008.8 1101.50   3
   2  -6   1 48187.2 1166.49   3
   2  -6   2 3483.07 317.973   3
  -2  -6  -2 3334.95 306.062   3
   2  -6   3 32084.6 989.094   3
  -2  -6  -3 30247.7 940.076   3
   2  -6   4 9289.56 540.841   5
  -2  -6  -4 8642.99 515.460   3
   2   6   5 3468.88 180.494  26
   2  -6   5 3499.70 341.696   5
   2  -6   5 3421.46 194.410  27
  -2  -6  -5 3424.86 335.349   3
   2   6   5 3345.31 172.873  20
   2   6   6 6942.62 252.567  20
   2  -6   6 7341.83 498.467   5
   2  -6   6 7465.44 285.025  13
   2  -6   6 7033.86 285.531  27
  -2   6  -6 6951.11 245.821  30
   2   6   6 7435.70 250.065   8
  -2  -6  -6 6843.42 476.991   3
   2   6   7 34485.9 581.123  20
   2  -6   7 36809.7 637.328  13
   2   6   7 36713.4 559.814   8
   2  -6   7 35612.4 650.573  27
  -2   6  -7 36148.0 568.231  30
   2   6   8 12868.3 334.732   8
   2   6   8 11643.4 341.161  20
  -2   6  -8 12566.5 331.460  30
   2  -6   8 12971.8 371.922  13
   2  -6   8 11961.6 375.997  27
   2   6   8 13848.1 368.851  10
  -2   6  -9 16.6410 19.0379  30
   2   6   9 24.5469 29.6752  20
   2   6   9 6.82901 18.8762   8
   2  -6   9 65.7579 29.3724  27
   2   6   9 26.5489 29.4800  10
   2   6  10 1746.49 113.039   8
  -2   6 -10 1851.45 111.619  30
   2  -6  10 1825.27 133.676  27
  -2  -6 -10 1650.65 109.865  23
  -2   6 -11 226.379 34.4262  30
  -2  -6 -11 195.193 35.4276  23
  -2  -6 -12 7563.93 164.156  23
  -2   6 -12 7490.39 181.618  26
   2  -7 -11 3256.36 114.254  23
  -2   7  11 3329.64 131.861  10
   2   7 -11 3261.56 127.224  30
  -2   7  10 5746.18 210.825  10
   2  -7 -10 5635.66 180.061  23
   2   7 -10 5530.38 198.738  30
   2  -7  -9 7336.17 227.238  23
   2   7  -9 7458.32 256.951  30
  -2   7   9 7178.99 262.180  10
   2  -7  -8-2.10240 19.5312  23
  -2   7   8 47.6409 31.0942  10
   2   7  -8 49.7530 33.3332  30
   2   7  -8 31.5104 25.1223  26
   2   7  -7 6223.98 259.459  30
  -2   7   7 6083.72 259.765  10
   2   7  -6 492.147 67.6924  26
   2   7  -6 455.988 74.1910  30
  -2   7   6 427.817 68.2503  26
   2   7  -5 38311.0 633.901  30
  -2   7   5 38511.9 615.717  26
   2   7  -5 39903.2 602.720  26
  -2  -7   4 1139.00 181.499   3
   2   7  -4 259.779 63.3647  26
  -2   7   4 1055.92 113.368  26
  -2  -7   4 1236.04 189.565   5
   2   7  -4 397.466 75.5236  30
   2   7  -4 1618.11 235.678   7
   2  -7  -4 922.585 199.747   3
   2  -7  -4 1079.07 99.1522  18
   2  -7  -3 2593.86 292.300   3
   2  -7  -3 2953.92 158.642  18
   2   7  -3 3108.40 313.773   7
   2   7  -3 1912.72 145.345  30
   2   7  -3 1893.36 136.425  26
  -2  -7   3 2595.94 281.045   3
  -2   7   3 2612.98 161.911  26
  -2  -7   2 28702.0 949.564   3
   2  -7  -2 28546.5 943.614   3
   2   7  -2 29056.7 927.287   7
  -2   7   2 27927.9 512.137  30
  -2   7   2 28803.2 508.614  26
   2   7  -2 27163.2 508.833  30
  -2  -7   1 3003.64 303.089   3
   2  -7  -1 3314.38 327.139   3
  -2  -7   0 3551.82 330.017   3
   2  -7   0 3537.39 336.583   3
  -2  -7  -1 529.356 128.904   3
   2  -7   1 615.643 142.602   3
   2  -7   2 42019.5 1190.47   3
   2   7   2 40699.3 590.209  26
  -2   7  -2 38699.4 598.343  26
  -2  -7  -2 38946.7 1121.63   3
   2   7   2 39488.3 588.926  20
   2   7   2 41612.8 607.499  30
  -2   7  -2 40026.0 594.718  30
  -2   7  -3 15102.7 371.230  30
  -2  -7  -3 14814.1 699.112   3
  -2   7  -3 14507.8 375.239  26
   2   7   3 14788.4 360.585  20
   2   7   3 14840.2 367.383  26
   2   7   4 10124.6 311.257  26
  -2   7  -4 10155.4 307.777  30
  -2   7  -4 10117.3 318.664  26
   2   7   4 10103.8 301.546  20
  -2   7  -5 27647.2 511.854  30
   2   7   5 26517.2 506.537  20
   2   7   5 27541.7 527.873  26
  -2   7  -5 27079.9 535.417  26
   2   7   6 1226.59 109.628  20
  -2   7  -6 1276.43 110.776  30
   2   7   6 1324.06 103.308   8
  -2   7  -6 1242.41 115.817  26
   2   7   7 94.3079 34.2064   8
   2   7   7 108.813 41.6575  20
   2   7   7 68.0464 31.3580  10
   2  -7   7 88.1666 31.5192   9
  -2   7  -7 89.4199 35.2126  26
  -2   7  -7 108.595 35.6491  30
   2   7   8 983.200 98.9990  20
   2  -7   8 1069.52 95.1343   9
   2   7   8 1094.87 91.1322   8
   2   7   8 1117.97 99.1951  10
  -2   7  -8 1106.64 96.1813  30
  -2   7  -8 1004.48 98.8984  26
  -2  -7  -9 1291.94 98.0533  23
   2  -7   9 1520.82 103.686   9
   2   7   9 1567.70 105.909  10
   2   7   9 1523.10 98.2571   8
  -2   7  -9 1405.63 110.333  26
  -2   7  -9 1548.45 103.828  30
  -2   7 -10 1157.59 90.2161  26
   2   7  10 1210.31 74.5319   8
  -2   7 -10 1204.67 78.0917  30
   2  -7  10 1103.50 74.0351   9
  -2  -7 -10 1078.28 80.1717  23
  -2  -7 -11 2089.42 91.2011  23
  -2   7 -11 2154.07 100.170  26
   2  -8 -10 7419.16 154.011  23
  -2   8  10 7790.38 195.273  10
   2   8 -10 7959.25 192.350  30
   2   8  -9 1330.36 95.3271  30
   2  -8  -9 1309.72 80.4732  23
  -2   8   9 1427.59 102.192  10
  -2   8   8 93.0522 32.4087  10
   2   8  -8 73.1964 30.7214  30
   2  -8  -8 73.5089 21.6190  23
   2   8  -8 88.3746 25.3700  26
  -2   8   7 543.247 75.1832  10
   2   8  -7 538.364 73.8088  30
   2   8  -7 536.117 63.5162  26
   2   8  -6 1320.72 117.741  30
  -2   8   6 1239.92 114.046  10
   2   8  -6 1419.69 111.540  26
   2   8  -5 11593.0 356.337  30
  -2   8   5 10967.4 330.526  26
  -2   8   4 47416.0 692.689  26
   2   8  -4 47695.2 723.088  30
   2  -8  -3 13063.0 338.947  18
  -2   8   3 11250.0 347.210  26
   2   8  -3 7901.36 312.196  30
   2   8  -2 6979.93 256.490  26
   2  -8  -2 7399.85 252.173  18
  -2   8   2 6615.70 257.363  26
   2   8  -2 6756.79 266.607  30
   2   8  -1 2200.67 151.745  30
   2  -8  -1 2253.18 139.017  18
  -2   8   1 2093.27 145.865  26
  -2   8   1 2207.66 152.214  30
   2   8  -1 2222.91 146.750  26
   2   8   0 2832.15 162.997  26
  -2   8   0 2674.00 164.958  30
  -2   8   0 2739.04 166.855  26
   2   8   0 2821.04 169.761  30
   2  -8   0 3091.00 163.064  18
   2   8   1 10482.1 319.495  20
  -2   8  -1 10581.7 331.263  26
   2   8   1 10746.8 328.262  30
  -2   8  -1 10273.9 323.805  30
   2   8   1 10476.6 313.309  26
  -2   8  -2 2839.02 177.876  26
  -2   8  -2 2997.41 177.272  30
   2   8   2 3129.55 175.344  20
   2   8   2 3107.06 175.029  26
   2   8   2 3142.53 180.472  30
  -2   8  -3 57744.2 761.611  30
   2   8   3 59469.0 758.939  26
  -2   8  -3 57852.9 783.300  26
   2   8   3 57188.4 733.257  20
  -2   8  -4 27998.8 532.516  30
   2   8   4 28743.9 533.645  20
   2   8   4 28791.4 541.810  26
  -2   8  -5 969.323 104.072  26
  -2   8  -5 1078.02 104.137  30
   2   8   5 1308.95 115.192  20
   2   8   5 1188.41 118.633  26
  -2   8  -6 57.7071 28.4953  26
   2   8   6 106.734 38.9801  20
  -2   8  -6 27.5185 21.6943  30
   2   8   6 51.8616 28.8579  10
   2   8   7 3286.74 168.278  20
  -2   8  -7 3336.63 164.077  30
   2   8   7 3633.35 172.873  10
  -2   8  -7 3195.47 172.602  26
   2   8   8 337.880 48.3726  10
  -2   8  -8 314.576 47.3872  30
   2   8   8 262.528 47.6185  20
  -2   8  -8 297.072 51.5566  26
  -2   8  -9 44.8538 21.7444  26
  -2   8  -9 44.9857 16.9538  30
  -2  -8  -9 48.1197 21.1298  23
  -2  -8 -10 3404.92 113.318  23
  -2   8 -10 3494.80 122.719  26
   2   9  -9 699.391 51.7046  30
  -2   9   9 737.675 53.9037  10
   2  -9  -8 1962.78 81.3788  23
  -2   9   8 2009.59 110.298  10
   2   9  -8 2078.12 109.801  30
  -2   9   7 3027.19 152.389  10
   2   9  -7 3315.69 126.106  26
   2  -9  -7 3162.05 120.161  23
   2   9  -7 3210.75 153.498  30
   2   9  -6 84.6043 25.2181  26
  -2   9   6 100.310 33.8389  10
   2   9  -6 116.050 37.3278  30
   2   9  -5 9557.38 299.714  30
   2   9  -5 10112.0 276.266  26
   2   9  -4 4485.18 192.993  26
  -2   9   4 4145.62 195.713  26
   2   9  -4 4253.92 206.623  30
   2   9  -3 939.675 121.212  30
   2   9  -3 882.673 101.677  26
  -2   9   2 25315.9 500.090  26
   2   9  -2 26002.1 523.751  30
   2   9  -2 26449.0 490.683  26
  -2   9   1 2203.64 147.694  26
   2   9  -1 2209.24 152.190  30
   2   9  -1 2324.93 147.555  26
   2   9   0 27208.9 499.091  26
   2   9   0 27062.3 508.052  20
   2   9   0 26807.6 521.342  30
  -2   9   0 25854.5 513.921  30
  -2   9   0 26089.3 513.464  26
   2   9   1 867.544 94.6846  30
   2  -9   1 927.450 85.8962  18
  -2   9  -1 787.684 91.0784  26
   2   9   1 832.674 89.1471  20
  -2   9  -1 795.704 93.0426  30
   2   9   1 997.741 98.4811  26
   2   9   2 16588.9 393.567  20
  -2   9  -2 15440.8 408.639  26
   2   9   2 16604.3 396.867  26
  -2   9  -2 16055.1 404.400  30
  -2   9  -3 8526.21 285.516  30
   2   9   3 8206.06 276.296  26
   2   9   3 8270.41 270.997  20
  -2   9  -3 8354.03 291.757  26
  -2   9  -4 105.790 47.2606  26
  -2   9  -4 130.042 48.6015  30
   2   9   4 248.776 61.2866  26
   2   9   5 806.232 95.8387  20
  -2   9  -5 639.061 81.7394  26
  -2   9  -5 635.512 77.0736  30
  -2   9  -6 373.986 53.3374  30
   2   9   6 353.193 53.5922  20
   2   9   6 389.680 54.2286  10
  -2   9  -6 322.836 55.2572  26
   2   9   7 1824.96 99.4881  10
  -2   9  -7 1613.58 107.456  26
   2   9   7 1772.70 106.122  20
  -2   9  -7 1787.68 102.221  30
  -2   9  -8 3435.83 135.690  26
  -2  -9  -8 3252.42 121.129  23
  -2   9  -8 3327.26 114.550  30
  -2  -9  -9 387.429 34.3452  23
  -2   9  -9 429.334 37.9800  26
   2  10  -7 7667.05 170.273  30
   2  10  -7 7452.69 151.165  20
  -2  10   7 7503.69 173.654  10
  -2  10   6 14505.9 285.124  10
   2  10  -6 15020.3 283.069  30
  -2  10   5 5250.42 187.691  10
   2  10  -5 5499.50 190.158  30
   2  10  -5 5279.54 148.262  26
   2  10  -4 2575.99 118.741  26
  -2  10   4 2752.08 145.206  10
   2  10  -4 2661.57 142.017  30
  -2  10   4 2454.36 133.865  26
   2  10  -3 1173.91 96.7929  26
   2  10  -3 1467.88 119.112  20
   2  10  -3 1549.56 123.661  30
   2  10  -2 1777.87 111.827  26
   2  10  -2 1736.27 116.946  20
  -2  10   2 1710.21 118.518  26
   2  10  -2 1713.37 120.945  30
   2  10  -1 22510.9 417.743  20
   2  10  -1 22757.9 439.949  30
   2  10  -1 23759.0 416.732  26
  -2  10   1 22132.0 430.123  26
   2  10   0 1378.94 103.210  20
   2  10   0 1452.53 111.073  30
  -2  10   0 1340.66 106.826  26
   2  10   0 1494.99 106.607  26
  -2  10  -1 4051.14 189.240  30
   2  10   1 3989.71 173.782  20
  -2  10  -1 3648.17 182.879  26
   2  10   1 4347.08 180.905  26
  -2  10  -2 490.510 67.6960  30
   2  10   2 538.680 64.1073  20
   2  10   2 546.643 64.6151  26
  -2  10  -2 421.228 67.0375  26
  -2  10  -3 11205.0 288.434  30
   2  10   3 11002.8 278.824  26
   2  10   3 10978.6 273.551  20
  -2  10  -3 11299.3 298.747  26
   2  10   4 1583.36 101.986  20
  -2  10  -4 1546.87 109.077  26
   2  10   4 1749.71 106.447  10
  -2  10  -4 1597.22 104.315  30
  -2  10  -5 1727.71 98.1972  30
   2  10   5 1778.68 95.9836  10
   2  10   5 1967.54 105.602  20
  -2  10  -5 1845.04 109.517  26
  -2  10  -6 1233.02 71.4616  30
   2  10   6 1411.49 83.7170  20
  -2  10  -6 1376.33 85.5687  26
   2  10   6 1124.12 60.8247  10
  -2  10  -7 345.769 35.8088  26
  -2 -10  -7 356.865 34.2121  23
  -2  11   4 5701.65 147.614  10
   2  11  -3 4388.38 121.472  20
  -2  11   3 4557.09 144.388  10
  -2  11   2 4072.40 141.746  26
   2  11  -2 4140.69 127.850  20
   2  11  -1 2262.13 100.011  20
   2  11  -1 2110.92 90.1918  26
  -2  11   1 2449.20 113.576  26
   2  11   0 18.4510 14.4385  20
   2  11   0 1.94790 11.9916  26
  -2  11  -1 11305.1 243.267  26
   2  11   1 11235.7 217.153  20
   2  11   2 812.813 57.7220  20
  -2  11  -2 587.694 62.5638  26
   2  11   3 371.049 35.2597  10
  -2  11  -3 230.700 43.3145  26
  -2  11  -4 3228.18 105.975  26
   3   0 -14 14086.7 247.742  19
   3   0 -13-0.59995 16.7586  19
   3   0 -12 303.841 51.9463  19
  -3   0  11 12.6695 20.2369  10
  -3   0  10 6394.66 263.813  10
   3   0 -10 6250.73 238.400  22
   3   0  -9 12.1598 18.4695  22
  -3   0   9-4.31395 18.2761  10
   3   0  -9 62.2974 49.9868   1
   3   0  -9 13.8896 16.6828  15
   3   0  -8 71004.8 1446.21   4
   3   0  -7 28.5692 43.9483   4
  -3   0   7-10.1034 24.5007   5
  -3   0   6 33965.3 688.083   5
   3   0  -6 34832.8 677.349   7
   3   0  -5 24.2731 30.1935   7
   3   0  -5 56.6011 47.3987   4
  -3   0   4 120427. 942.752   5
   3   0  -4 115604. 1082.26   7
  -3   0   3 33.4200 16.8659   5
   3   0  -3 76.4097 34.5189   1
   3   0  -2 165998. 1267.47   1
   3   0  -1 29.9980 22.8321   1
   3   0   0 144805. 1007.33   1
   3   0   0 145217. 558.950   5
   3   0   1 113.149 26.0821   5
   3   0   1 54.3257 25.6048   1
   3   0   2 68498.3 870.414   7
   3   0   2 69246.1 767.982   5
   3   0   2 69715.3 800.084   1
  -3   0  -2 67284.6 848.137   2
   3   0   3 35.5557 22.5733   5
  -3   0  -3 14.1553 27.8143   2
   3   0   4 10439.8 417.644   5
  -3   0  -4 16900.0 522.404   2
   3   0   5 59.8245 41.0628   5
  -3   0  -5 14.9594 27.9601   2
   3   0   6 3929.95 303.279   5
   3   0   7 30.0133 37.5702   5
   3   0   8 8719.85 521.800   5
   3   0   9 1.84791 28.5167   5
   3   0   9 53.9995 23.5609   8
   3   0   9 74.3474 30.5556  13
   3   0  10 8116.80 301.416  13
   3   0  10 7978.28 272.593   8
   3   0  11 5.62332 27.4466  13
   3   0  12 661.781 84.2614  13
   3   0  13 16.0925 18.8305  13
   3   0  14 688.933 64.0245  27
   3   0  14 699.214 58.9525  13
   3   1 -14 2658.97 105.462  19
   3  -1 -14 2771.39 108.251  19
   3  -1 -13 24.8050 19.7012  19
   3   1 -13 62.7151 24.7574  19
   3   1 -12 4072.13 183.890  19
  -3   1  12 4123.78 202.891  10
   3  -1 -11 1075.02 97.0330  22
   3   1 -11 995.658 97.2616  19
  -3   1  11 970.466 105.657  10
   3  -1 -10 1157.23 102.466  22
  -3  -1  10 960.919 102.432  10
   3   1 -10 1063.09 100.597  19
   3   1 -10 1074.19 92.4037  29
  -3   1  10 1103.69 109.974  10
   3  -1  -9 394.404 60.4236  22
   3  -1  -9 187.754 46.1955  23
   3  -1  -9 290.083 104.514   1
  -3  -1   9 206.441 51.6170  10
   3   1  -9 178.190 45.7094  22
  -3   1   9 183.593 49.7920  10
   3  -1  -9 200.372 43.0967  15
   3  -1  -8 7392.49 474.849   1
   3   1  -8 7507.93 475.890   4
   3   1  -7 35473.3 964.142   4
   3  -1  -7 37188.6 992.530   1
   3   1  -6 96331.1 1476.11   4
   3  -1  -6 99625.4 1498.31   1
  -3  -1   5 925.943 98.5882   5
   3   1  -5 836.756 131.787   4
   3  -1  -5 1048.31 149.678   1
  -3  -1   4 20140.1 386.197   5
   3   1  -4 20129.0 564.352   4
  -3  -1   3 1061.96 74.5622   5
   3  -1  -3 1390.90 91.3535   7
   3  -1  -3 1530.47 155.572   1
   3   1  -3 1494.16 138.969   7
   3   1  -2 24315.5 516.759   7
   3  -1  -2 22964.5 517.061   1
  -3  -1   2 20553.1 227.321   5
  -3  -1   2 23283.7 236.272   3
   3  -1  -2 23436.8 375.024   7
   3   1  -2 22039.6 435.027   1
   3  -1  -1 72640.8 861.299   1
   3  -1  -1 71194.0 694.616   7
   3   1  -1 73528.5 861.645   7
   3   1  -1 72743.6 644.761   1
   3  -1  -1 74446.1 737.522   6
  -3  -1   1 75112.5 516.340   3
   3  -1   0 223794. 1449.64   1
   3   1   0 225698. 1030.96   1
   3   1   1 30087.6 402.988   1
   3   1   1 29964.3 424.450   5
   3  -1   1 30616.7 550.170   1
   3  -1   1 30269.0 459.481   5
   3   1   2 49801.9 670.768   5
  -3  -1  -2 50139.4 665.253   2
   3   1   2 49935.0 757.316   7
   3  -1   2 50468.5 689.050   5
   3  -1   2 50023.1 745.830   1
   3  -1   3 6726.48 286.040   5
   3   1   3 6976.28 293.883   5
  -3   1  -3 6679.34 308.732   2
   3   1   3 7488.97 312.122   7
  -3   1  -4 28024.7 698.550   2
  -3  -1  -4 27982.0 630.220   2
   3  -1   4 27414.1 644.900   5
   3   1   4 27390.8 658.342   5
   3  -1   5 1274.43 157.790   5
  -3   1  -5 1352.74 169.682   2
   3   1   5 1451.87 169.060   5
   3  -1   6 52915.8 1091.05   5
   3   1   6 53191.1 1126.94   5
   3  -1   7 8117.96 466.522   5
   3   1   7 7571.95 465.194   5
   3   1   8 27.4882 41.7461   5
   3  -1   8 29.2203 41.7540   5
   3   1   9 23567.7 920.730   5
   3  -1   9 22945.4 486.824  13
   3  -1   9 22949.0 873.596   5
   3   1   9 22746.1 448.383   8
   3  -1  10 739.592 91.6811  13
   3   1  10 659.890 82.5137   8
   3  -1  11 1378.48 125.072  13
   3   1  11 1246.18 109.694   8
   3   1  11 1247.33 120.204  13
   3  -1  12 10863.1 329.761  13
   3   1  12 10561.5 327.787  13
   3  -1  13 154.300 38.5525  13
   3   1  13 129.205 35.6924  13
   3   1  14 835.425 53.7037  28
   3  -1  14 1002.32 74.7532  27
   3   1  14 1052.07 71.6178  13
   3  -1  14 967.523 64.2232  13
   3  -2 -14 86.4635 20.5181  19
   3   2 -14 90.7695 21.2727  19
   3   2 -13 1379.88 92.9739  19
   3  -2 -13 1396.30 93.2566  19
  -3   2  13 1353.40 102.433  10
  -3   2  12 4967.78 219.439  10
   3   2 -12 5116.59 202.546  19
  -3   2  11 4307.91 217.513  10
   3   2 -11 4339.94 197.553  19
   3  -2 -11 4560.39 194.521  22
   3  -2 -10 3353.23 175.512  23
   3  -2 -10 3021.07 162.122  22
   3   2 -10 3110.65 155.687  29
  -3   2  10 2921.63 180.522  10
   3   2 -10 2878.92 163.436  19
   3   2  -9 23035.9 452.847  19
   3   2  -9 21402.0 836.967   4
   3  -2  -9 23807.2 440.341  22
   3   2  -9 23755.9 427.888  29
  -3   2   9 22975.3 493.195  10
   3  -2  -9 23635.6 444.532  23
   3  -2  -9 23144.5 879.869   1
   3   2  -8 3198.52 314.673   4
   3  -2  -8 2570.98 291.927   1
   3  -2  -7 5492.78 400.407   1
   3   2  -7 10271.5 525.736   4
  -3  -2   6 8613.56 356.157   5
   3  -2  -6 9473.54 490.646   1
   3  -2  -5 46844.7 1009.20   1
   3   2  -5 46698.9 948.840   4
  -3  -2   5 49272.8 759.666   5
  -3  -2   4 5011.64 225.411   5
   3  -2  -4 5018.93 204.769   3
   3   2  -3 1606.83 145.369   4
  -3  -2   3 1832.43 117.670   5
   3   2  -3 1545.65 158.782   7
  -3  -2   3 1691.69 108.604   3
   3  -2  -3 1461.75 154.856   1
   3  -2  -3 1723.89 111.927   3
   3  -2  -2 72075.4 995.749   1
   3   2  -2 70411.7 674.978   1
   3   2  -2 69396.9 978.894   7
  -3  -2   2 73253.7 695.864   3
   3  -2  -2 74432.0 708.624   3
   3  -2  -1 185641. 1165.56   3
   3  -2  -1 184578. 1512.44   1
   3  -2  -1 180673. 969.440   6
   3   2  -1 178601. 772.101   1
   3   2  -1 180101. 1527.85   7
  -3  -2   1 186230. 1155.63   3
   3   2   0 10579.9 342.601   6
   3  -2   0 10493.2 295.814   3
   3  -2   0 10287.7 349.136   1
  -3  -2   0 10781.4 305.541   3
   3   2   0 10695.9 359.942   7
   3  -2   1 57937.6 845.115   1
   3   2   1 56020.8 818.922   7
  -3  -2  -1 55331.1 755.037   3
  -3  -2  -2 14540.6 324.799   2
   3  -2   2 14918.7 417.864   5
  -3   2  -2 13348.8 439.133   2
   3  -2   2 14627.9 451.594   1
  -3  -2  -2 13331.0 419.318   3
   3   2   2 14814.2 432.414   7
  -3  -2  -3 2188.53 143.812   2
   3  -2   3 2120.28 186.270   1
   3  -2   3 2464.01 188.097   5
  -3  -2  -3 2276.02 187.522   3
   3   2   3 2383.99 181.704   7
  -3   2  -3 2218.37 191.368   2
  -3   2  -4 22290.1 653.638   2
   3  -2   4 22203.8 611.996   5
   3   2   4 23489.8 651.094   5
   3   2   5 25393.1 752.532   5
   3  -2   5 25793.6 731.146   5
   3  -2   6 21624.7 712.032   5
   3   2   6 22465.0 773.740   5
   3  -2   7 45303.7 1113.60   5
   3   2   7 47534.3 1213.46   5
  -3  -2  -7 45221.4 1152.85   3
   3  -2   8 11318.0 592.371   5
  -3  -2  -8 11203.2 597.473   3
  -3  -2  -9 1634.36 108.811  23
   3  -2   9 1698.57 135.047  13
   3  -2   9 1655.16 238.006   5
   3   2   9 1489.67 118.747   8
  -3  -2  -9 1425.10 219.237   3
  -3  -2 -10 2467.40 135.388  23
   3   2  10 2243.95 149.537   8
   3  -2  10 2321.95 163.157  13
   3  -2  11 1420.84 124.616  13
   3   2  11 1400.18 117.445   8
  -3  -2 -11 1484.39 103.070  23
   3  -2  12 12.8810 20.3199  13
   3   2  12 8.00327 22.2452  13
   3  -2  13 101.903 31.2696  27
   3  -2  13 131.190 33.2568  13
   3   2  13 107.408 30.7330  13
   3  -2  14 73.0369 22.7259  27
   3   2  14 55.4521 19.3822  13
   3  -2  14 56.8581 14.6710  13
   3  -3 -14 217.048 26.4245  19
   3   3 -14 247.951 29.7858  30
  -3   3  13 180.608 37.2964  10
   3   3 -13 165.538 32.1173  19
   3  -3 -13 173.947 33.7000  19
  -3   3  12 3374.05 175.418  10
   3   3 -12 3458.16 160.119  19
   3   3 -11 541.501 69.9245  19
  -3   3  11 507.599 77.4910  10
   3  -3 -11 557.397 66.7009  22
   3  -3 -10 14866.8 365.405  23
   3  -3 -10 16162.5 366.900  22
   3   3 -10 15127.7 378.304  19
   3   3 -10 16692.5 362.714  29
  -3   3  10 15124.7 413.570  10
   3  -3  -9 2936.24 159.607  23
   3  -3  -9 2840.99 154.170  22
   3   3  -9 2797.81 160.474  19
  -3   3   9 2795.85 175.318  10
   3   3  -9 2755.00 150.223  29
   3  -3  -8 1205.80 97.5464  23
  -3   3   8 1167.01 107.607  10
   3   3  -8 1155.65 100.428  19
   3   3  -8 1627.73 226.591   4
   3  -3  -8 1439.95 212.122   1
   3  -3  -7 13574.2 628.095   1
   3   3  -7 14502.8 623.270   4
   3  -3  -6 1448.54 192.005   1
   3   3  -6 3091.21 275.579   4
   3   3  -5 32857.9 798.836   4
   3  -3  -5 34172.4 884.699   1
  -3  -3   4 3607.98 214.393   5
   3   3  -4 3037.49 219.295   4
   3  -3  -4 3073.70 254.453   1
   3  -3  -4 3855.71 217.737   3
  -3  -3   3 30953.9 591.383   3
   3  -3  -3 29609.8 589.812   3
   3   3  -3 27295.2 718.352   7
   3  -3  -3 28380.5 717.542   1
  -3  -3   3 29285.9 583.683   5
   3  -3  -2 43596.7 700.375   3
   3  -3  -2 43626.8 844.195   1
  -3  -3   2 44462.8 692.609   3
   3   3  -1 7487.98 345.346   7
   3  -3  -1 7970.80 301.876   3
   3  -3  -1 7475.30 335.543   1
  -3  -3   1 7937.78 299.768   3
   3  -3   0 22714.0 529.739   3
  -3  -3   0 22578.8 523.591   3
   3   3   0 22535.2 532.395   6
   3   3   0 22163.0 571.397   7
   3  -3   0 22745.0 573.634   1
   3   3   1 44943.1 801.152   7
   3  -3   1 45226.3 778.391   3
  -3  -3  -1 44604.4 784.331   3
   3  -3   1 44403.5 820.042   1
   3   3   2 20546.7 543.300   7
  -3  -3  -2 20157.7 568.334   3
  -3   3  -2 19661.8 562.290   2
   3  -3   2 20487.5 575.294   1
   3  -3   3 6536.01 345.515   5
  -3   3  -3 5805.07 340.236   2
   3  -3   3 6718.67 353.840   1
  -3  -3  -3 5476.41 323.853   3
   3   3   3 6544.35 319.952   7
   3   3   4 413.101 93.9668   7
  -3  -3  -4 193.004 78.8662   3
   3  -3   4 274.466 87.4924   5
  -3   3  -4 319.521 96.6170   2
   3  -3   5 863.318 182.282   5
  -3  -3  -5 1179.42 182.641   3
   3  -3   6 20838.5 732.207   5
  -3  -3  -6 20883.0 758.743   3
   3  -3   7 14640.4 648.844   5
  -3  -3  -7 15238.7 681.921   3
   3  -3   8 6480.31 451.092   5
   3   3   8 6167.52 231.052   8
  -3  -3  -8 6129.64 451.596   3
   3  -3   8 6560.39 260.193  13
   3   3   8 6649.39 244.257  20
  -3  -3  -9 9754.83 273.181  23
   3   3   9 9011.34 295.114   8
   3  -3   9 9489.45 325.367  13
   3   3  10 3788.73 194.835   8
   3  -3  10 3862.33 209.791  13
  -3  -3 -10 3897.77 175.525  23
  -3  -3 -11 308.161 47.6171  23
   3  -3  11 344.994 61.6965  13
   3   3  11 311.512 56.6759   8
   3  -3  11 354.234 66.6136  27
   3   3  12 2360.11 149.553  13
   3  -3  12 2373.91 152.195  27
   3  -3  12 2462.31 145.147  13
   3  -3  13 44.6796 24.6466  27
   3  -3  13 31.9320 20.8133  13
   3   3  13 31.3990 16.4874  13
   3  -3  14 3.41788 10.6800  27
   3   3  14 23.9877 10.6636  13
  -3   4  13 1922.02 102.564  10
   3   4 -13 1956.37 98.8895  30
   3   4 -13 1963.09 89.8030  19
   3   4 -12 2802.81 134.888  19
  -3   4  12 2711.43 148.298  10
   3  -4 -11 96.7270 30.3293  23
  -3   4  11 102.871 32.3373  10
   3   4 -11 79.5757 27.1108  19
   3  -4 -11 129.862 30.8862  22
  -3   4  10 6943.75 281.484  10
   3   4 -10 7098.86 255.172  19
   3  -4 -10 7660.90 242.864  22
   3   4 -10 7966.61 248.535  29
   3  -4 -10 7165.51 249.083  23
   3  -4  -9 21059.9 429.695  23
   3  -4  -9 22418.4 430.651  22
   3   4  -9 21830.2 430.301  29
  -3   4   9 20259.0 479.453  10
   3   4  -9 21202.2 448.901  19
  -3   4   8 26070.4 529.036  10
   3  -4  -8 28112.1 480.828  22
   3   4  -8 26093.7 930.612   7
   3  -4  -8 27803.0 953.507   1
   3   4  -8 26646.9 495.695  19
   3   4  -8 26867.6 473.707  29
   3  -4  -8 27144.0 470.998  23
   3  -4  -7 12884.2 634.290   1
   3   4  -7 13771.8 598.546   4
   3  -4  -6 6713.36 439.160   1
   3   4  -6 7884.80 425.558   4
  -3  -4   5 905.253 135.656   5
   3  -4  -5 4436.97 354.685   1
  -3  -4   4 2551.10 217.621   5
  -3  -4   4 2669.66 213.813   3
   3  -4  -4 3308.19 288.295   1
   3  -4  -4 2685.24 225.748   3
   3  -4  -3 31681.9 743.190   3
  -3  -4   3 32032.7 735.339   3
   3   4  -3 31377.4 871.151   7
   3  -4  -2 84837.5 1166.97   3
  -3  -4   2 83503.0 1137.88   3
   3  -4  -2 81154.5 1238.98   1
   3  -4  -1 22380.1 604.685   3
   3  -4  -1 21910.5 620.984   1
   3   4  -1 21681.2 645.190   7
   3   4  -1 22384.7 588.497   6
  -3  -4   1 22617.7 602.807   3
   3  -4   0 4621.89 281.029   1
   3   4   0 4699.25 258.414   6
   3  -4   0 4673.27 285.042   3
   3   4   0 4583.27 287.443   7
  -3  -4   0 4795.14 281.782   3
  -3   4  -1 5949.17 313.980   2
   3  -4   1 5731.18 322.695   3
   3  -4   1 6402.74 340.087   1
   3   4   1 6293.15 326.215   7
  -3  -4  -1 5777.63 318.986   3
   3  -4   2 19452.2 605.473   1
   3   4   2 20152.0 573.490   7
  -3   4  -2 17507.1 578.246   2
   3  -4   2 19045.1 614.872   3
  -3  -4  -2 17747.8 594.609   3
   3  -4   3 103983. 1496.26   5
  -3  -4  -3 103260. 1506.71   3
  -3   4  -3 106163. 1469.66   2
   3  -4   4 16208.1 618.370   5
  -3   4  -4 16308.1 614.494   2
  -3  -4  -4 15390.4 623.476   3
   3  -4   5 45901.6 1097.34   5
  -3  -4  -5 45326.4 1131.21   3
   3  -4   6 12639.0 601.904   5
  -3  -4  -6 12263.7 618.915   3
   3  -4   7 71.5238 51.8726   5
  -3  -4  -7 25.9870 42.1501   3
   3   4   8 2326.96 150.373  20
   3  -4   8 2341.59 162.450  13
   3   4   8 2313.59 147.354   8
  -3  -4  -8 2508.97 295.064   3
   3  -4   8 2153.38 157.683  27
  -3  -4  -9 9853.28 285.071  23
   3  -4   9 10391.6 342.844  13
   3   4   9 9493.53 305.363   8
   3  -4   9 9521.94 337.231  27
   3  -4  10 5542.20 247.256  13
  -3  -4 -10 5560.63 210.801  23
   3  -4  10 5278.96 248.961  27
   3   4  10 5166.46 224.400   8
  -3  -4 -11 282.666 46.0346  23
   3  -4  11 280.285 54.2345  13
   3   4  11 322.061 56.5876   8
   3  -4  11 336.296 62.9658  27
   3  -4  12 4981.11 186.594  13
   3  -4  12 4564.78 196.506  27
   3   4  12 4852.66 198.792  13
  -3  -4 -12 4732.98 153.889  23
   3  -4  13 58.4252 20.4083  27
   3   4  13 91.7096 25.9466  13
  -3   5  13 744.379 52.6124  10
   3  -5 -13 696.524 43.7587  19
   3   5 -13 720.253 50.2127  30
  -3   5  12 1578.97 102.948  10
   3   5 -12 1602.23 98.5393  30
  -3   5  11 2896.77 162.547  10
   3   5 -11 2874.52 142.728  19
   3  -5 -11 2847.17 139.886  23
  -3   5  10 8337.66 298.735  10
   3  -5 -10 8554.63 238.115  22
   3   5 -10 8054.72 266.267  19
   3   5 -10 9152.91 259.855  29
   3  -5 -10 8397.98 258.980  23
   3  -5  -9 3717.96 179.342  23
   3  -5  -9 4065.81 178.139  22
  -3   5   9 3675.28 204.652  10
   3   5  -9 3699.58 179.634  29
   3   5  -9 3496.58 183.228  19
   3  -5  -8 4618.77 197.436  23
  -3   5   8 4666.88 229.523  10
   3   5  -8 4544.79 210.771  19
   3   5  -8 4755.02 206.710  29
   3  -5  -8 5142.03 207.246  22
   3  -5  -7 3661.79 169.978  23
   3  -5  -7 3834.31 179.040  22
   3   5  -7 3462.09 176.114  29
  -3   5   7 3375.93 188.435  10
   3   5  -7 3455.19 180.501  19
   3  -5  -7 3500.52 335.813   1
   3   5  -7 3369.63 333.102   7
   3   5  -6 7630.71 506.476   7
   3  -5  -6 5543.97 426.866   1
   3  -5  -5 1537.07 227.314   1
   3   5  -5 2704.39 293.925   7
   3  -5  -4 5947.23 361.563   3
  -3  -5   4 5860.43 348.720   5
   3   5  -4 5197.02 388.969   7
  -3  -5   4 6028.43 356.665   3
   3  -5  -4 5404.45 370.110   1
   3  -5  -3 3203.57 280.222   1
  -3  -5   3 3267.76 271.348   3
   3  -5  -3 3133.67 272.003   3
   3   5  -3 3159.62 291.243   7
   3   5  -2 16487.4 557.169   6
   3  -5  -2 14948.8 563.166   3
  -3  -5   2 15206.1 556.398   3
   3  -5  -2 14964.2 569.030   1
   3   5  -2 14256.5 590.791   7
   3  -5  -1 2707.22 243.835   3
   3  -5  -1 2708.26 237.445   1
  -3  -5   1 2899.61 247.091   3
   3   5  -1 2981.00 222.730   6
   3   5  -1 2967.48 262.337   7
   3  -5   0 59331.4 1156.46   3
   3  -5   0 60823.3 1118.10   1
   3   5   0 58216.5 1109.14   7
  -3  -5   0 56384.0 1104.02   3
   3  -5   1 1217.41 160.436   1
   3  -5   1 1141.91 164.737   3
   3   5   1 1267.84 161.564   7
  -3   5  -1 1367.98 157.428   2
  -3  -5  -1 949.161 144.536   3
   3   5   2 7047.78 364.107   7
   3  -5   2 6407.25 399.789   3
   3  -5   2 6562.93 381.125   1
  -3   5  -2 7008.73 373.883   2
  -3  -5  -2 5960.71 378.030   3
  -3   5  -3 11860.0 517.111   2
  -3  -5  -3 10507.3 521.122   3
   3  -5   4 4884.51 375.366   5
  -3   5  -4 5759.48 383.712   2
  -3  -5  -4 4716.77 368.065   3
   3  -5   5 17684.0 730.521   5
  -3  -5  -5 17002.4 722.989   3
  -3  -5  -6 31678.7 1021.19   3
   3   5   6 32754.3 532.395  20
   3  -5   6 33387.1 603.398  27
   3  -5   6 33089.4 1018.14   5
   3  -5   7 1140.26 112.871  13
   3   5   7 1205.71 107.871  20
  -3  -5  -7 1160.82 197.279   3
   3  -5   7 1178.87 118.488  27
   3   5   7 1192.35 106.087   8
   3  -5   8 485.569 75.2168  13
   3   5   8 469.763 69.2056   8
   3  -5   8 489.263 78.1348  27
   3   5   8 509.246 74.1797  20
   3  -5   9 10280.0 335.552  13
   3   5   9 9697.82 314.282  20
   3  -5   9 9470.71 337.997  27
   3   5   9 9709.77 303.125   8
  -3  -5 -10 33799.9 502.112  23
   3   5  10 33196.8 541.724   8
   3  -5  10 33017.5 605.015  27
  -3  -5 -11 996.431 78.6375  23
   3  -5  11 1125.05 94.2083  13
   3   5  11 1027.10 88.1441   8
   3  -5  11 1041.61 99.6132  27
  -3  -5 -12 973.274 63.5840  23
   3   5  12 955.645 79.7788  13
   3  -5  12 966.696 82.1746  27
   3  -5  13 1589.82 69.5680   9
  -3   5 -13 1695.10 72.4859  26
   3   5  13 1711.93 78.3331  13
  -3   6  12 172.818 30.7967  10
   3   6 -12 148.488 27.6230  30
   3  -6 -11 898.948 70.0711  23
  -3   6  11 859.914 79.9301  10
   3   6 -11 927.056 79.4958  30
  -3   6  10 2784.43 161.820  10
   3   6 -10 2939.62 158.247  30
   3  -6 -10 2809.53 138.034  23
   3   6  -9 1247.89 112.715  30
   3  -6  -9 1274.99 99.7416  23
  -3   6   9 1233.41 115.494  10
   3  -6  -9 1391.01 95.7826  22
   3  -6  -8 2844.08 149.688  22
   3  -6  -8 2823.11 152.065  23
  -3   6   8 2547.72 169.797  10
   3   6  -8 2610.83 154.254  29
   3   6  -8 2565.82 166.554  30
   3  -6  -7 2414.35 141.067  23
   3  -6  -7 2540.02 146.876  22
  -3   6   7 2244.74 159.119  10
   3   6  -7 2277.30 157.562  30
   3   6  -7 2208.29 146.085  29
  -3   6   6 3686.43 189.089  26
   3   6  -6 3538.62 192.969  30
  -3   6   6 3679.00 199.597  10
   3   6  -6 3468.39 187.228  29
   3   6  -5 9296.62 298.240  29
  -3   6   5 10015.3 297.008  26
   3   6  -5 10233.8 591.854   7
   3   6  -5 9633.40 303.396  30
   3   6  -4 11221.1 613.392   7
   3  -6  -4 11188.7 549.515   1
   3   6  -3 4516.81 374.181   7
  -3  -6   3 5415.76 373.954   3
   3  -6  -3 5128.80 369.917   3
   3  -6  -3 5264.66 360.404   1
  -3  -6   2 26060.8 818.001   3
   3  -6  -2 28371.3 817.198   1
   3  -6  -2 26468.9 841.611   3
   3   6  -2 25844.0 867.006   7
   3  -6  -1 1292.26 193.490   3
   3  -6  -1 1313.20 178.304   1
   3   6  -1 1448.98 198.604   7
  -3  -6   1 1315.09 184.584   3
   3  -6   0 210.982 73.2271   1
  -3  -6   0 96.0399 54.0074   3
   3  -6   0 237.427 83.8085   3
   3   6   0 52.8502 41.1732   7
   3  -6   1 5418.28 359.049   1
   3   6   1 5443.76 348.137   7
   3  -6   1 5071.48 384.939   3
  -3  -6  -1 5018.16 371.832   3
   3  -6   2 13259.3 634.997   3
  -3  -6  -2 12497.3 595.933   3
   3  -6   3 1018.93 174.102   5
  -3  -6  -3 772.690 166.099   3
  -3  -6  -4 25777.8 906.565   3
   3  -6   4 28307.2 962.228   5
   3  -6   5 10273.7 588.033   5
   3   6   5 10193.6 302.220  20
   3  -6   5 10197.3 344.011  27
  -3   6  -5 10255.7 285.970  30
  -3  -6  -5 9925.49 576.081   3
   3   6   5 10396.4 312.553  26
   3   6   6 14099.0 365.385  20
   3  -6   6 14665.9 416.092  13
  -3   6  -6 14969.7 349.496  30
   3  -6   6 14039.6 411.705  27
   3  -6   7 13358.5 397.858  13
   3   6   7 13690.5 353.846   8
   3  -6   7 12954.9 399.632  27
   3   6   7 13137.9 360.361  20
   3   6   8 1194.53 111.028  20
   3  -6   8 1252.41 119.446  13
   3   6   8 1196.73 104.717   8
  -3   6  -8 1354.54 102.921  30
   3  -6   8 1200.39 120.426  27
   3   6   9 23.2848 20.2450   8
   3   6   9 42.2953 29.3900  20
   3  -6   9 6.81860 21.8731  27
  -3  -6 -10 3177.10 144.925  23
   3   6  10 3233.17 154.112   8
   3  -6  10 3085.24 173.547  27
   3  -6  11 2509.05 124.266   9
   3   6  11 2591.84 118.944   8
  -3   6 -11 2507.15 125.680  26
  -3  -6 -11 2539.99 111.507  23
   3   6  12 3068.69 115.058  13
  -3   6 -12 3073.79 110.056  26
  -3   7  11 53.8017 18.6929  10
   3   7 -11 61.8612 19.6090  30
   3  -7 -10 286.085 39.0157  23
  -3   7  10 295.657 48.8183  10
   3   7 -10 323.258 47.7176  30
   3  -7  -9 5670.42 187.476  23
  -3   7   9 5401.51 223.229  10
   3   7  -9 5447.16 214.782  30
  -3   7   8 76.9506 37.9168  10
   3  -7  -8 57.4245 27.2516  23
   3   7  -8 75.1876 35.3387  30
   3  -7  -7 264.147 47.5627  23
   3   7  -7 286.088 58.5569  30
   3  -7  -7 325.729 52.2612  22
  -3   7   7 276.221 57.6286  10
   3   7  -6 9053.55 310.592  30
  -3   7   6 9025.29 313.165  10
   3   7  -5 8246.80 293.881  30
  -3   7   5 8304.10 282.867  26
  -3   7   4 3222.28 178.887  26
   3   7  -4 2674.60 168.905  30
   3  -7  -4 3326.28 180.659  18
   3   7  -4 3118.95 178.066  12
   3  -7  -3 13404.6 628.918   3
  -3   7   3 12908.7 344.282  26
   3   7  -3 13026.8 662.826   7
  -3  -7   3 13046.5 610.452   3
   3  -7  -3 12801.3 343.924  18
   3   7  -3 13019.6 355.579  30
   3   7  -3 13869.7 356.090  12
   3   7  -2 273.513 60.5345  12
  -3   7   2 406.216 65.4966  26
   3  -7  -2 412.083 114.110   3
  -3  -7   2 320.541 100.036   3
   3  -7  -2 469.391 68.2639  18
   3   7  -2 370.834 111.691   7
  -3   7   2 504.424 75.1114  30
   3   7  -2 214.535 58.2587  30
  -3   7   1 26065.6 485.305  30
   3   7  -1 27296.9 882.805   7
   3  -7  -1 27287.7 929.022   3
   3  -7  -1 27059.8 485.858  18
  -3  -7   1 26265.8 882.234   3
   3   7  -1 27036.9 492.179  30
  -3   7   1 26808.0 487.991  26
  -3   7   0 37.5924 22.4296  26
  -3   7   0-30.2436 22.7240  30
  -3  -7   0-8.62619 26.4057   3
   3   7   0 16.8146 18.8811  30
   3  -7   1 9521.23 559.345   3
  -3   7  -1 9117.11 283.414  30
  -3   7  -1 8667.92 281.172  26
   3   7   1 9111.92 268.991  12
   3   7   1 9023.84 278.623  30
  -3  -7  -1 9049.64 532.751   3
   3   7   1 9337.81 272.657  26
  -3   7  -2 2497.86 147.612  30
  -3  -7  -2 2629.89 292.941   3
   3   7   2 2479.47 150.676  20
   3   7   2 2603.56 148.562  26
   3   7   2 2551.83 148.229  30
  -3   7  -2 2460.29 151.466  26
   3   7   2 2455.61 140.562  12
   3  -7   3 8404.99 541.603   5
   3   7   3 7602.58 268.354  20
  -3   7  -3 7336.37 256.557  30
  -3   7  -3 7106.69 263.179  26
   3   7   3 7967.77 268.752  26
  -3  -7  -3 8205.33 522.139   3
   3  -7   3 8606.01 281.163   9
  -3   7  -4 9277.54 305.563  26
   3   7   4 9027.00 291.495  20
   3  -7   4 10211.5 309.991   9
   3   7   4 9529.51 299.678  26
  -3   7  -4 9415.61 289.853  30
   3   7   5 451.175 81.3405  20
  -3   7  -5 349.017 61.0118  26
  -3   7  -5 369.228 60.8441  30
  -3   7  -6 7461.22 279.727  26
   3   7   6 7281.70 266.368  20
   3  -7   6 8499.03 289.636   9
  -3   7  -6 8194.09 267.010  30
   3   7   6 8151.01 266.697   8
   3   7   7 3108.66 173.235  20
  -3   7  -7 3586.61 171.203  30
   3   7   7 3358.67 168.924   8
   3  -7   7 3612.05 185.659   9
  -3   7  -7 3129.54 177.392  26
   3   7   8 5880.86 232.427  20
  -3   7  -8 6812.73 219.610  30
   3  -7   8 6292.03 234.442   9
   3   7   8 6379.98 224.444   8
  -3   7  -8 5964.24 234.648  26
  -3  -7  -9 2.94373 15.5423  23
  -3   7  -9 22.6487 19.5896  26
   3  -7   9 37.0326 24.9954   9
   3   7   9 25.2901 22.0507   8
   3  -7  10 595.615 56.6315   9
  -3  -7 -10 538.560 53.6571  23
   3   7  10 550.879 52.2988   8
  -3   7 -10 613.095 63.0206  26
  -3  -7 -11 4636.84 118.754  23
  -3   7 -11 4790.94 140.069  26
  -3   8  10 935.429 64.4780  10
   3   8 -10 903.798 61.5226  30
  -3   8   9 7972.27 229.783  10
   3  -8  -9 8123.29 172.901  23
   3   8  -9 8438.83 229.407  30
   3  -8  -8 1524.55 88.8049  23
   3   8  -8 1504.83 90.4880  12
  -3   8   8 1478.91 113.283  10
   3   8  -8 1528.01 110.009  30
   3   8  -7 5.09303 16.6445  12
   3  -8  -7 50.0446 20.4875  23
   3   8  -7 27.7577 24.9255  30
  -3   8   7 46.6769 28.4210  10
   3   8  -6 27.7058 26.5637  12
  -3   8   6 66.1186 40.0987  10
   3   8  -6 31.5278 32.0322  30
   3  -8  -6 59.4257 34.5314  22
   3   8  -5 2135.38 137.331  12
  -3   8   5 1818.19 132.896  26
   3   8  -5 1789.80 137.682  30
  -3   8   4 895.348 97.0537  26
   3   8  -4 880.597 98.0225  30
   3   8  -4 935.899 93.5461  12
  -3   8   3 1633.58 136.654  26
   3  -8  -3 1825.03 135.811  18
   3   8  -3 1435.33 127.151  12
   3  -8  -2 1408.00 116.738  18
  -3   8   2 1509.69 121.661  26
   3   8  -2 1331.89 111.159  26
   3   8  -2 1325.63 120.094  30
  -3   8   1 13395.6 361.795  26
   3  -8  -1 13676.2 358.046  18
  -3   8   1 12826.4 357.841  30
   3   8  -1 14298.6 352.784  26
   3   8  -1 13368.8 366.954  30
   3   8   0 6708.92 256.481  30
  -3   8   0 6503.13 252.311  30
   3  -8   0 6847.56 252.430  18
  -3   8   0 6553.57 255.780  26
   3   8   0 7206.83 251.006  26
   3   8   1 7708.76 272.068  30
  -3   8  -1 7157.03 265.496  30
   3   8   1 6923.55 262.440  20
  -3   8  -1 7077.82 269.868  26
   3   8   1 7843.49 265.261  26
  -3   8  -2 2910.26 173.514  26
   3   8   2 2863.84 168.027  20
   3   8   2 2893.08 162.552  26
   3   8   2 2941.82 166.837  30
  -3   8  -2 2755.16 164.500  30
   3   8   3 10046.3 311.517  20
  -3   8  -3 10728.0 318.072  30
   3   8   3 10688.4 315.944  26
  -3   8  -3 10304.4 327.411  26
   3   8   4 1408.79 117.921  20
  -3   8  -4 1500.92 120.379  30
   3   8   4 1528.85 121.416  26
  -3   8  -4 1406.63 120.963  26
  -3   8  -5 1862.42 127.824  30
   3   8   5 1640.15 125.712  20
   3   8   5 1991.56 124.620   8
  -3   8  -5 1625.83 129.187  26
  -3   8  -6 5816.81 215.222  30
   3   8   6 5299.83 218.608  20
   3   8   6 6040.12 207.122   8
  -3   8  -6 5383.73 225.902  26
  -3   8  -7 815.777 75.2071  30
   3   8   7 587.238 72.4022  20
   3   8   7 712.809 68.8836   8
  -3   8  -7 633.188 75.1581  26
   3   8   8 15437.3 336.510  20
   3   8   8 17974.1 301.807   8
  -3   8  -8 17466.5 301.151  30
  -3   8  -8 16150.1 345.558  26
  -3   8  -9 224.905 38.5194  26
  -3  -8  -9 253.847 36.9124  23
  -3  -8 -10-2.85848 10.3132  23
  -3   8 -10 8.64754 10.2862  26
  -3   9   9 1064.66 58.5758  10
   3   9  -9 1011.26 54.2854  30
   3   9  -8 645.747 57.9816  30
  -3   9   8 639.861 60.0319  10
  -3   9   7 7080.55 221.417  10
   3   9  -7 7503.87 222.456  30
   3   9  -6 4732.03 193.614  30
  -3   9   6 4646.24 194.791  10
  -3   9   5 2807.39 158.053  10
   3   9  -5 2762.67 156.777  30
   3   9  -4 8185.99 277.991  30
  -3   9   4 8082.93 264.559  26
   3   9  -3 4110.04 205.010  30
   3   9  -3 4307.11 181.414  26
  -3   9   3 4342.43 201.578  26
   3  -9  -2 52277.4 651.122  18
   3   9  -2 50758.2 705.476  30
  -3   9   2 50229.6 686.590  26
  -3   9   1 630.951 78.5858  26
   3   9  -1 672.983 77.1805  26
   3   9  -1 638.957 83.3258  30
   3  -9  -1 686.335 77.9959  18
   3   9  -1 611.492 81.5084  20
  -3   9   0 3933.62 195.064  26
   3  -9   0 4253.62 191.033  18
   3   9   0 3912.33 194.867  20
  -3   9   0 4010.16 196.644  30
   3   9   0 4013.15 195.129  30
   3   9   0 4302.24 189.655  26
   3   9   1 1969.04 135.406  20
   3  -9   1 2134.21 137.520  18
  -3   9  -1 1950.84 135.728  30
   3   9   1 2097.94 134.451  26
   3   9   1 2044.77 137.240  30
  -3   9  -1 1875.75 136.544  26
   3   9   2 9038.72 290.439  20
   3   9   2 9227.85 287.109  26
  -3   9  -2 7739.00 285.924  30
  -3   9  -2 7195.14 285.440  26
   3   9   3 6225.09 234.329  20
  -3   9  -3 6402.97 235.260  30
   3   9   3 6360.06 232.529  26
  -3   9  -3 6242.77 246.222  26
  -3   9  -4 1315.60 106.263  30
  -3   9  -4 1342.65 115.523  26
  -3   9  -5 1681.86 121.571  26
   3   9   5 2084.80 117.895  10
   3   9   5 1805.34 121.014  20
  -3   9  -5 1817.63 114.275  30
   3   9   6 11348.5 284.274  20
  -3   9  -6 11635.7 298.310  26
  -3   9  -6 12053.8 266.980  30
  -3   9  -7 7868.34 182.740  30
   3   9   7 7678.72 215.634  20
  -3   9  -7 7629.56 220.316  26
  -3  -9  -8 454.007 43.8032  23
  -3   9  -8 516.740 50.9378  26
  -3  -9  -9 27.7129 10.6165  23
  -3   9  -9 27.8423 12.4380  26
   3  10  -7 74.0025 14.8772  30
  -3  10   7 101.255 20.0886  10
   3  10  -7 73.0134 16.2926  20
  -3  10   6 4128.99 141.725  10
   3  10  -6 4005.68 133.471  30
   3  10  -6 4110.00 136.188  20
  -3  10   5 120.474 43.6422  10
   3  10  -5 77.2971 30.7687  20
   3  10  -5 41.8735 28.1616  30
   3  10  -4 647.272 67.1964  30
  -3  10   4 682.129 72.6235  10
   3  10  -4 633.610 67.7496  20
   3  10  -3 4082.16 171.496  30
   3  10  -3 4104.29 172.650  20
  -3  10   3 3962.30 165.383  26
   3  10  -2 382.907 50.9351  26
   3  10  -2 413.841 63.2276  30
   3  10  -2 387.169 58.9264  20
  -3  10   2 451.917 59.4874  26
   3  10  -1 19127.8 337.909  26
  -3  10   1 17996.1 371.309  26
   3  10  -1 18387.7 371.333  30
   3  10  -1 18022.1 369.537  20
   3  10   0 18016.7 367.991  20
  -3  10   0 17812.7 373.233  26
   3  10   1 10334.6 255.713  26
   3 -10   1 10585.0 243.645  18
   3  10   1 9386.58 263.766  20
  -3  10  -1 9343.26 272.222  26
   3  10   2 1469.01 102.124  20
   3 -10   2 1689.17 96.4406  18
  -3  10  -2 1575.78 110.281  26
   3  10   2 1556.46 99.1496  26
   3  10   3 1246.47 95.7076  20
   3 -10   3 1123.77 78.8457  18
  -3  10  -3 914.374 80.8925  30
  -3  10  -3 1001.65 91.4617  26
  -3  10  -4 1773.79 98.4732  30
   3  10   4 1722.00 102.919  20
   3  10   4 1949.57 94.7954  10
   3 -10   4 2031.37 94.7987  18
  -3  10  -4 1876.27 111.272  26
   3  10   5 6447.44 183.145  20
  -3  10  -5 6489.60 162.863  30
  -3  10  -5 6520.64 192.295  26
   3  10   6 2026.43 93.2541  20
  -3  10  -6 2048.41 96.1881  26
  -3 -10  -7 176.460 21.4459  23
  -3  10  -7 167.095 22.7017  26
   3  11  -3 5032.05 128.303  20
  -3  11   3 5075.20 136.047  10
  -3  11   2 4353.39 133.723  10
   3  11  -2 3292.36 116.842  20
   3  11  -1 1125.44 69.2038  20
  -3  11   1 1073.23 68.8802  26
   3  11   0 70.3866 20.2039  20
  -3  11   0 56.8461 18.1907  26
   3  11   1 1496.07 78.4778  20
  -3  11  -1 1438.59 80.4602  26
   3  11   2 16653.9 250.077  20
  -3  11  -2 16648.8 262.148  26
   3  11   3 4111.31 115.417  20
  -3  11  -3 3626.80 114.273  26
  -3  11  -4 854.286 47.9149  26
   4   0 -14 261.101 33.8235  19
   4   0 -13 17.1899 14.0322  19
   4   0 -12 5673.77 212.238  19
   4   0 -12 6221.24 192.496  29
   4   0 -11 34.7111 26.4726  19
  -4   0  11 11.0464 20.9659  10
   4   0 -11-6.30946 15.3120  29
   4   0 -10 3471.44 182.092  22
  -4   0  10 3536.30 196.012  10
   4   0  -9-46.3538 39.0770   1
   4   0  -9 34.7210 21.8808  22
  -4   0   9-35.8177 24.3865  10
   4   0  -9-13.0339 18.8518  15
   4   0  -8 9687.97 546.274   1
   4   0  -7 4.82834 24.7190   1
   4   0  -6 2036.25 226.588   1
   4   0  -5 98.0185 62.1149   1
   4   0  -5 118.977 45.3087   7
   4   0  -4 192780. 1855.55   1
   4   0  -4 209583. 1610.08   7
   4   0  -3 31.7543 28.6359   1
   4   0  -3 73.5398 32.5297   7
   4   0  -2 66842.9 898.683   1
   4   0  -2 64431.6 847.770   7
   4   0  -1 55.0277 34.2997   1
   4   0  -1 52.1395 29.2629   7
   4   0   0 23520.0 528.125   7
   4   0   0 24259.9 233.007   5
   4   0   0 25094.1 492.762   1
   4   0   0 24090.1 524.012   6
   4   0   1 93.7955 41.9447   7
   4   0   1 51.2134 29.1035   1
   4   0   1 57.0247 20.1801   5
   4   0   2 29702.7 585.784   1
   4   0   2 30081.7 533.411   5
   4   0   2 28768.0 645.355   7
   4   0   3 70.1482 36.0980   5
  -4   0  -3 97.0994 45.7551   2
   4   0   4 14869.9 504.514   5
  -4   0  -4 25886.2 709.075   2
   4   0   5 41.2324 36.5668   5
  -4   0  -5 41.2540 36.3495   2
   4   0   6 4225.97 317.442   5
   4   0   7 27.7879 41.8281   5
   4   0   8 1044.51 184.285   5
   4   0   9 11.5679 23.6408  13
   4   0   9-41.1302 23.6867   8
   4   0  10 26629.8 555.056  13
   4   0  10 27288.8 499.418   8
   4   0  11 28.7390 26.1942  13
   4   0  12 534.140 75.9500  13
   4   0  13-4.06516 19.7542  28
   4   0  13-8.69971 17.5933  13
   4   0  14 81.0979 22.6873  13
   4   0  14 36.2684 18.1047  27
   4   1 -14 4162.86 122.157  19
   4  -1 -14 4145.53 121.650  19
   4   1 -13 3420.07 145.098  19
   4  -1 -13 3545.07 145.592  19
   4   1 -12 77.9895 24.8716  29
  -4   1  12 126.375 41.5049  10
   4   1 -12 94.2268 35.1437  19
   4  -1 -12 125.540 35.7967  19
   4  -1 -12 124.655 27.9260  29
   4  -1 -11 1368.86 111.265  22
  -4   1  11 1304.31 118.264  10
   4   1 -11 1440.94 114.190  19
   4   1 -10 152.800 36.5284  29
  -4   1  10 190.011 47.8191  10
   4   1 -10 144.707 38.7776  19
   4  -1 -10 164.081 38.9155  15
   4  -1 -10 140.543 37.3227  22
   4   1  -9 823.383 158.756   1
  -4   1   9 569.691 77.5460  10
   4  -1  -9 664.287 150.892   1
  -4  -1   9 641.849 82.3932  10
   4   1  -9 548.448 71.2946  19
   4  -1  -9 666.291 75.0734  15
   4  -1  -9 591.736 72.9669  22
   4   1  -9 595.874 74.3584  22
   4  -1  -8 2361.49 277.261   1
   4   1  -8 2377.19 266.936   1
   4  -1  -7 14237.3 634.362   1
   4   1  -7 13723.3 601.419   1
   4   1  -6 49153.2 1081.67   1
   4  -1  -6 55436.7 1192.86   1
   4  -1  -5 20447.2 670.016   1
   4   1  -5 20103.1 606.191   7
   4   1  -5 20216.1 622.553   1
   4   1  -4 14602.9 483.660   7
   4   1  -4 14477.8 474.231   1
   4   1  -3 6600.06 295.560   1
   4  -1  -3 6183.54 326.626   1
   4   1  -3 6391.15 316.645   7
   4   1  -2 50466.1 712.623   1
   4  -1  -2 49924.7 859.180   1
   4   1  -2 51870.5 849.855   7
   4  -1  -2 49073.5 678.675   7
   4  -1  -1 16559.4 414.728   6
   4   1  -1 16575.1 473.408   6
   4  -1  -1 15616.7 401.258   7
   4   1  -1 16826.3 370.133   1
   4  -1  -1 16749.1 466.994   1
  -4  -1   1 17215.6 260.311   3
   4   1  -1 15253.8 459.997   7
   4   1   0 25032.4 424.098   1
   4  -1   0 25766.3 368.754   5
   4   1   0 24149.3 563.336   7
  -4  -1   0 25220.6 411.728   3
   4  -1   0 23928.5 517.393   7
   4   1   0 24155.2 558.562   6
   4  -1   0 23876.2 541.739   1
   4  -1   1 78289.1 768.519   5
   4  -1   1 75596.0 982.625   1
   4   1   1 75228.7 1020.39   7
   4   1   1 77964.5 777.133   1
   4  -1   2 112008. 1245.56   1
   4  -1   2 114003. 1094.56   5
   4   1   2 113696. 1062.49   5
  -4  -1  -2 113597. 1152.17   2
   4   1   2 113003. 1318.31   7
   4  -1   3 41313.3 744.849   5
   4   1   3 42555.8 756.797   5
  -4   1  -3 40716.6 825.897   2
  -4  -1  -3 42262.2 762.751   2
   4   1   3 40661.4 824.974   7
   4  -1   3 41107.8 805.114   1
   4   1   4 2574.18 212.116   5
   4  -1   4 2798.53 215.992   5
  -4   1  -4 3515.56 269.010   2
  -4  -1  -4 3205.58 235.940   2
   4  -1   5 707.291 122.448   5
   4   1   5 620.066 116.091   5
  -4   1  -5 1891.79 236.418   2
  -4  -1  -5 1806.13 231.996   2
   4  -1   6 14441.1 586.654   5
   4   1   6 14514.5 605.388   5
   4  -1   7 4004.51 336.287   5
   4   1   7 4457.32 363.867   5
   4  -1   8 2489.27 279.117   5
   4   1   8 2582.83 293.847   5
   4  -1   9 2325.90 137.270   8
   4   1   9 2297.35 145.804   8
   4  -1   9 2315.58 161.425  13
   4   1  10 198.367 44.2767   8
   4  -1  10 185.416 50.4750  13
   4   1  10 252.609 56.2096  13
   4  -1  11 63.4459 33.9087  13
   4   1  11 108.480 35.9958   8
   4   1  11 54.2972 36.2217  13
   4  -1  12 14414.9 377.217  13
   4   1  12 14534.7 379.952  13
   4  -1  13 81.6459 28.9153  13
   4   1  13 104.684 33.8585  13
   4  -1  13 117.967 34.4536  27
   4  -1  14 3359.97 123.318  27
   4   1  14 3349.72 119.582  13
   4   1  14 3241.11 116.318  27
   4  -1  14 3138.20 108.831  13
   4  -2 -14 176.105 24.1853  19
   4   2 -14 175.307 24.4831  19
   4  -2 -13 970.991 73.8811  19
   4   2 -13 921.576 72.7789  19
   4   2 -12 272.733 40.3763  29
  -4   2  12 230.261 48.9427  10
   4   2 -12 292.690 49.1662  19
  -4   2  11 537.639 76.8377  10
   4  -2 -11 525.341 66.8383  22
   4   2 -11 505.332 68.8905  19
   4   2 -11 535.104 64.3377  29
   4  -2 -10 1917.59 132.838  22
   4  -2 -10 2154.02 133.358  15
   4   2 -10 2021.59 137.851  19
   4   2 -10 1980.25 130.487  29
  -4   2  10 1791.91 140.821  10
   4  -2  -9 1103.13 96.7975  23
   4  -2  -9 1073.94 98.0792  22
   4   2  -9 1149.02 98.1345  29
   4   2  -9 1117.32 102.003  19
  -4   2   9 1001.60 104.312  10
   4  -2  -9 1171.25 99.0405  15
   4   2  -8 1186.96 100.289  19
   4  -2  -8 1024.52 186.596   1
   4   2  -8 1069.77 178.971   1
   4   2  -7 3979.11 328.396   1
   4   2  -7 4102.62 327.041   7
   4  -2  -6 2701.87 267.862   1
   4   2  -6 2629.60 251.641   7
   4   2  -6 3151.91 256.971   1
   4   2  -5 118508. 1582.20   7
   4   2  -5 117220. 1450.68   1
   4  -2  -4 2880.57 249.154   1
   4   2  -4 3074.63 245.941   7
   4   2  -4 3224.39 212.425   1
   4   2  -3 44525.3 692.635   1
   4  -2  -3 43457.9 909.960   1
   4  -2  -2 80003.3 865.294   6
  -4  -2   2 84888.9 705.104   3
   4  -2  -2 84237.2 716.031   3
   4  -2  -2 77628.6 1157.23   1
   4   2  -2 82357.0 786.411   1
   4   2  -2 75277.1 1134.07   7
   4   2  -1 44317.8 823.225   6
   4  -2  -1 46785.5 854.564   1
   4   2  -1 49691.6 495.099   1
  -4  -2   1 49704.2 611.450   3
   4   2  -1 45917.9 856.203   7
  -4  -2   0 34020.8 567.907   3
   4   2   0 32516.8 710.455   7
   4  -2   0 31421.4 687.042   1
   4   2   0 32541.0 683.262   6
   4   2   0 34649.5 358.859   1
   4   2   1 38395.2 771.471   7
   4  -2   1 39157.7 643.342   5
  -4  -2  -1 37667.3 657.476   3
   4  -2   1 36524.8 753.844   1
  -4  -2  -2 16252.3 405.474   2
   4  -2   2 16781.0 469.364   5
  -4  -2  -2 16021.8 480.465   3
   4  -2   2 17179.2 535.562   1
   4   2   2 16500.4 524.654   7
   4  -2   3 22150.6 584.307   5
   4  -2   3 22699.6 646.168   1
  -4   2  -3 21368.7 639.767   2
  -4  -2  -3 21101.4 603.965   3
  -4  -2  -3 22860.9 521.870   2
   4   2   3 23167.4 654.109   7
   4  -2   4 450.714 95.0861   5
  -4   2  -4 567.751 125.077   2
   4   2   4 751.629 125.482   7
   4  -2   5 3371.26 309.820   5
   4   2   5 2173.74 236.558   5
  -4   2  -6 533.604 135.451   2
   4  -2   6 565.274 120.356   5
   4   2   6 443.011 117.002   5
   4  -2   7 38969.5 1052.76   5
  -4  -2  -7 39691.3 1109.99   3
   4   2   7 41294.4 1150.58   5
   4  -2   8 2291.02 267.625   5
   4   2   8 2498.51 147.228   8
  -4  -2  -8 2249.65 276.777   3
   4  -2   8 2579.67 164.812  13
   4   2   9 53.4272 25.6287   8
   4  -2   9 77.2843 35.5014  13
   4   2  10 558.349 76.1307   8
   4  -2  10 537.835 81.6557  13
   4   2  11 397.165 64.2486   8
   4   2  11 472.543 75.3036  13
   4  -2  11 408.208 68.0296  13
   4  -2  12 2915.95 169.466  27
   4  -2  12 2954.96 167.104  13
   4   2  12 2847.37 164.161  13
   4  -2  13 50.3447 25.9073  27
   4  -2  13 35.7871 14.6709  13
   4   2  13 45.7701 25.5577  13
   4  -2  14 1594.59 78.9231  27
   4   2  14 1683.77 78.6763  13
   4   2  14 1524.94 70.0579  27
  -4   3  13 7573.29 211.502  10
   4   3 -13 8015.65 197.293  19
   4  -3 -13 7917.92 190.561  19
   4   3 -12 58.0639 28.0721  19
  -4   3  12 15.3840 22.3586  10
   4  -3 -11 980.156 88.5031  22
  -4   3  11 1085.74 107.047  10
   4   3 -11 1005.25 95.1265  19
   4   3 -11 1150.26 90.9099  29
   4  -3 -10 133.246 36.4152  23
   4  -3 -10 93.4254 33.7516  22
  -4   3  10 78.8630 36.1417  10
   4   3 -10 72.2154 34.6847  19
   4   3 -10 130.980 37.7167  29
   4  -3  -9 12650.2 326.341  23
   4  -3  -9 12317.7 335.482  22
  -4   3   9 12002.1 363.607  10
   4   3  -9 12201.5 340.145  19
   4   3  -9 12800.4 334.159  29
   4  -3  -8 827.345 83.7314  23
   4  -3  -8 966.985 91.9137  22
  -4   3   8 912.997 98.7478  10
   4   3  -8 808.967 86.4277  19
   4  -3  -8 775.384 161.049   1
   4   3  -8 999.448 92.2678  29
   4  -3  -8 987.430 91.3664  15
   4   3  -8 582.800 132.374   7
   4  -3  -7 14001.9 670.930   1
   4   3  -7 13144.4 642.913   7
   4  -3  -6 3957.64 341.417   1
   4   3  -6 4072.26 327.978   7
   4  -3  -5 3048.51 303.498   1
   4   3  -5 3647.51 320.031   7
   4  -3  -4 31873.8 866.528   1
   4   3  -4 31334.9 854.170   7
   4  -3  -3 2114.72 235.014   1
   4   3  -3 2021.04 231.237   7
  -4  -3   2 27992.6 544.139   3
   4  -3  -2 28301.5 558.020   3
   4   3  -1 82813.2 1182.69   6
  -4  -3   1 89134.0 1019.43   3
   4  -3  -1 89438.8 1026.70   3
   4  -3  -1 82332.9 1230.70   1
   4   3  -1 80879.8 1243.76   7
   4  -3   0 937.515 130.916   1
   4   3   0 905.113 124.196   6
   4  -3   0 1019.27 116.209   3
   4   3   0 985.727 139.955   7
  -4  -3   0 1033.48 116.770   3
   4  -3   1 102689. 1384.84   1
  -4  -3  -1 103588. 1251.90   3
   4   3   1 101154. 1344.56   7
   4  -3   2 19131.3 558.834   5
   4   3   2 19220.0 593.879   7
  -4   3  -2 18389.8 593.532   2
  -4  -3  -2 18986.5 575.228   3
   4  -3   2 18507.2 601.700   1
   4  -3   3 15972.0 545.429   5
   4  -3   3 14631.7 557.858   1
  -4   3  -3 15689.4 577.696   2
  -4  -3  -3 15597.1 554.242   3
   4   3   3 16107.9 564.667   7
   4  -3   4 5047.47 335.251   5
  -4   3  -4 6746.17 407.034   2
  -4  -3  -4 5243.85 359.170   3
   4   3   4 7307.97 400.761   7
   4  -3   5 20152.8 694.560   5
  -4  -3  -5 19198.7 708.482   3
  -4   3  -5 19793.7 735.329   2
   4  -3   6 2000.71 233.837   5
  -4  -3  -6 1851.97 235.948   3
   4  -3   7 26596.3 885.705   5
  -4  -3  -7 26329.2 926.541   3
   4   3   8 1961.01 135.414  20
   4  -3   8 2006.05 255.160   5
   4   3   8 1892.65 132.951   8
  -4  -3  -8 2141.42 272.867   3
   4  -3   8 2000.93 149.661  13
   4  -3   9 6938.38 286.743  13
  -4  -3  -9 7653.96 234.153  23
   4   3   9 7012.20 263.635   8
  -4  -3 -10 452.130 55.4374  23
   4   3  10 399.008 64.3108   8
   4  -3  10 413.807 69.4993  13
   4  -3  10 404.141 75.0754  27
   4   3  11 5607.37 226.519   8
   4  -3  11 5865.24 247.845  13
   4  -3  11 5613.97 248.207  27
   4   3  11 5739.93 247.307  13
   4   3  12 8559.48 271.728  13
   4  -3  12 8974.62 272.379  13
   4  -3  12 8728.22 281.699  27
   4  -3  13 2894.01 123.898  13
   4   3  13 2867.52 131.004  13
   4  -3  13 2834.58 134.700  27
   4   4 -13 36.1803 18.6819  30
  -4   4  13 67.4426 21.1846  10
   4  -4 -13 38.0455 14.9720  19
   4   4 -12 3996.95 156.041  19
  -4   4  12 3901.23 169.143  10
   4  -4 -11 908.186 78.9628  22
  -4   4  11 880.123 92.2857  10
   4   4 -11 818.033 83.2579  19
   4   4 -11 921.359 78.4408  29
   4  -4 -10 5101.98 205.092  23
   4  -4 -10 5304.62 206.824  22
  -4   4  10 4999.54 233.937  10
   4   4 -10 5226.24 207.935  29
   4   4 -10 4956.83 214.868  19
   4  -4  -9 415.205 62.4184  23
   4  -4  -9 452.876 67.1677  22
  -4   4   9 392.715 70.8472  10
   4   4  -9 394.756 67.3036  19
   4   4  -9 434.721 65.3309  29
   4  -4  -8 410.197 64.0516  22
   4   4  -8 333.649 53.8200  29
   4   4  -8 384.457 61.5547  19
   4  -4  -8 370.816 56.1950  23
  -4   4   8 297.564 58.1416  10
   4   4  -7 11056.3 598.954   7
   4  -4  -7 11543.5 287.877  23
   4  -4  -7 11340.3 614.379   1
   4  -4  -7 11916.1 321.800  22
  -4   4   7 11187.6 333.235  10
   4  -4  -7 11962.5 300.944  16
   4   4  -7 11213.2 313.695  19
   4   4  -7 11011.9 308.977  29
   4  -4  -6 10720.5 582.947   1
   4   4  -6 11512.3 591.002   7
   4  -4  -5 23053.5 808.224   1
   4   4  -5 20895.5 787.496   7
   4  -4  -4 36688.2 982.922   1
   4   4  -4 35690.7 988.125   7
  -4  -4   3 1792.52 168.450   3
   4  -4  -3 2327.37 247.720   1
   4   4  -3 2361.62 251.889   7
   4   4  -2 23425.0 699.681   6
   4  -4  -2 26733.3 655.048   3
  -4  -4   2 26225.9 633.831   3
   4  -4  -2 24042.6 731.083   1
   4   4  -2 23057.1 746.002   7
   4   4  -1 35122.4 811.686   6
  -4  -4   1 35736.0 762.729   3
   4   4  -1 33576.5 864.758   7
   4  -4  -1 35133.7 866.277   1
   4   4   0 146161. 1612.90   6
   4  -4   0 144404. 1598.60   3
   4  -4   0 143969. 1732.71   1
  -4  -4   0 143109. 1568.33   3
   4   4   1 25967.7 728.928   7
   4  -4   1 26843.2 722.121   3
  -4   4  -1 25950.0 716.730   2
   4  -4   1 26403.0 759.759   1
  -4  -4  -1 25366.3 688.666   3
   4   4   2 6011.14 351.212   7
  -4   4  -2 5234.13 339.498   2
  -4  -4  -2 5356.55 334.478   3
   4  -4   2 5770.67 360.771   1
   4  -4   3 14150.3 565.444   5
   4   4   3 14215.4 553.577   7
  -4  -4  -3 12879.0 550.462   3
  -4   4  -3 13227.9 563.982   2
   4  -4   3 13156.0 563.975   1
  -4  -4  -4 12512.5 590.042   3
   4  -4   4 12731.0 562.229   5
  -4   4  -4 13773.9 607.709   2
   4  -4   5 1605.07 219.710   5
  -4  -4  -5 1713.30 242.519   3
  -4  -4  -6 3621.44 349.110   3
   4  -4   6 3749.82 334.588   5
   4  -4   7 14256.4 396.635  13
  -4  -4  -7 13972.9 700.630   3
   4  -4   7 13956.7 660.850   5
   4   4   7 14763.8 364.424  20
   4  -4   7 14142.6 396.771  27
   4   4   7 14014.6 356.721   8
   4  -4   8 1367.42 126.713  13
   4  -4   8 1359.02 128.372  27
   4   4   8 1366.83 117.360  20
   4   4   8 1321.85 114.054   8
   4   4   9 36693.1 602.489   8
   4  -4   9 37403.3 663.626  13
   4  -4   9 36456.8 666.488  27
   4   4  10 47205.1 672.444   8
   4  -4  10 46348.3 737.069  27
  -4  -4 -11 446.371 51.3514  23
   4  -4  11 390.300 65.6881  27
   4   4  11 504.551 66.6876   8
   4  -4  11 403.819 64.8011  13
   4  -4  12 1074.95 92.7980  27
   4  -4  12 1042.28 85.6176  13
   4   4  12 988.592 86.8573  13
   4  -4  13 976.152 69.8777  27
   4   4  13 1046.48 68.6612  13
   4   5 -12 34.3207 21.1004  30
  -4   5  12 23.0367 21.2411  10
  -4   5  11 165.980 42.0425  10
   4  -5 -11 150.444 32.1340  22
   4   5 -11 151.777 35.6185  19
   4   5 -11 158.146 37.1536  30
   4  -5 -10 2719.09 140.184  23
   4  -5 -10 2775.50 138.401  22
  -4   5  10 2535.93 160.994  10
   4   5 -10 2586.15 148.650  19
   4   5 -10 2791.36 145.736  29
   4  -5  -9 5003.16 198.185  23
   4  -5  -9 5155.62 207.120  22
   4   5  -9 4681.58 211.678  19
  -4   5   9 4665.33 227.089  10
   4   5  -9 4798.31 206.215  29
   4  -5  -8 2947.06 162.006  22
   4  -5  -8 2799.82 150.348  23
  -4   5   8 2680.56 173.112  10
   4   5  -8 2818.74 167.334  19
   4   5  -8 2838.79 164.130  29
   4  -5  -7 29828.2 472.052  23
   4  -5  -7 29449.4 516.945  22
  -4   5   7 26842.9 536.628  10
   4   5  -7 26903.3 510.207  19
   4   5  -7 27320.0 510.659  29
  -4   5   6 85023.3 908.818  10
   4   5  -6 82777.8 865.353  19
   4   5  -6 79105.2 1651.95   7
   4  -5  -6 87968.3 1666.69   1
   4  -5  -6 89565.1 814.133  16
   4   5  -6 83305.5 868.267  29
   4   5  -5 35234.0 1070.12   7
   4  -5  -5 33183.0 1013.38   1
   4  -5  -4 11978.1 583.012   1
   4   5  -4 11089.1 590.375   7
   4   5  -3 53251.1 1141.94   6
   4  -5  -3 53370.5 1182.83   1
   4   5  -3 50568.7 1216.45   7
   4   5  -2 48117.5 1033.57   6
   4  -5  -2 49460.2 1028.90   3
  -4  -5   2 47356.4 969.004   3
   4  -5  -1 1039.09 162.871   1
   4  -5  -1 1038.29 155.117   3
  -4  -5   1 984.299 143.955   3
   4   5  -1 1011.14 164.817   7
   4   5  -1 1014.14 144.254   6
   4  -5   0 3040.49 264.485   3
   4  -5   0 3122.47 276.212   1
  -4   5   0 3407.06 264.600   2
  -4  -5   0 3052.24 260.536   3
   4   5   0 3038.40 274.287   7
   4   5   1 3387.03 281.666   7
   4  -5   1 3573.69 298.521   3
   4  -5   1 3367.42 288.857   1
  -4  -5  -1 3118.87 269.004   3
   4   5   2 7587.96 416.452   7
  -4   5  -2 6882.41 406.340   2
   4  -5   2 7736.72 441.337   1
  -4  -5  -2 6608.62 404.411   3
   4  -5   3 18249.9 712.376   5
  -4   5  -3 20073.6 728.756   2
  -4  -5  -3 17888.6 694.440   3
   4  -5   4 3829.58 338.772   5
  -4  -5  -4 4007.28 345.537   3
  -4   5  -4 4220.02 348.578   2
   4  -5   5 12571.9 625.243   5
  -4  -5  -5 11125.8 605.466   3
   4  -5   6 9804.48 339.413  27
   4  -5   6 9851.71 335.892  13
   4  -5   6 10126.2 573.998   5
   4   5   6 9984.86 303.411  20
  -4  -5  -6 9858.31 582.616   3
   4  -5   7 5107.01 249.561  27
   4  -5   7 5190.41 247.813  13
   4   5   7 5353.39 227.926  20
   4   5   7 5185.83 223.514   8
   4   5   8 2190.42 150.469  20
   4   5   8 2089.37 141.967   8
   4  -5   8 2107.94 162.205  27
   4  -5   8 2059.48 156.070  13
  -4  -5  -9 5448.08 203.673  23
   4   5   9 5087.76 220.690   8
   4  -5   9 5414.28 247.360  13
   4  -5   9 5094.70 246.478  27
   4  -5  10 785.746 90.5485  13
  -4  -5 -10 795.994 73.2438  23
   4  -5  10 756.514 92.5665  27
   4   5  10 836.554 88.8209   8
  -4  -5 -11 2435.11 108.521  23
   4  -5  11 2442.44 148.496  27
   4   5  11 2425.95 130.867   8
   4  -5  11 2651.17 144.390  13
   4  -5  12 17615.5 330.503  27
   4   5  12 17373.3 308.378  13
  -4   6  12 7034.61 160.212  10
   4   6 -12 7637.07 157.535  30
  -4   6  11 10157.1 252.944  10
   4   6 -11 10701.6 248.063  30
   4  -6 -10 543.455 57.4372  23
   4  -6 -10 576.854 55.8681  22
  -4   6  10 610.360 75.4584  10
   4   6 -10 540.754 65.8878  30
   4  -6  -9 1266.98 93.3927  23
   4  -6  -9 1261.22 94.1001  22
  -4   6   9 1175.95 109.853  10
   4   6  -9 1250.16 107.380  30
   4  -6  -8 43.9184 23.0683  23
   4  -6  -8 9.97142 19.6783  22
  -4   6   8 14.6844 21.4633  10
   4   6  -8 42.5456 31.8953  29
   4   6  -8 16.8606 22.4252  30
   4  -6  -7 24862.2 427.910  23
   4  -6  -7 23598.7 460.177  22
  -4   6   7 21843.7 489.525  10
   4   6  -7 21931.0 466.090  29
   4   6  -7 23257.0 488.524  30
  -4   6   6 3813.00 203.830  10
   4   6  -6 3777.22 196.167  30
   4   6  -6 3851.28 206.679  29
   4  -6  -5 61090.5 1349.48   1
   4  -6  -5 59471.9 679.258  16
   4   6  -5 55525.0 736.777  29
   4   6  -5 59211.1 753.728  30
  -4   6   5 56728.2 694.630  26
   4   6  -5 57246.2 1429.11   7
   4  -6  -4 22553.8 465.510  18
   4   6  -4 24452.7 465.670  30
   4   6  -4 23464.9 472.278  29
   4   6  -4 24665.9 920.429   7
  -4   6   4 24505.9 441.351  26
   4  -6  -4 24287.8 845.262   1
   4  -6  -3 2526.28 264.762   1
   4   6  -3 2060.47 263.578   7
   4  -6  -2 19808.8 727.401   3
   4  -6  -2 18865.5 718.019   1
   4   6  -2 17972.1 750.380   7
  -4  -6   2 19032.0 683.348   3
  -4  -6   1 2233.27 240.159   3
   4  -6  -1 2409.16 262.966   3
   4  -6  -1 2479.11 258.514   1
   4   6  -1 2354.48 263.807   7
  -4  -6   0 17471.8 680.929   3
   4   6   0 18529.3 710.608   7
   4  -6   0 18396.2 715.730   3
   4  -6   0 18273.8 698.714   1
   4  -6   1 1093.05 176.048   1
   4   6   1 1310.93 181.586   7
   4  -6   1 1261.88 193.553   3
  -4  -6  -1 1090.36 176.303   3
   4  -6   2 9793.10 521.456   1
  -4  -6  -2 8703.94 503.471   3
  -4  -6  -3 396.452 110.911   3
   4  -6   3 338.093 107.187   5
   4  -6   4 17670.0 766.210   5
   4   6   4 16673.6 384.271  20
   4  -6   4 18045.9 425.492   9
  -4   6  -4 16029.7 377.698  26
   4   6   4 18143.3 389.829  26
  -4  -6  -4 16856.0 740.503   3
   4   6   5 9665.48 301.205  20
   4  -6   5 10241.6 336.419   9
   4  -6   5 9146.20 339.844  27
   4   6   6 22280.4 463.103  20
   4  -6   6 23414.2 534.434  13
   4  -6   6 22796.0 532.125  27
   4   6   7 163.220 52.3326  20
   4   6   7 171.897 57.7749   8
   4  -6   7 281.130 67.5513  27
   4  -6   7 155.351 50.9709  13
   4   6   8 3286.57 180.908  20
   4   6   8 3366.67 176.146   8
   4  -6   8 3189.20 196.933  27
   4  -6   8 3331.24 196.345  13
  -4  -6  -9 3085.08 146.684  23
   4   6   9 3117.59 163.060   8
   4  -6   9 2944.54 181.352  27
  -4  -6 -10 12048.0 258.424  23
   4  -6  10 11916.2 306.723   9
   4   6  10 11985.9 290.067   8
  -4  -6 -11 1677.09 77.6470  23
   4  -6  11 1815.49 103.215   9
   4   6  11 1615.72 90.5012   8
  -4   6 -11 1607.36 93.5064  26
   4   6  11 1594.47 96.0456  13
   4   6  12 3567.35 103.492  13
  -4   6 -12 3532.03 102.470  26
  -4   7  11 4822.37 135.989  10
   4   7 -11 5185.44 133.671  30
  -4   7  10 2755.94 132.238  10
   4   7 -10 2725.64 116.738  12
   4   7 -10 2868.60 129.252  30
   4  -7  -9 8379.21 201.489  23
  -4   7   9 7830.00 254.393  10
   4  -7  -9 8309.96 199.510  22
   4   7  -9 8294.03 249.853  30
   4  -7  -8 30.4722 16.6866  23
   4  -7  -8 51.2731 25.2292  22
  -4   7   8 18.6521 28.4498  10
   4   7  -8 31.9861 23.4597  30
   4  -7  -7 4963.61 200.647  22
  -4   7   7 4515.31 217.064  10
   4   7  -7 4787.46 217.634  30
  -4   7   6 15647.4 407.106  10
   4   7  -6 16471.7 409.310  30
  -4   7   5 3213.96 177.804  26
   4   7  -5 2271.37 155.256  30
   4   7  -4 3027.15 173.492  30
   4   7  -4 3161.32 180.710  12
  -4   7   4 3097.26 167.924  26
   4  -7  -4 2827.10 170.735  18
   4  -7  -3 3589.70 190.664  18
   4   7  -3 3556.05 185.909  30
   4   7  -3 3691.87 191.840  12
  -4   7   3 3796.54 185.215  26
   4   7  -2 1152.08 107.717  12
   4  -7  -2 984.067 96.1107   9
   4  -7  -2 1136.71 108.765  18
   4   7  -2 978.675 98.1468  30
  -4   7   2 1233.31 105.864  26
   4   7  -2 1040.75 181.023   7
  -4  -7   1 7890.57 471.227   3
   4  -7  -1 8407.39 503.862   3
   4  -7  -1 7850.77 264.280   9
   4  -7  -1 7828.22 273.376  18
   4   7  -1 7999.43 491.807   7
  -4   7   1 7839.04 264.959  30
   4   7  -1 8278.23 267.940  30
   4   7  -1 8352.03 274.066  12
  -4   7   1 8022.57 264.841  26
  -4  -7   0 31400.9 958.702   3
   4  -7   0 31816.5 530.792   9
  -4   7   0 31395.0 520.894  30
  -4   7   0 32263.0 535.440  26
   4   7   0 32192.9 530.886  12
   4   7   1 7686.20 264.692  20
   4  -7   1 7728.40 264.517   9
  -4   7  -1 7628.36 254.951  30
  -4  -7  -1 8152.86 499.300   3
  -4   7  -1 7724.45 263.690  26
   4   7   1 7744.04 260.325  12
   4   7   2 3975.07 193.301  20
   4  -7   2 4027.67 194.781   9
  -4   7  -2 3968.40 182.797  30
  -4   7  -2 3936.87 191.785  26
   4   7   2 4199.88 191.976  12
   4   7   3 5798.23 232.764  20
   4  -7   3 5894.22 242.534   9
  -4   7  -3 5749.42 220.511  30
  -4   7  -3 5467.20 228.666  26
   4   7   3 6258.03 231.538  26
  -4   7  -4 1714.17 130.043  26
   4   7   4 1809.69 133.197  20
   4  -7   4 1964.38 144.046   9
  -4   7  -4 1808.81 123.237  30
   4   7   4 1977.24 135.100  26
   4   7   5 31124.2 546.710  20
  -4   7  -5 32402.2 566.188  26
   4   7   6 229.918 64.3899  20
   4  -7   6 172.077 65.1151   9
   4   7   6 211.586 66.8180   8
  -4   7  -6 111.971 44.1617  26
   4   7   7 190.613 47.7805  20
   4  -7   7 219.999 52.3132   9
   4   7   7 189.312 45.2577   8
  -4   7  -7 149.975 41.2076  26
   4   7   8 13.6162 21.2230  20
   4  -7   8 53.1903 28.5218   9
  -4   7  -8 56.8536 31.7196  26
   4   7   8 56.5592 27.5446   8
  -4  -7  -9 4143.43 153.802  23
  -4   7  -9 3983.84 170.150  26
   4  -7   9 4350.04 175.345   9
   4   7   9 4179.37 164.752   8
  -4  -7 -10 5010.20 141.314  23
   4   7  10 4953.12 151.035   8
   4  -7  10 4858.47 154.402   9
  -4   7 -10 4801.07 161.232  26
  -4   7 -11 531.053 41.4078  26
  -4   8  10 3415.66 106.205  10
   4   8 -10 3371.89 98.3822  30
  -4   8   9 4078.68 152.070  10
   4   8  -9 4286.46 148.225  30
   4   8  -8 4206.32 152.080  12
   4   8  -8 3983.78 165.798  30
  -4   8   8 3868.18 168.967  10
   4   8  -7 37.6764 29.3947  12
   4  -8  -7 60.1711 26.8637  22
  -4   8   7 46.3271 32.3535  10
   4   8  -7 25.4778 25.9476  30
   4   8  -6 394.516 61.2988  12
   4  -8  -6 402.285 58.2613  22
  -4   8   6 352.091 61.2844  10
   4   8  -6 289.643 55.5306  30
   4   8  -5 229.745 47.8476  12
   4   8  -5 134.880 38.1404  30
  -4   8   5 208.201 49.7929  10
  -4   8   5 198.644 44.5253  26
   4   8  -4 11725.1 326.142  12
   4   8  -4 11048.3 330.090  30
  -4   8   4 10690.4 308.872  26
   4   8  -3 694.544 102.375  30
   4  -8  -3 1181.53 123.348  18
  -4   8   3 1145.28 113.001  26
   4   8  -3 753.414 113.261  12
   4   8  -2 25587.3 483.282  12
   4  -8  -2 23261.9 480.845  18
   4   8  -2 24912.9 488.844  30
  -4   8   2 23760.9 468.654  26
   4  -8  -1 28360.7 531.970  18
   4   8  -1 30548.8 531.255  30
  -4   8   1 29114.9 521.596  26
   4   8  -1 30753.1 525.069  12
  -4   8   0 503.264 70.7522  30
   4  -8   0 600.507 73.5642   9
   4   8   0 510.145 72.5450  20
   4  -8   0 485.942 67.9965  18
   4   8   0 639.798 77.6632  30
  -4   8   0 542.740 73.9901  26
   4   8   0 594.083 73.3640  12
  -4   8  -1 5094.99 220.579  30
   4   8   1 5046.13 225.654  20
   4  -8   1 5644.24 223.611   9
   4   8   1 5964.05 228.836  30
  -4   8  -1 4494.69 211.461  26
   4   8   1 5791.59 224.553  12
   4  -8   2 10001.7 301.081   9
  -4   8  -2 9003.72 289.004  30
   4   8   2 10373.8 298.032  26
  -4   8  -2 7993.23 284.934  26
   4   8   2 8951.40 296.368  20
   4   8   3 9122.76 293.319  20
   4  -8   3 10275.5 302.960   9
  -4   8  -3 9260.19 301.866  26
  -4   8  -3 10021.4 293.046  30
   4   8   3 10437.2 299.267  26
  -4   8  -4 214.255 54.8957  30
   4   8   4 731.730 97.3134  20
   4  -8   4 678.450 87.3051   9
  -4   8  -4 247.481 60.6769  26
   4   8   5 862.951 89.9454  20
   4  -8   5 988.163 93.0175   9
  -4   8  -5 897.910 81.8926  30
  -4   8  -5 906.177 94.0724  26
   4   8   6 1610.66 119.732  20
   4  -8   6 2006.94 125.781   9
   4   8   6 1928.28 120.594   8
  -4   8  -6 1775.93 125.488  26
   4   8   7 8530.25 257.819  20
   4   8   7 9441.31 247.770   8
   4  -8   7 9619.22 255.600   9
  -4   8  -7 8761.79 261.758  26
   4   8   8 81.4974 29.2947  20
   4   8   8 61.4441 21.7324   8
   4  -8   8 77.8332 22.2400   9
  -4   8  -8 57.6708 23.5337  26
  -4  -8  -9 51.0815 15.3430  23
  -4   8  -9 87.9450 25.8103  26
   4  -8   9 33.5678 13.1717   9
   4   8   9 80.6108 17.8521   8
  -4   8 -10 1691.57 67.8381  26
  -4   9   8 57.9658 19.3549  10
   4   9  -8 51.6364 17.7766  30
  -4   9   7 2250.59 115.971  10
   4   9  -7 2134.10 107.900  30
   4  -9  -6 13483.6 247.330  22
   4   9  -6 12931.3 292.954  30
  -4   9   5 31.9230 20.6827  10
   4   9  -5 0.55278 17.8037  30
  -4   9   4 4058.58 187.490  10
  -4   9   4 3987.16 174.632  26
   4   9  -4 4147.11 185.246  30
   4   9  -4 4292.68 166.669  12
   4   9  -3 11597.2 315.769  30
  -4   9   3 11354.9 303.561  26
   4  -9  -2 9172.40 279.646  18
   4   9  -2 9587.41 287.007  30
  -4   9   2 9443.71 282.573  26
   4   9  -1 264.154 51.2016  12
   4   9  -1 256.136 54.4687  20
   4  -9  -1 252.736 46.7938  18
   4   9  -1 242.466 51.8939  30
  -4   9   1 294.824 53.5065  26
   4   9   0 52799.1 697.492  20
   4  -9   0 55900.7 700.655  18
   4   9   0 58561.6 694.492  30
  -4   9   0 54391.7 692.397  26
   4   9   0 60496.6 668.452  12
   4   9   1 1544.46 119.645  20
   4  -9   1 1667.80 122.513  18
  -4   9  -1 1581.50 119.494  26
   4   9   2 1520.63 119.410  20
   4  -9   2 1601.49 124.192  18
  -4   9  -2 1369.08 110.965  30
   4   9   2 1606.63 110.138  26
   4   9   3 4860.33 205.593  20
  -4   9  -3 4651.97 189.975  30
  -4   9  -3 4356.51 198.156  26
   4   9   4 3110.94 159.338  20
   4   9   4 3394.92 145.966   8
  -4   9  -4 3118.17 144.151  30
  -4   9  -4 2953.40 157.898  26
   4   9   5 31.0349 23.6457  20
   4   9   5 35.0660 19.4719   8
  -4   9  -5 52.1686 24.2302  30
  -4   9  -5 49.1867 26.2417  26
   4   9   6 9108.12 246.956  20
  -4   9  -6 9155.56 247.065  26
   4   9   7 2838.20 124.157  20
  -4   9  -7 2858.74 123.871  26
  -4  -9  -8 5346.22 126.480  23
  -4   9  -8 5696.47 145.611  26
  -4  10   6 997.166 60.6383  10
   4  10  -6 1125.52 65.6245  20
  -4  10   5 1444.85 84.9396  10
   4  10  -5 1444.77 85.3460  20
   4  10  -5 1247.80 72.0323  30
  -4  10   4 91.4076 29.7728  10
   4  10  -4 64.2334 23.1188  30
   4 -10  -4 110.237 25.1855  22
  -4  10   3 906.403 77.4941  10
   4  10  -3 769.882 74.2495  20
   4  10  -3 765.487 68.8598  30
  -4  10   3 816.750 69.9020  26
   4  10  -2 3602.72 158.459  20
   4  10  -2 3634.13 146.021  30
  -4  10   2 3596.09 148.742  26
   4  10  -1 1005.44 85.0142  20
  -4  10   1 969.568 80.0323  26
   4  10   0 3069.52 147.481  20
   4 -10   0 3189.84 135.568  18
  -4  10   0 3171.40 146.298  26
   4  10   1 251.707 42.5660  20
   4 -10   1 297.885 44.0736  18
  -4  10  -1 250.168 46.9316  26
   4  10   2 1663.78 106.552  20
   4 -10   2 1813.80 102.529  18
  -4  10  -2 1566.26 104.133  26
   4  10   3 2460.20 122.847  20
   4 -10   3 2672.20 117.708  18
  -4  10  -3 2597.15 126.080  26
   4  10   4 458.026 51.6495  20
   4 -10   4 463.756 45.9771  18
  -4  10  -4 471.058 52.1527  26
   4 -10   5 882.592 55.7996  18
  -4  10  -5 971.115 66.7883  26
   4  10   6 575.811 45.4604  20
  -4  10  -6 649.424 46.6947  26
   4  11  -3 1335.83 58.9633  20
   4  11  -2 11168.8 189.011  20
   4  11  -1 1334.83 70.0635  20
  -4  11   1 1154.06 57.4457  26
   4  11   0 2538.18 96.0552  20
  -4  11   0 2364.22 85.1935  26
   4  11   1 5418.02 137.794  20
  -4  11  -1 5125.36 124.747  26
   4  11   2 10761.6 185.095  20
  -4  11  -2 9029.50 157.772  26
   5   0 -14 13019.2 186.836  19
   5   0 -13-0.47711 13.3092  19
   5   0 -12 56.6905 24.1847  19
   5   0 -12 24.8748 18.9654  29
   5   0 -11-4.22946 20.3527  19
   5   0 -11 4.17148 18.4388  29
   5   0 -10 7924.28 275.770  22
   5   0 -10 8407.56 272.835  19
  -5   0  10 8195.63 293.390  10
   5   0  -9 11.6277 18.8519  22
  -5   0   9-22.3310 26.6560  10
   5   0  -9 27.9972 21.6090  15
  -5   0   8 17717.4 403.809  10
   5   0  -8 17447.6 387.503  15
   5   0  -8 17196.5 386.017  22
   5   0  -7 45.9561 47.6134   1
   5   0  -6 6729.16 453.156   1
   5   0  -5-37.7093 36.8138   1
   5   0  -4 766.107 121.510   1
   5   0  -4 867.147 115.051   7
   5   0  -3 16.6818 26.2036   1
   5   0  -3 212.776 63.6700   7
   5   0  -2 146106. 1567.74   6
   5   0  -2 147381. 1497.31   1
   5   0  -2 148299. 1463.48   7
   5   0  -1 28.5473 37.0380   1
   5   0  -1 101.188 40.0047   7
   5   0  -1 59.5778 39.6398   6
   5   0   0 87562.4 1169.36   7
   5   0   0 89269.1 1056.43   1
   5   0   0 88791.7 1152.63   6
   5   0   1 177.581 33.5693   5
   5   0   1 24.2417 18.2440   1
   5   0   2 69093.9 992.223   1
   5   0   2 68916.1 833.390   5
  -5   0  -3 35.3264 27.9059   2
   5   0   3-6.54841 28.4662   5
   5   0   4 274.442 72.8531   5
  -5   0  -4 434.176 95.7055   2
   5   0   5 0.90306 28.6137   5
  -5   0  -5-44.5466 41.3905   2
  -5   0  -6 49994.1 1178.76   2
   5   0   6 51504.1 1145.52   5
   5   0   7-25.0779 35.6223   5
   5   0   8 12575.6 639.187   5
   5   0   8 12951.3 319.390   8
   5   0   8 12419.0 358.230  13
   5   0   9 9.01375 15.3587   8
   5   0   9-4.29383 23.6987  13
   5   0  10 13814.9 348.336   8
   5   0  10 13051.2 391.194  13
   5   0  11 8.27522 24.9702  13
   5   0  12 6979.08 240.038  28
   5   0  12 6443.83 247.137  13
   5   0  13 6.83886 12.5622  28
   5   0  13-2.82940 18.0036  27
   5   0  13 32.4764 21.9907  13
   5   0  14 989.088 56.0546  13
   5   1 -14 1591.29 64.4605  19
   5  -1 -14 1572.10 60.8481  19
   5   1 -13 87.3385 26.4976  19
   5  -1 -13 83.4237 23.7093  19
   5   1 -12 595.589 66.1365  19
   5  -1 -12 592.553 65.6818  19
   5   1 -12 620.372 60.9295  29
   5  -1 -12 695.284 65.3409  29
   5  -1 -11 67.7043 28.9954  22
  -5   1  11 47.1549 28.7895  10
   5   1 -11 106.148 33.5416  19
   5  -1 -11 53.7984 24.3309  19
   5   1 -11 117.817 31.7887  29
   5  -1 -10 3634.25 186.584  22
  -5   1  10 3555.65 194.645  10
   5   1 -10 3696.22 183.456  19
   5  -1 -10 3826.36 186.455  15
   5   1 -10 4139.83 190.593  29
   5  -1  -9 1837.40 131.226  22
  -5  -1   9 1849.66 137.958  10
  -5   1   9 1986.70 143.700  10
   5   1  -9 1904.91 134.664  22
   5   1  -9 1897.04 130.637  19
   5   1  -9 1876.59 134.035  15
   5  -1  -9 2038.36 138.290  15
   5  -1  -8 501.562 69.1042  22
  -5  -1   8 471.045 69.6935  10
   5   1  -8 610.079 134.030   1
  -5   1   8 525.944 72.2026  10
   5  -1  -8 667.749 158.153   1
   5   1  -8 466.094 64.0725  19
   5   1  -8 458.761 73.5287  15
   5  -1  -8 475.356 67.5548  15
   5   1  -7 285.887 94.3399   1
   5  -1  -7 213.151 82.1032   1
   5   1  -6 501.792 110.475   1
   5  -1  -6 317.393 99.5515   1
   5   1  -6 454.972 100.962   7
   5   1  -5 10038.7 453.365   1
   5  -1  -5 9512.15 486.458   1
   5   1  -5 10925.3 463.598   7
   5  -1  -4 9529.79 469.535   1
   5   1  -4 9751.96 424.401   1
   5   1  -4 10030.0 445.880   7
   5   1  -3 13575.9 446.687   1
   5  -1  -3 12844.6 503.464   1
   5  -1  -3 13654.9 408.023   7
   5   1  -3 12210.9 475.784   7
   5  -1  -2 66273.1 989.890   6
   5  -1  -2 64832.4 924.703   7
   5   1  -2 64199.5 902.653   1
   5  -1  -2 63789.2 1067.00   1
   5   1  -2 62285.2 1043.84   7
   5   1  -1 66306.2 1066.25   6
   5   1  -1 69139.6 860.039   1
   5   1  -1 65362.7 1048.82   7
   5  -1  -1 67190.5 1043.12   1
   5  -1  -1 63797.0 950.394   7
   5  -1  -1 66646.0 961.137   6
   5   1   0 7406.81 356.307   7
   5   1   0 7911.03 281.077   1
   5   1   0 7598.37 352.776   6
  -5  -1   0 8480.81 255.293   3
   5  -1   0 7198.35 327.000   7
   5  -1   0 7290.17 335.143   1
   5   1   1 229958. 2036.58   7
   5  -1   1 232454. 1924.63   1
   5  -1   1 244244. 1390.88   5
   5   1   1 241817. 1574.96   1
   5   1   2 117365. 1521.60   7
   5  -1   2 118918. 1417.48   1
   5  -1   3 12165.5 477.022   1
   5  -1   3 12392.2 426.347   5
  -5   1  -3 11808.9 487.270   2
   5   1   3 12279.9 419.630   5
  -5  -1  -3 12206.3 452.132   2
   5   1   3 12801.0 520.150   7
   5  -1   4 34909.6 792.356   5
   5   1   4 35233.6 806.521   5
  -5   1  -4 34229.4 887.309   2
  -5  -1  -4 34904.1 823.165   2
  -5  -1  -5 2995.03 264.923   2
   5  -1   5 2326.41 224.467   5
   5   1   5 2155.12 223.392   5
  -5   1  -5 2943.18 281.101   2
   5  -1   6 203.024 74.0093   5
   5   1   6 147.348 66.1770   5
  -5   1  -6 210.774 82.7173   2
   5  -1   7 2587.13 274.197   5
   5   1   7 2668.91 285.260   5
   5  -1   8 16385.6 722.263   5
   5   1   8 16810.7 754.732   5
   5   1   8 17253.6 383.178   8
   5  -1   8 16646.2 421.217  13
   5   1   8 17099.2 423.448  13
   5   1   9 341.993 59.4797   8
   5  -1   9 270.042 59.9022  13
   5   1   9 253.339 56.5705  13
   5  -1  10 6206.82 272.365  13
   5   1  10 6147.53 240.294   8
   5   1  10 5891.90 262.033  13
   5  -1  11 217.007 49.6359  28
   5   1  11 147.332 38.4690   8
   5   1  11 151.918 45.9688  13
   5  -1  11 291.370 60.1872  13
   5  -1  12 14839.3 372.840  13
   5   1  12 14972.1 372.570  13
   5  -1  12 15232.8 371.498  27
   5  -1  13 1299.97 92.2341  27
   5   1  13 1300.89 87.0324  28
   5  -1  13 1306.11 93.0592  13
   5   1  13 1346.46 94.9833  13
   5   1  14 1102.25 57.5848  13
   5   2 -13 2693.26 113.693  19
   5  -2 -13 2643.71 107.152  19
  -5   2  12 596.105 69.7637  10
   5   2 -12 647.862 68.1611  19
   5  -2 -12 598.526 63.1288  19
   5   2 -12 713.292 63.4073  29
  -5   2  11 8180.53 281.440  10
   5  -2 -11 8327.31 264.314  22
   5   2 -11 8250.49 263.201  19
   5   2 -11 8715.67 257.341  29
   5  -2 -10 461.418 68.7645  22
  -5   2  10 464.877 71.9607  10
   5   2 -10 450.082 65.1384  29
   5   2 -10 509.017 70.0191  19
   5  -2 -10 448.812 63.7308  15
   5  -2  -9 17372.1 404.288  22
   5   2  -9 18259.8 408.245  19
   5  -2  -9 18894.6 413.663  15
   5   2  -9 18148.4 405.199  29
  -5   2   9 18088.5 436.604  10
   5  -2  -8 395.292 62.1811  22
   5   2  -8 263.938 49.3982  19
   5   2  -8 227.938 49.2002  29
   5  -2  -8 167.149 80.2741   1
  -5   2   8 239.588 48.3695  10
   5  -2  -8 218.080 48.2903  15
   5  -2  -7 5184.05 411.397   1
   5   2  -7 5528.97 388.538   7
   5   2  -6 1216.83 178.819   1
   5  -2  -6 1397.69 216.386   1
   5   2  -6 1620.38 211.167   7
   5   2  -5 5918.89 337.143   1
   5   2  -5 5918.96 400.433   7
   5   2  -4 357.086 77.2604   1
   5  -2  -4 323.593 92.3647   1
   5   2  -4 294.735 96.6206   7
   5   2  -3 25894.8 744.508   7
   5   2  -3 27071.4 573.910   1
   5  -2  -3 25497.1 763.752   1
   5   2  -2 34577.7 838.747   6
   5  -2  -2 36914.2 667.940   6
   5  -2  -2 35066.8 851.946   1
   5   2  -1 23268.6 662.780   6
   5   2  -1 22875.9 673.043   7
   5  -2  -1 23198.5 662.306   1
  -5  -2   1 24973.6 432.356   3
   5  -2   0 11321.3 454.360   1
  -5  -2   0 12695.0 361.331   3
   5  -2   0 13248.3 348.858   5
   5   2   0 11873.0 480.491   7
   5   2   0 11057.2 446.332   6
  -5  -2  -1 30626.4 632.731   3
   5   2   1 28879.4 757.427   7
   5  -2   1 30357.3 757.235   1
   5  -2   2 170089. 1522.03   5
  -5  -2  -2 166770. 1627.64   3
   5   2   2 166444. 1859.95   7
   5  -2   2 166183. 1813.18   1
   5  -2   3 39830.5 811.493   5
   5  -2   3 38930.7 910.703   1
  -5   2  -3 38247.0 920.529   2
  -5  -2  -3 38675.2 855.656   3
   5   2   3 40336.8 947.031   7
   5  -2   4 2314.97 213.805   5
  -5   2  -4 2526.09 252.315   2
  -5  -2  -4 2516.92 237.712   3
   5   2   4 2189.83 243.053   7
  -5  -2  -4 2321.18 199.565   2
   5  -2   5 41906.9 975.488   5
  -5  -2  -5 41506.3 1044.75   3
  -5   2  -5 41679.1 1084.51   2
   5  -2   6 7756.23 450.327   5
  -5   2  -6 7900.75 499.070   2
  -5  -2  -6 7945.39 484.830   3
   5  -2   7 1402.06 206.119   5
  -5  -2  -7 1405.83 213.419   3
  -5  -2  -8 864.466 182.526   3
   5  -2   8 712.920 149.118   5
   5   2   8 854.432 90.1709   8
   5  -2   8 938.722 97.6714  28
   5  -2   8 851.574 99.0442  13
   5   2   9 4116.28 200.674   8
   5  -2   9 4674.73 216.391  28
   5  -2   9 4012.27 220.434  13
   5   2  10 4393.10 206.155   8
   5  -2  10 4397.42 228.725  13
   5   2  10 4524.42 227.668  13
   5   2  11 1570.46 117.337   8
   5  -2  11 1603.97 133.569  13
   5  -2  11 1634.11 133.522  27
   5   2  11 1667.48 133.807  13
   5  -2  12 845.974 87.5448  13
   5  -2  12 847.696 88.2191  27
   5   2  12 906.239 89.6124  13
   5  -2  13 200.879 36.5990  27
   5  -2  13 245.242 40.1646  13
   5   2  13 233.007 39.5416  13
   5   2  13 212.878 36.9595  28
   5   3 -13 2106.97 92.8239  19
   5  -3 -13 1939.55 80.0650  19
   5   3 -12 8021.89 197.648  29
   5   3 -12 7457.34 217.008  19
   5  -3 -12 7697.77 205.217  19
  -5   3  12 7334.73 231.290  10
   5  -3 -11 239.988 45.4522  22
  -5   3  11 271.655 53.9659  10
   5   3 -11 273.880 48.3274  19
   5   3 -11 290.712 46.7417  29
   5  -3 -10 78.5715 32.4704  22
  -5   3  10 68.0009 32.9807  10
   5   3 -10 61.7758 30.6811  19
   5  -3 -10 76.5938 27.9946  15
   5   3 -10 82.3852 26.8313  29
   5  -3  -9 1369.90 114.015  22
  -5   3   9 1434.66 125.588  10
   5   3  -9 1392.71 113.679  29
   5   3  -9 1388.14 115.670  19
   5  -3  -9 1528.87 115.869  15
   5  -3  -8 18643.6 376.604  23
   5  -3  -8 18032.2 408.971  22
  -5   3   8 17804.0 429.266  10
   5   3  -8 17411.1 400.017  19
   5   3  -8 16816.3 396.192  29
   5  -3  -8 19164.2 413.305  15
   5  -3  -7 493.729 67.9610  22
  -5   3   7 466.211 64.4790  10
   5   3  -7 628.263 73.4865  19
   5   3  -7 642.763 139.301   7
   5  -3  -7 563.629 70.9269  16
   5  -3  -7 415.869 122.626   1
   5   3  -7 484.840 65.8348  29
   5  -3  -6 6079.81 449.850   1
   5   3  -6 7664.65 480.024   7
   5  -3  -5 6966.65 463.487   1
   5   3  -5 7195.65 465.236   7
   5  -3  -4 212.046 87.0934   1
   5   3  -4 326.079 98.9521   7
   5  -3  -3 9657.60 496.963   1
   5   3  -3 10076.0 502.279   7
   5  -3  -2 103634. 1540.30   1
   5   3  -2 99702.5 1531.69   7
   5   3  -2 99877.8 1486.14   6
   5   3  -1 10942.2 478.177   6
   5  -3  -1 10844.1 493.190   1
  -5  -3   1 12268.6 380.104   3
   5   3  -1 11295.4 507.745   7
   5   3   0 38069.2 914.753   7
   5  -3   0 39042.8 915.074   1
  -5  -3   0 41033.7 746.482   3
   5   3   0 38783.5 877.015   6
   5  -3   1 39975.3 945.068   1
   5   3   1 38913.9 927.727   7
  -5  -3  -1 40809.2 814.067   3
   5  -3   2 31282.2 745.824   5
  -5   3  -2 28665.4 805.117   2
   5  -3   2 31136.0 848.815   1
  -5  -3  -2 30134.3 766.174   3
   5   3   2 30591.8 838.465   7
   5  -3   3 10641.2 457.686   5
   5  -3   3 10282.2 508.217   1
  -5   3  -3 10157.4 499.252   2
  -5  -3  -3 10596.4 482.832   3
   5   3   3 10823.5 516.244   7
   5  -3   4 872.766 138.813   5
  -5   3  -4 797.592 149.895   2
  -5  -3  -4 816.627 142.614   3
   5   3   4 984.260 155.395   7
   5  -3   5 23522.3 768.584   5
  -5   3  -5 23036.8 840.204   2
  -5  -3  -5 22691.4 803.564   3
  -5   3  -6 28824.2 988.296   2
   5  -3   6 30116.2 912.890   5
  -5  -3  -6 29674.4 963.509   3
   5  -3   7 2528.26 276.013   5
   5   3   7 2481.06 144.625  20
   5   3   7 2417.93 146.284   8
  -5  -3  -7 2225.66 275.927   3
   5  -3   7 2399.46 163.632  13
   5  -3   7 2356.87 158.063  27
   5  -3   8 1152.49 116.296  27
   5  -3   8 1055.07 113.456  13
   5   3   8 1117.54 106.163   8
   5  -3   9 1446.39 134.285  13
   5   3   9 1471.99 121.834   8
   5  -3   9 1422.27 132.367  27
   5  -3  10 1400.67 128.855  13
   5   3  10 1442.87 119.780   8
   5  -3  10 1296.24 123.943  27
   5   3  10 1508.76 130.382  13
   5   3  11 1246.04 104.990   8
   5  -3  11 1197.76 111.294  13
   5  -3  11 1245.31 114.042  27
   5   3  11 1150.25 105.994  13
   5  -3  12 11241.5 301.326  27
   5  -3  12 11408.9 297.014  13
   5   3  12 11234.2 291.531  13
   5   3  13 11133.7 233.564  28
   5  -3  13 11435.0 228.300  13
   5  -3  13 11368.8 241.365  27
   5   3  13 11381.4 232.140  13
   5   4 -13 2648.05 87.7497  30
   5   4 -12 134.609 29.2017  19
  -5   4  12 163.197 33.7715  10
   5  -4 -12 159.833 27.0470  19
   5   4 -11 674.934 66.2541  29
   5  -4 -11 639.655 66.1551  22
  -5   4  11 648.133 74.6698  10
   5   4 -11 685.811 71.8333  19
   5  -4 -10 382.139 57.4248  22
  -5   4  10 256.393 52.0085  10
   5   4 -10 295.103 54.3837  19
   5   4 -10 329.473 55.3284  29
   5  -4 -10 391.880 52.9565  15
   5  -4  -9 97.9938 30.1621  23
   5  -4  -9 52.8166 21.7033  22
  -5   4   9 93.4398 36.8952  10
   5   4  -9 59.4052 22.2308  19
   5   4  -9 90.2828 34.7114  29
   5  -4  -9 89.0847 31.2000  15
   5  -4  -8 4216.74 200.127  22
  -5   4   8 3993.73 207.061  10
   5   4  -8 3973.90 195.628  19
   5   4  -8 4143.07 198.947  29
   5  -4  -8 4530.85 184.475  23
   5  -4  -7 440.571 73.6536  22
   5   4  -7 367.537 66.0892  29
  -5   4   7 422.955 71.2485  10
   5   4  -7 310.024 57.6300  19
   5  -4  -7 542.291 72.6575  16
   5  -4  -6 959.464 180.956   1
   5   4  -6 830.004 84.6036  19
   5   4  -6 1171.24 201.552   7
   5   4  -6 885.831 90.2898  29
   5  -4  -5 12906.2 637.990   1
   5   4  -5 12668.6 634.249   7
   5  -4  -4 18303.4 735.823   1
   5   4  -4 19603.1 769.168   7
   5   4  -3 1266.26 185.149   6
   5  -4  -3 1536.52 204.030   1
   5   4  -3 1285.56 190.177   7
   5   4  -2 6711.19 403.612   6
   5  -4  -2 6619.78 416.274   1
   5   4  -2 6857.31 433.095   7
   5   4  -1 12518.0 569.645   7
  -5  -4   1 13754.2 471.453   3
   5  -4  -1 12990.0 574.679   1
   5   4  -1 11880.6 523.067   6
   5  -4   0 23194.0 760.681   1
   5   4   0 22462.9 748.705   7
  -5  -4   0 24193.9 653.017   3
   5   4   0 23291.1 710.239   6
   5  -4   1 62459.9 1258.06   1
   5   4   1 64397.6 1256.15   7
  -5  -4  -1 64201.4 1123.07   3
   5  -4   2 6406.84 375.009   5
  -5  -4  -2 5976.16 363.312   3
  -5   4  -2 5536.42 370.807   2
   5   4   2 5917.53 385.779   7
   5  -4   2 6004.37 395.792   1
  -5   4  -3 218.825 82.4903   2
   5  -4   3 195.248 71.0782   5
   5  -4   3 175.730 73.2098   1
   5   4   3 317.878 94.9928   7
   5  -4   4 2825.51 273.546   5
  -5   4  -4 3814.20 341.814   2
  -5  -4  -4 3255.85 310.663   3
   5  -4   5 344.775 98.5090   5
  -5  -4  -5 628.998 140.987   3
   5  -4   6 4118.31 351.825   5
   5   4   6 4606.05 196.663  20
   5  -4   6 4394.64 217.109  27
  -5  -4  -6 3993.33 369.150   3
   5  -4   6 4252.99 216.206  13
   5   4   7 30856.4 534.214  20
   5   4   7 29191.1 526.768   8
   5  -4   7 30207.8 589.370  27
   5  -4   7 29559.8 586.397  13
   5  -4   8 10179.9 349.639  13
   5   4   8 10540.7 321.604  20
   5  -4   8 10643.1 357.834  27
   5   4   8 10629.5 322.928   8
   5   4   9 90.2521 36.8417   8
   5  -4   9 36.5597 26.8345  27
   5  -4   9 114.405 43.8840  13
   5  -4  10 1252.31 117.971  13
   5   4  10 1176.65 106.970   8
   5  -4  10 1272.03 120.150  27
   5   4  11 1622.23 112.897   8
   5  -4  11 1789.21 127.213  13
   5  -4  11 1751.56 129.135  27
   5   4  11 1635.48 117.120  13
   5  -4  12 282.571 45.4678  27
   5   4  12 272.945 43.4676  13
   5  -4  12 267.295 43.4398  13
   5  -4  13 3295.53 104.162   9
   5   4  13 3134.35 102.053  28
   5   4  13 3050.11 96.2547  13
  -5   5  12 1252.29 75.3133  10
   5   5 -12 1265.61 71.9100  30
   5  -5 -11 127.505 27.3090  22
  -5   5  11 133.933 33.7178  10
   5   5 -11 114.620 29.6874  30
   5  -5 -10 3393.34 152.354  22
  -5   5  10 3220.85 168.851  10
   5   5 -10 3224.49 160.349  19
   5   5 -10 3511.66 161.111  29
   5  -5  -9 952.106 81.8429  23
   5  -5  -9 876.854 86.5607  22
  -5   5   9 900.333 96.6930  10
   5   5  -9 904.422 91.4278  19
   5   5  -9 832.916 86.8459  29
   5   5  -8 9124.69 297.479  29
   5  -5  -8 9451.97 296.421  22
  -5   5   8 8910.84 309.385  10
   5   5  -8 8892.44 292.061  19
   5   5  -7 1031.43 102.683  29
   5  -5  -7 1065.01 102.610  22
  -5   5   7 903.576 99.1566  10
   5   5  -7 973.130 99.0158  19
   5  -5  -7 1065.96 96.8996  16
  -5   5   6 4907.53 220.414  10
   5   5  -6 4717.69 210.571  19
   5   5  -6 4825.71 217.975  29
   5  -5  -6 5291.97 211.865  16
  -5   5   5 193.618 53.5325  10
   5   5  -5 101.083 32.5191  19
   5  -5  -5 296.687 97.4843   1
   5  -5  -5 235.473 60.8189  16
   5   5  -5 171.032 56.5733  29
   5   5  -4 27275.0 907.534   6
   5  -5  -4 26537.9 915.663   1
   5   5  -4 26887.2 949.531   7
   5   5  -3 16371.1 671.023   6
   5  -5  -3 16208.8 696.658   1
   5   5  -3 15520.0 706.433   7
   5   5  -2 5541.95 377.202   6
   5  -5  -2 5584.83 403.232   1
   5   5  -2 5452.91 411.088   7
  -5  -5   1 21224.7 657.305   3
   5  -5  -1 19966.7 750.334   1
   5   5  -1 18950.7 746.488   7
   5   5  -1 20441.7 699.709   6
   5  -5   0 34255.6 986.560   1
   5   5   0 33633.4 963.538   7
  -5  -5   0 35971.6 895.121   3
  -5   5  -1 14570.6 611.156   2
   5   5   1 14245.4 618.741   7
   5  -5   1 14301.2 638.397   1
  -5  -5  -1 14287.9 581.000   3
   5  -5   2 8104.53 465.795   5
   5  -5   2 7699.36 472.816   1
  -5   5  -2 7983.19 466.147   2
   5   5   2 8089.72 466.854   7
  -5  -5  -2 7412.60 436.527   3
  -5  -5  -3 7582.84 463.503   3
   5  -5   3 8471.29 493.675   5
  -5   5  -3 8254.63 493.246   2
  -5  -5  -4 33359.1 1006.30   3
   5  -5   4 35000.3 1023.59   5
  -5   5  -4 34825.3 1044.84   2
   5  -5   5 4953.81 390.824   5
   5   5   5 5012.35 206.845  20
   5  -5   5 4939.35 239.028  13
  -5   5  -5 4872.40 401.068   2
  -5  -5  -5 4794.91 397.241   3
   5  -5   5 4601.37 228.038  27
   5   5   6 97.2458 34.3747  20
   5  -5   6-4.92113 26.5678  27
   5  -5   6 52.6873 33.4222  13
   5   5   7 283.260 54.0416  20
   5   5   7 267.379 52.5837   8
   5  -5   7 278.178 61.8315  27
   5  -5   7 271.369 59.5950  13
   5   5   8 11128.6 331.679  20
   5  -5   8 10771.0 359.812  13
   5   5   8 10721.3 321.999   8
   5  -5   8 10966.2 365.542  27
  -5  -5  -9 5106.28 181.837  23
   5  -5   9 4681.99 228.948  13
   5   5   9 4642.76 208.896   8
   5  -5   9 4791.71 235.418  27
   5  -5  10 794.326 88.8132  13
  -5  -5 -10 894.082 68.1450  23
   5   5  10 852.933 84.2172   8
   5  -5  10 813.669 93.7689  27
   5  -5  11 448.242 60.3445   9
   5  -5  11 449.220 59.2976  13
   5   5  11 472.186 56.5199   8
   5  -5  11 444.063 60.9691  27
   5   5  11 435.903 53.8987  13
   5  -5  12 8390.84 194.604   9
  -5   5 -12 7854.88 166.862  26
   5   5  12 7987.94 186.097  28
   5   5  12 7919.18 178.065  13
   5   6 -11 148.647 27.7126  30
  -5   6  11 155.281 30.4092  10
   5  -6 -10 239.728 37.0506  22
  -5   6  10 234.224 43.0074  10
   5   6 -10 237.832 42.0626  30
   5   6  -9 127.656 35.2301  30
   5  -6  -9 89.4326 30.0418  22
  -5   6   9 81.8416 29.0572  10
   5  -6  -8 2277.93 139.665  22
  -5   6   8 2138.33 147.223  10
   5   6  -8 2315.47 147.327  30
   5   6  -8 2195.88 143.203  29
   5  -6  -7 3324.83 176.675  22
  -5   6   7 3187.24 184.033  10
   5   6  -7 3390.22 181.225  30
   5  -6  -7 3667.65 168.968  16
   5   6  -7 3225.62 179.628  29
  -5   6   6 1212.23 115.414  10
   5  -6  -6 1283.35 109.703  16
   5   6  -6 1238.48 110.304  30
   5   6  -6 1357.68 124.991  29
  -5   6   5 1368.74 116.637  10
   5  -6  -5 1325.61 107.113  16
   5   6  -5 1469.14 117.364  30
   5   6  -5 1540.62 127.653  29
   5   6  -4 9687.79 313.773  29
   5  -6  -4 9823.06 318.373  18
   5   6  -4 9196.82 284.382  30
   5   6  -3 21738.6 461.560  12
   5  -6  -3 22757.3 842.596   1
   5   6  -3 21137.4 444.499  29
   5  -6  -3 21333.9 457.233  18
   5   6  -3 22044.4 875.065   7
   5   6  -2 9130.89 295.167  12
   5  -6  -2 9166.30 542.271   1
   5  -6  -2 8829.07 292.630   9
   5  -6  -2 9512.22 301.798  18
   5   6  -2 9463.83 564.442   7
   5  -6  -1 15667.1 691.899   1
   5   6  -1 15094.8 692.804   7
  -5  -6   0 13591.2 593.377   3
   5  -6   0 14534.8 662.793   1
   5   6   0 13710.9 641.390   7
   5  -6   1 7404.31 470.546   1
   5   6   1 7861.15 474.220   7
   5   6   1 7330.13 249.767  12
  -5  -6  -1 7142.93 443.801   3
   5  -6   2 44810.6 1170.09   5
  -5  -6  -2 40756.6 1087.27   3
   5   6   2 43251.0 602.362  20
   5  -6   2 43102.7 644.608   9
   5   6   2 42160.3 592.898  17
   5  -6   2 42466.0 1156.15   1
   5   6   2 41896.1 597.994  12
   5  -6   3 17226.2 743.840   5
   5   6   3 16836.9 382.602  20
   5  -6   3 17079.2 417.957   9
   5   6   3 17473.2 393.696  17
  -5  -6  -3 17251.3 727.000   3
   5   6   3 17261.9 393.144  12
  -5   6  -3 16068.3 364.639  26
   5   6   4 18270.9 405.698  20
   5  -6   4 19016.7 448.354   9
  -5   6  -4 18329.9 399.971  26
   5   6   5 530.415 72.7237  20
   5  -6   5 498.230 79.9890   9
  -5   6  -5 462.059 66.7637  26
   5   6   6 11651.3 334.264  20
   5  -6   6 11970.4 366.417   9
   5   6   7 1692.24 127.937  20
   5  -6   7 1802.48 142.584   9
   5   6   7 1689.90 128.276   8
   5  -6   7 1723.58 146.957  27
   5   6   8 6280.96 240.527  20
   5  -6   8 6372.22 257.410   9
   5   6   8 6080.45 234.919   8
  -5  -6  -9 103.383 25.4555  23
   5  -6   9 70.6303 30.4036   9
   5   6   9 98.1675 32.9322   8
  -5   6  -9 126.791 36.3758  26
  -5  -6 -10 4092.00 128.452  23
   5  -6  10 3859.82 167.386   9
   5   6  10 3898.21 157.551   8
  -5   6 -10 3908.20 154.048  26
   5  -6  11 10157.2 219.754   9
   5   6  11 10123.1 207.079   8
   5   6  11 9135.62 191.439  28
   5   6  11 9289.16 193.284  13
  -5   6 -11 9729.51 199.280  26
   5   7 -10 68.3708 17.7474  12
  -5   7  10 48.3236 20.4987  10
   5   7 -10 78.8817 21.5174  30
   5  -7  -9 1971.65 97.3722  22
  -5   7   9 1988.69 117.656  10
   5   7  -9 2091.43 116.813  12
   5   7  -9 2169.99 116.397  30
   5  -7  -8 2729.19 135.166  22
   5   7  -8 2719.74 145.167  30
  -5   7   8 2695.73 151.283  10
   5  -7  -7 646.611 74.4099  22
  -5   7   7 682.999 82.7112  10
   5   7  -7 683.391 78.6489  30
   5   7  -6 20406.4 433.801  30
   5   7  -6 19859.6 448.665  12
  -5   7   6 18784.5 432.718  10
   5  -7  -6 21474.6 393.079  16
   5   7  -5 1378.05 120.884  12
  -5   7   5 1264.16 113.012  10
   5  -7  -5 1322.08 106.664  16
   5   7  -5 1365.84 114.209  30
   5   7  -4 5372.70 241.691  12
   5  -7  -4 5080.16 233.983  18
   5   7  -4 4900.43 214.993  30
  -5   7   4 5276.82 210.725  26
   5  -7  -3 1790.01 138.397  18
   5   7  -3 1917.67 141.333  12
  -5   7   3 2104.43 132.089  26
   5   7  -3 2050.48 135.434  30
   5  -7  -2 22138.6 469.499   9
   5  -7  -2 22370.2 479.693  18
   5   7  -2 22552.7 475.938  12
   5  -7  -1 13664.0 365.693   9
   5  -7  -1 13678.0 372.890  18
   5   7  -1 14785.2 340.287  17
   5   7  -1 13794.9 365.674  12
  -5   7   1 14541.4 347.344  26
   5  -7   0 957.639 96.0059   9
   5   7   0 1024.32 91.0693  17
  -5   7   0 1061.18 93.9603  30
  -5   7   0 966.204 91.2016  26
   5   7   0 950.411 95.4846  12
   5   7   1 9051.88 290.644  20
   5  -7   1 9223.01 301.971   9
   5   7   1 9424.51 288.872  17
  -5   7  -1 9346.47 286.016  26
   5   7   1 9231.99 294.513  12
   5   7   2 32507.9 550.614  20
   5  -7   2 33677.5 585.453   9
  -5   7  -2 34044.1 550.166  26
   5   7   2 33735.5 560.249  12
   5   7   3 974.502 97.7505  20
   5  -7   3 1049.41 109.273   9
  -5   7  -3 1001.55 96.4009  26
   5   7   4 11472.0 329.829  20
   5  -7   4 12242.9 360.075   9
  -5   7  -4 11768.0 329.803  26
   5   7   5 1004.75 100.212  20
   5  -7   5 1128.64 111.766   9
  -5   7  -5 1131.39 102.675  26
   5   7   6 279.153 61.8018  20
   5  -7   6 260.766 68.0803   9
  -5   7  -6 98.1826 40.0652  26
   5   7   7 3726.45 179.888  20
  -5   7  -7 3787.97 178.319  26
   5  -7   7 3956.77 192.054   9
   5   7   7 3899.37 180.005   8
   5   7   8 121.682 32.9535  20
   5  -7   8 77.7155 31.3209   9
   5   7   8 119.029 32.1317   8
  -5   7  -8 121.645 34.5386  26
  -5  -7  -9 2385.65 102.327  23
   5  -7   9 2389.99 124.398   9
   5   7   9 2347.36 118.073   8
  -5   7  -9 2316.62 117.418  26
  -5  -7 -10 37.8501 8.48182  23
   5  -7  10 67.9243 19.7587   9
   5   7  10 74.6730 15.9449  13
  -5   7 -10 24.8998 11.3213  26
   5   8  -9 50.2279 13.5174  12
   5   8  -9 82.2954 17.3915  30
  -5   8   9 106.584 22.2730  10
   5  -8  -8 949.704 62.2357  22
  -5   8   8 962.859 76.6986  10
   5   8  -8 964.005 70.2464  12
   5   8  -8 917.828 70.5110  30
   5   8  -7 24.3481 22.8190  12
   5  -8  -7 22.8218 14.3762  22
  -5   8   7 3.77250 21.9404  10
   5   8  -7-5.32155 18.2307  30
   5   8  -6-3.37573 20.7334  12
   5   8  -6 13.3095 23.8200  30
   5  -8  -6-12.5681 18.8766  22
  -5   8   6 3.51948 17.4203  10
  -5   8   5 6907.34 246.660  10
   5  -8  -5 7679.37 221.628  16
   5   8  -5 7553.20 251.426  30
   5   8  -5 7602.76 257.426  12
  -5   8   4 17358.3 396.472  10
   5  -8  -4 18108.6 366.550  16
   5   8  -4 18357.6 397.549  30
  -5   8   4 18058.9 372.495  26
   5   8  -4 18018.4 404.333  12
   5   8  -3 21627.8 434.107  30
  -5   8   3 21743.3 421.790  26
   5   8  -3 21756.5 453.276  12
   5   8  -2 705.550 88.3797  30
   5  -8  -2 887.452 100.152  18
  -5   8   2 970.628 94.9027  26
   5   8  -2 817.421 97.8178  12
   5  -8  -1 1596.61 129.299  18
  -5   8   1 1667.35 119.594  26
   5   8  -1 1484.10 121.882  12
   5   8   0 13964.1 367.723  20
   5  -8   0 15367.4 378.590   9
   5  -8   0 14554.1 385.439  18
  -5   8   0 15413.8 367.990  26
   5   8   0 14960.7 370.944  12
   5   8   1 4956.67 217.206  20
   5  -8   1 5544.33 227.906   9
  -5   8  -1 5676.89 225.555  26
   5   8   1 5355.26 221.721  12
   5   8   2 4815.12 211.442  20
   5  -8   2 5154.31 219.970   9
  -5   8  -2 5272.14 218.364  26
   5   8   3 12732.1 342.488  20
  -5   8  -3 11836.8 328.097  26
   5   8   4 1945.37 138.281  20
   5  -8   4 1891.89 145.266   9
  -5   8  -5 1834.88 125.607  26
   5   8   5 2151.54 135.356  20
   5  -8   5 2230.44 139.163   9
   5   8   6 292.767 50.4702  20
   5  -8   6 326.769 51.3096   9
   5   8   6 350.852 54.6048   8
  -5   8  -6 297.179 50.5431  26
   5   8   7 555.393 63.8771  20
   5  -8   7 649.739 65.4223   9
   5   8   7 646.058 64.6656   8
  -5   8  -7 688.856 68.4144  26
  -5  -8  -8 11152.0 214.795  23
   5  -8   8 11368.3 232.343   9
   5   8   8 11682.3 234.670   8
  -5   8  -8 11304.2 242.196  26
  -5  -8  -9 173.850 20.9815  23
   5   8   9 216.727 25.7869   8
  -5   8  -9 178.767 25.1829  26
   5  -9  -7 178.154 21.5591  22
   5   9  -7 160.441 24.9535  30
   5  -9  -6 5118.94 149.626  22
  -5   9   6 4895.75 166.180  10
   5   9  -6 4767.79 151.446  30
   5   9  -6 5037.35 143.523  12
   5  -9  -5 1249.35 87.4375  22
  -5   9   5 1107.08 87.7982  10
   5   9  -5 1111.41 81.0802  30
   5   9  -5 1283.41 83.0820  12
  -5   9   4 2541.38 137.457  10
   5   9  -4 2251.08 122.241  30
   5   9  -4 2487.45 131.099  12
  -5   9   3 4455.62 183.365  10
   5  -9  -3 4553.68 165.024  16
   5   9  -3 4533.62 175.797  30
  -5   9   3 4287.82 169.299  26
   5   9  -3 4465.83 178.327  12
   5   9  -2 1752.85 123.309  20
   5  -9  -2 1779.71 124.215  18
   5   9  -2 1938.20 116.432  30
  -5   9   2 1827.76 114.135  26
   5   9  -2 1995.97 122.466  12
   5   9  -1 464.663 69.4619  20
   5  -9  -1 503.860 70.3110  18
  -5   9   1 608.215 69.7665  26
   5   9  -1 520.539 68.9529  12
   5   9   0 134.115 36.1448  20
   5  -9   0 174.287 42.0560  18
  -5   9   0 209.813 41.4365  26
   5  -9   1 3226.27 168.932  18
   5   9   1 3030.08 160.549  20
  -5   9  -1 3279.08 159.628  26
   5   9   2 1555.15 113.602  20
   5  -9   2 1901.99 115.924   9
   5  -9   2 1680.64 119.494  18
  -5   9  -2 1645.32 113.373  26
   5   9   3 3638.65 168.047  20
  -5   9  -3 3418.54 160.879  26
   5   9   4 8196.58 243.329  20
   5  -9   4 9003.54 230.186   9
   5   9   4 9257.68 236.607   8
  -5   9  -4 8426.70 242.201  26
   5   9   5 2817.26 136.357  20
   5  -9   5 3038.62 122.901   9
   5   9   5 3067.21 125.416   8
  -5   9  -5 2866.00 133.783  26
   5   9   6 4970.45 167.760  20
   5   9   6 5331.86 146.129   8
  -5   9  -6 4995.30 161.637  26
   5   9   7 176.527 29.7801  20
  -5   9  -7 151.752 25.6004  26
  -5  10   5 28.7263 10.9814  10
   5  10  -5 38.3156 16.5345  20
   5 -10  -4 1151.48 63.7480  22
  -5  10   4 1013.68 63.4580  10
   5  10  -4 1079.14 72.2768  20
  -5  10   3 2778.15 111.178  10
   5  10  -3 2903.24 125.435  20
  -5  10   2 3400.03 126.346  10
   5  10  -2 3202.07 139.987  20
   5 -10  -2 3486.72 108.359  16
  -5  10   2 3190.92 118.777  26
  -5  10   1 9113.57 205.767  10
   5  10  -1 9716.46 242.673  20
  -5  10   1 9876.34 217.216  26
   5  10   0 209.702 37.1837  20
   5 -10   0 184.514 33.3646  18
  -5  10   0 207.926 34.4698  26
   5  10   1 3134.47 137.135  20
   5 -10   1 3322.04 135.235  18
  -5  10  -1 2955.91 125.249  26
   5  10   2 9054.28 226.526  20
   5 -10   2 9269.00 220.424  18
  -5  10  -2 9350.90 213.710  26
   5  10   3 1470.00 90.3201  20
   5 -10   3 1398.96 83.7592  18
  -5  10  -3 1256.73 76.3905  26
   5  10   4 927.765 66.8484  20
   5 -10   4 779.873 57.0060  18
  -5  10  -4 792.939 55.5005  26
   5  10   5 435.265 40.6227  20
   5 -10   5 415.883 35.1839  18
  -5  10  -5 442.419 35.4985  26
   6   0 -13 28.2938 14.5416  19
   6   0 -13 9.73664 7.82741  29
   6   0 -12 3760.86 150.783  19
   6   0 -12 3937.52 150.354  29
   6   0 -11 37.1552 19.6946  19
   6   0 -11-6.97562 19.0352  29
   6   0 -10 1388.96 116.905  22
   6   0 -10 1492.56 111.763  19
   6   0  -9-11.0479 26.2377  22
  -6   0   9 39.5156 24.5541  10
   6   0  -9 15.6069 16.2369  19
   6   0  -9-0.50467 19.1341  15
   6   0  -8 3630.15 182.941  22
  -6   0   8 3625.48 184.939  10
   6   0  -8 3705.92 171.471  19
   6   0  -8 3507.18 182.663  15
   6   0  -7 80.4401 29.1624  22
   6   0  -7 47.1298 44.7780   1
   6   0  -7 41.8427 26.0017  15
   6   0  -6 11326.9 560.324   1
   6   0  -5 98.7923 55.6796   1
   6   0  -4 2133.98 206.262   7
   6   0  -4 1675.39 210.471   1
   6   0  -3-14.0370 25.7729   1
   6   0  -3 33.4855 41.3844   6
   6   0  -2 14999.7 557.570   6
   6   0  -2 15755.4 534.012   1
   6   0  -2 14202.6 527.614   7
   6   0  -1 36.1206 32.5984   6
   6   0  -1 34.6186 28.2785   1
   6   0  -1-6.16370 25.1222   7
   6   0   0 128437. 1423.30   1
   6   0   0 127795. 1603.65   7
   6   0   1 20.5925 24.0162   1
   6   0   1 18.9466 30.6615   7
   6   0   2 84822.1 1211.36   1
   6   0   2 83193.1 1375.62   7
   6   0   3 114.255 41.2008   5
  -6   0  -3 111.521 54.1873   2
   6   0   4 17488.6 567.670   5
  -6   0  -4 15444.6 618.180   2
   6   0   5 103.854 50.7257   5
  -6   0  -5 45.4738 43.9428   2
   6   0   6 462.074 111.468   5
  -6   0  -6 1015.22 173.257   2
   6   0   7-51.3737 48.6078   5
   6   0   7 10.6960 21.7522  13
   6   0   8 214.227 52.0149  13
   6   0   9 58.3298 26.3000   8
   6   0   9-22.5075 23.1086  13
   6   0  10 29238.3 485.112   8
   6   0  10 26083.4 547.673  13
   6   0  11-7.42917 22.8938  28
   6   0  11 19.4202 21.6744  13
   6   0  12 860.300 79.3955  28
   6   0  12 817.065 83.9381  13
   6   0  12 812.722 77.7830  27
   6   0  13 15.6311 9.80088  28
   6   0  13 8.05885 10.9574  27
   6   0  13 14.7297 14.5780  13
   6   1 -13 940.405 61.1759  19
   6  -1 -13 917.096 57.0591  19
   6   1 -13 836.255 46.5545  29
   6  -1 -13 765.349 45.2053  29
   6  -1 -12 407.931 48.8925  29
   6   1 -12 397.307 50.8813  19
   6  -1 -12 386.061 47.8572  19
   6   1 -12 454.106 51.3215  29
  -6   1  11 810.298 86.0775  10
   6   1 -11 809.518 80.1285  19
   6  -1 -11 934.221 82.4996  19
   6  -1 -11 816.290 84.3677  22
   6   1 -11 870.123 82.2008  29
   6  -1 -10 162.712 45.5298  22
  -6   1  10 153.880 41.5781  10
   6   1 -10 204.868 44.5706  19
   6  -1 -10 189.789 42.1077  19
   6  -1 -10 173.713 43.2459  15
   6   1 -10 184.517 42.1397  29
   6   1  -9 2107.29 142.992  22
   6  -1  -9 2219.11 147.498  22
  -6   1   9 2350.72 155.132  10
   6   1  -9 2396.16 143.527  19
   6  -1  -9 2288.08 137.610  19
   6   1  -9 2307.49 150.871  15
   6  -1  -9 2427.66 153.106  15
   6   1  -8 193.012 45.5291  22
   6  -1  -8 261.183 49.8893  22
  -6   1   8 210.430 47.7197  10
   6   1  -8 152.417 34.3688  19
   6   1  -8 129.552 38.4484  15
   6  -1  -8 174.403 51.3219  15
   6   1  -7 6367.49 232.105  22
   6  -1  -7 6207.29 231.735  22
   6   1  -7 5394.57 388.630   1
   6  -1  -7 5091.26 413.781   1
   6   1  -7 6091.59 231.127  15
   6  -1  -7 6403.14 239.209  15
   6   1  -6 1964.80 226.517   1
   6  -1  -6 1152.44 195.377   1
   6   1  -5 104.152 52.9573   1
   6  -1  -5 80.6636 52.6824   1
   6   1  -5 143.749 56.5014   7
   6   1  -4 9692.32 463.310   7
   6  -1  -4 10161.2 474.106   6
   6   1  -4 9760.50 446.340   1
   6  -1  -4 8885.36 482.275   1
   6  -1  -3 5257.24 330.103   6
   6   1  -3 4358.11 340.881   6
   6   1  -3 5548.50 311.843   1
   6  -1  -3 4695.92 341.076   1
   6   1  -3 4896.43 333.658   7
   6  -1  -3 4756.91 284.979   7
   6   1  -2 1916.45 209.336   6
   6  -1  -2 1909.75 204.935   1
   6   1  -2 1971.71 172.151   1
   6  -1  -2 1775.53 182.002   7
   6   1  -2 1708.62 197.320   7
   6  -1  -2 2013.31 192.971   6
   6   1  -1 79855.6 1294.00   7
   6  -1  -1 81290.1 1212.40   7
   6  -1  -1 81306.7 1262.91   1
   6  -1  -1 83975.6 1207.14   6
   6   1  -1 81830.4 1316.45   6
   6   1   0 291.723 82.4282   6
   6   1   0 450.892 75.6771   1
   6  -1   0 287.469 76.8527   1
   6  -1   0 365.815 89.3579   7
   6   1   1 168421. 1479.44   1
   6  -1   1 157528. 1747.84   1
  -6  -1  -1 166534. 1414.20   3
   6   1   1 154646. 1868.99   7
   6  -1   2 10718.7 463.572   1
   6   1   2 11371.0 522.848   7
  -6   1  -3 29107.1 831.662   2
  -6  -1  -3 31284.0 787.750   2
   6   1   3 31290.8 886.301   7
   6  -1   3 31204.9 828.018   1
   6  -1   4 25837.9 703.638   5
   6   1   4 26308.1 713.298   5
  -6   1  -4 23311.1 790.998   2
  -6  -1  -4 24058.7 737.222   2
   6  -1   5 1266.35 173.199   5
   6   1   5 1089.10 160.681   5
  -6   1  -5 889.930 159.600   2
  -6  -1  -5 963.608 155.605   2
   6  -1   6 11192.0 543.831   5
   6   1   6 11144.1 558.222   5
  -6   1  -6 10071.6 567.353   2
   6   1   7 67.7538 40.3965  21
   6  -1   7 134.346 63.4347   5
   6   1   7 132.843 42.6656  13
   6  -1   8 5100.85 240.001  13
   6   1   8 5248.42 213.791   8
   6   1   8 4999.57 231.394  13
   6   1   9 441.636 65.3506   8
   6  -1   9 532.497 79.1924  28
   6  -1   9 477.699 76.2321  13
   6   1   9 432.031 71.6629  13
   6   1  10 27.2110 20.9992   8
   6  -1  10 28.4335 22.6349  28
   6  -1  10 18.3356 26.9357  13
   6   1  10 24.0303 25.0060  13
   6  -1  11 15967.0 408.357  13
   6   1  11 15627.4 397.196  13
   6  -1  11 16343.7 396.197  27
   6  -1  12 3724.30 175.863  13
   6   1  12 3625.40 168.270  28
   6   1  12 3605.01 170.093  13
   6  -1  12 3571.08 163.265  27
   6  -1  12 4015.49 152.267  28
   6  -1  13 3197.46 130.076  13
   6   1  13 3076.48 115.230  28
   6  -1  13 3160.04 118.621  27
   6   1  13 3238.49 129.430  13
   6   2 -13 59.2465 18.2550  19
   6  -2 -13 36.7611 11.4274  19
   6   2 -12 262.531 41.3024  19
   6  -2 -12 241.464 35.5939  19
   6  -2 -12 261.291 38.3203  29
   6   2 -12 283.396 40.3449  29
  -6   2  11 12999.1 332.051  10
   6  -2 -11 12972.2 320.594  22
   6   2 -11 12846.7 311.649  19
   6  -2 -11 13534.6 296.797  19
   6   2 -11 13621.4 316.841  29
   6  -2 -10 728.712 82.9780  22
  -6   2  10 586.934 77.7859  10
   6   2 -10 713.909 79.2243  19
   6  -2 -10 687.498 74.1807  19
   6  -2 -10 806.251 84.5611  15
   6   2 -10 646.880 76.3898  29
  -6   2   9 5109.08 228.514  10
   6  -2  -9 5118.18 221.444  22
   6   2  -9 5261.40 216.310  19
   6  -2  -9 5260.88 224.299  15
   6   2  -9 5154.07 220.175  29
   6  -2  -8 2076.85 140.099  22
  -6   2   8 2134.76 144.648  10
   6   2  -8 1928.54 134.825  29
   6   2  -8 2024.63 134.297  19
   6  -2  -8 2196.68 145.168  15
   6   2  -7 321.296 58.5973  22
   6  -2  -7 313.674 56.6852  22
   6   2  -7 237.813 47.7888  29
  -6   2   7 444.201 66.3729  10
   6   2  -7 290.147 49.5997  19
   6  -2  -7 369.068 113.819   1
   6   2  -7 540.688 72.9348  15
   6  -2  -6 3916.38 357.741   1
   6   2  -6 4088.14 333.894   7
   6  -2  -5 17443.8 729.882   1
   6   2  -5 18051.0 694.668   7
   6  -2  -4 216.297 81.4198   1
   6   2  -4 257.265 85.6957   7
   6   2  -3 5227.94 372.555   6
   6  -2  -3 5054.70 366.158   1
   6   2  -3 4765.68 357.752   7
   6  -2  -3 6089.17 323.033   6
   6   2  -2 38573.8 963.502   6
   6   2  -2 38411.0 959.554   7
   6  -2  -2 39555.5 970.920   1
   6   2  -1 23416.0 728.082   6
   6   2  -1 23128.9 740.228   7
   6  -2  -1 23398.1 728.786   1
   6  -2   0 7924.86 417.059   1
   6   2   0 7457.33 406.797   6
   6   2   0 7750.43 426.513   7
   6  -2   1 35787.1 899.175   1
   6   2   1 35209.6 929.538   7
  -6  -2  -2 6520.71 332.748   2
  -6  -2  -2 6274.24 337.852   3
   6   2   2 6523.42 414.785   7
   6  -2   2 6940.49 403.111   1
   6  -2   3 34367.9 769.902   5
  -6   2  -3 29695.8 879.141   2
   6  -2   3 31477.9 883.962   1
  -6  -2  -3 35310.2 790.703   2
  -6  -2  -3 33327.3 834.905   3
   6   2   3 31328.7 921.575   7
   6  -2   4 677.415 119.341   5
  -6  -2  -4 590.718 120.131   3
  -6   2  -4 573.366 128.409   2
   6  -2   5 17703.6 653.058   5
  -6  -2  -5 17673.1 704.311   3
  -6   2  -5 17292.0 739.590   2
  -6   2  -6 2698.60 302.886   2
   6  -2   6 3020.36 287.555   5
  -6  -2  -6 2892.75 305.691   3
   6   2   7 9030.64 278.460  11
   6   2   7 8219.63 271.319  21
   6  -2   7 8505.44 291.170  28
   6  -2   7 7893.13 482.722   5
  -6  -2  -7 8262.51 529.763   3
   6   2   7 8500.40 271.671   8
   6  -2   7 8248.88 299.522  13
   6  -2   7 8651.62 295.791  27
   6   2   8 3260.15 173.874  21
   6   2   8 2939.83 165.482   8
   6  -2   8 2932.49 186.586  13
   6  -2   8 3104.71 181.402  28
   6  -2   8 3061.91 183.835  27
   6   2   8 3141.55 183.415  13
   6   2   9 12039.6 339.754   8
   6  -2   9 13258.9 367.890  28
   6  -2   9 11838.1 377.702  13
   6  -2   9 12145.2 371.970  27
   6   2   9 12201.0 367.591  13
   6   2  10 664.185 78.7946   8
   6  -2  10 636.971 87.6524  13
   6  -2  10 645.740 85.8431  27
   6   2  10 636.383 83.9641  13
   6  -2  10 776.769 85.2775  28
   6   2  11 7311.37 235.963   8
   6  -2  11 6967.88 265.792  13
   6  -2  11 7248.00 262.721  27
   6   2  11 7223.01 261.297  13
   6  -2  12 4000.07 175.394  13
   6   2  12 4021.73 174.876  28
   6  -2  12 4043.17 171.462  27
   6   2  12 4092.60 172.893  13
   6  -2  13 1.35252 8.84665   9
   6   2  13 4.42991 15.1198  28
   6  -2  13-13.3391 12.6670  27
   6  -2  13 18.1891 14.8841  13
   6   2  13 0.54954 13.1328  13
  -6   3  12 688.651 62.7627  10
   6   3 -12 752.133 63.2481  19
   6  -3 -12 689.562 52.4083  19
   6   3 -12 775.891 59.6186  29
   6  -3 -11 293.025 48.2469  22
  -6   3  11 254.302 45.4837  10
   6  -3 -11 276.894 41.0860  19
   6   3 -11 249.263 45.5019  19
   6   3 -11 262.093 43.1345  29
   6  -3 -10 1328.62 109.085  22
   6   3 -10 1255.81 104.135  19
   6  -3 -10 1381.20 106.120  15
  -6   3  10 1325.19 112.593  10
   6   3 -10 1384.85 108.769  29
   6  -3  -9 22158.4 456.678  22
  -6   3   9 23397.3 485.287  10
   6   3  -9 22961.3 454.834  19
   6   3  -9 23153.6 466.404  29
   6  -3  -8 261.864 55.1779  22
  -6   3   8 249.527 54.4412  10
   6   3  -8 241.343 49.7077  19
   6   3  -8 209.395 50.0740  29
   6  -3  -8 311.201 59.6999  15
   6  -3  -7 78.4925 42.4557  22
  -6   3   7 164.846 44.4538  10
   6   3  -7 73.1713 34.6841  19
   6  -3  -7 166.977 47.0983  16
   6   3  -7 85.8968 42.9567  29
   6  -3  -6 31586.2 527.688  22
   6   3  -6 30973.3 492.493  19
   6  -3  -6 31036.0 511.809  16
   6   3  -6 31339.4 523.076  29
   6   3  -6 30508.4 962.202   7
   6  -3  -5 24633.8 903.472   1
   6   3  -5 25412.2 877.716   7
   6  -3  -4 13431.4 639.504   1
   6   3  -4 12249.5 621.110   7
   6   3  -3 4238.12 336.315   6
   6  -3  -3 4164.62 351.475   1
   6   3  -3 4001.74 341.013   7
   6   3  -2 39777.8 1013.76   6
   6  -3  -2 41137.9 1051.39   1
   6   3  -2 41351.6 1062.12   7
   6   3  -1 16595.3 663.065   7
   6   3  -1 15847.5 626.437   6
   6  -3  -1 17456.0 682.492   1
   6  -3   0 22016.6 752.490   1
   6   3   0 21396.3 750.760   7
   6   3   0 20970.0 711.135   6
   6  -3   1 70793.2 1375.51   1
   6   3   1 71227.8 1377.41   7
   6  -3   2 5926.89 333.778   5
  -6   3  -2 5619.03 387.250   2
   6   3   2 6731.54 430.556   7
  -6  -3  -2 7345.09 391.305   3
   6  -3   2 6402.15 415.515   1
   6  -3   3 21547.7 664.733   5
   6  -3   3 19567.8 741.300   1
  -6   3  -3 18726.5 724.539   2
  -6  -3  -3 20628.6 700.100   3
   6   3   3 21218.0 774.827   7
   6  -3   4 37614.8 934.345   5
  -6   3  -4 34955.7 1042.01   2
  -6  -3  -4 36429.8 986.602   3
   6   3   4 36500.6 1040.55   7
   6  -3   5 46539.2 1094.02   5
  -6  -3  -5 44814.1 1156.23   3
  -6   3  -5 43769.1 1210.46   2
  -6  -3  -6 780.110 165.435   3
   6  -3   6 576.171 127.718   5
   6  -3   6 564.248 84.5660  13
   6  -3   6 562.393 79.5848  27
   6   3   7 10464.9 304.886  21
   6   3   7 11281.6 309.737  20
   6   3   7 9941.19 304.847   8
   6  -3   7 10064.1 340.987  13
   6  -3   7 10382.3 338.295  27
   6   3   8 13654.5 362.892   8
   6  -3   8 13577.2 404.002  13
   6  -3   8 13693.3 398.388  27
   6   3   9 11081.7 327.875   8
   6  -3   9 10776.8 358.404  13
   6  -3   9 10804.4 352.779  27
   6   3   9 11463.6 350.392  13
   6  -3  10 1422.01 126.605  13
   6   3  10 1420.10 113.441   8
   6  -3  10 1471.59 125.985  27
   6   3  10 1512.00 123.628  13
   6  -3  11 5376.07 222.883  13
   6   3  11 5304.20 197.952   8
   6  -3  11 5573.23 224.617  27
   6   3  11 5410.31 214.075  13
   6  -3  12 17.2478 18.0688  27
   6  -3  12 27.5340 17.0513  13
   6   3  12 18.4136 14.6278  13
   6   3  13 7287.07 153.566  28
   6  -3  13 7025.66 151.627  13
  -6   4  12 179.290 29.9652  10
   6   4 -12 182.922 27.8016  30
   6  -4 -11 7300.60 208.460  22
   6   4 -11 7579.96 211.934  29
  -6   4  11 7237.18 220.156  10
   6   4 -11 7231.31 212.886  19
   6  -4 -11 7488.21 178.542  19
   6   4 -10 2558.02 141.599  29
   6  -4 -10 2537.36 140.611  22
  -6   4  10 2743.03 153.483  10
   6   4 -10 2480.71 140.334  19
   6  -4 -10 2630.18 132.295  15
   6  -4  -9 157.243 43.0763  22
  -6   4   9 114.848 38.3711  10
   6   4  -9 142.005 39.9138  19
   6  -4  -9 134.385 39.1775  15
   6   4  -9 130.049 39.9098  29
   6  -4  -8 8167.21 281.602  22
  -6   4   8 8247.22 290.633  10
   6   4  -8 8067.50 274.577  19
   6   4  -8 8133.60 280.795  29
   6  -4  -7 1456.76 122.955  22
  -6   4   7 1495.86 123.385  10
   6   4  -7 1336.37 112.177  19
   6  -4  -7 1532.83 119.636  16
   6   4  -7 1262.14 116.431  29
   6  -4  -6 1704.47 128.398  22
  -6   4   6 1693.87 125.441  10
   6   4  -6 1651.70 121.249  19
   6   4  -6 1741.13 129.717  29
   6  -4  -6 1663.71 120.830  16
   6   4  -6 2131.35 269.700   7
   6   4  -5 6085.07 453.216   6
   6   4  -5 5059.92 203.742  19
   6  -4  -5 5832.17 448.898   1
   6  -4  -5 6194.09 229.158  16
   6   4  -5 5455.97 223.039  29
   6   4  -5 6201.94 463.828   7
   6   4  -4 3313.22 321.911   6
   6  -4  -4 3179.90 325.031   1
   6   4  -4 3541.35 345.156   7
   6   4  -3 1435.47 209.943   6
   6  -4  -3 1296.64 202.928   1
   6   4  -3 1442.22 219.774   7
   6   4  -2 40290.9 1054.03   6
   6   4  -2 39922.9 1107.04   7
   6  -4  -2 40528.0 1092.91   1
   6  -4  -1 1702.58 224.583   1
   6   4  -1 1710.90 228.821   7
   6   4  -1 1605.39 202.800   6
   6  -4   0 3093.86 299.777   1
   6   4   0 2959.20 293.494   7
   6  -4   1 10235.7 547.221   1
   6   4   1 9599.23 525.682   7
  -6  -4  -1 10336.2 455.346   3
   6  -4   2 25861.0 872.738   1
  -6  -4  -2 25376.8 760.847   3
   6  -4   2 27750.7 787.636   5
   6   4   2 26113.4 873.852   7
  -6  -4  -3 5898.94 393.833   3
  -6   4  -3 5574.70 413.923   2
   6  -4   3 6269.14 387.817   5
   6  -4   3 5521.40 414.905   1
   6   4   3 5982.76 426.953   7
   6  -4   4 9909.85 512.693   5
  -6  -4  -4 8924.44 511.994   3
  -6   4  -4 8813.44 536.342   2
   6   4   4 10026.1 548.157   7
   6   4   5 14291.4 355.175  11
   6  -4   5 13989.3 628.718   5
  -6   4  -5 13571.3 687.106   2
  -6  -4  -5 13934.1 673.096   3
   6  -4   5 14167.8 392.643  13
   6  -4   5 13990.1 381.135  27
   6  -4   6 2078.81 155.912  13
   6   4   6 2068.05 132.505  21
   6  -4   6 2144.52 250.956   5
   6   4   6 2275.60 140.721  20
   6  -4   6 2112.26 154.438  27
   6  -4   7 18956.1 478.516  13
   6   4   7 19161.3 432.824   8
   6  -4   7 18851.3 472.117  27
   6  -4   8 6839.19 288.547  13
   6   4   8 7037.21 262.825   8
   6  -4   8 7003.30 288.831  27
   6  -4   9 4665.88 231.163  13
   6   4   9 4411.29 204.434   8
   6  -4   9 4589.51 228.833  27
   6   4   9 4987.60 221.260  13
   6  -4  10 6388.41 254.661  13
   6   4  10 6160.52 226.818   8
   6  -4  10 6474.55 254.306  27
   6   4  10 6406.24 235.536  13
   6   4  11 40.6587 21.9665   8
   6  -4  11 39.0497 25.9767  27
   6  -4  11 42.6490 25.4260  13
   6   4  11 50.6011 25.9168  13
   6  -4  12 1253.22 80.2256   9
   6   4  12 1204.40 78.2096  28
   6   4  12 1134.99 70.2972  13
   6  -4  12 1244.37 80.9041  13
   6   5 -12 2221.12 82.4895  12
   6  -5 -11 6718.34 169.973  22
  -6   5  11 6742.01 186.639  10
   6   5 -11 6869.79 176.447  30
   6  -5 -10 9461.55 246.250  22
  -6   5  10 9410.92 260.537  10
   6   5 -10 9955.29 254.391  30
   6   5 -10 9802.64 258.741  29
   6   5  -9 15879.4 366.578  29
   6  -5  -9 15891.9 358.502  22
  -6   5   9 16138.0 376.992  10
   6   5  -9 16781.4 365.050  30
   6  -5  -8 3875.66 188.862  22
  -6   5   8 3995.66 198.014  10
   6   5  -8 3695.26 184.401  19
   6   5  -8 4265.73 193.626  30
   6   5  -8 3927.28 194.371  29
   6   5  -7 820.963 91.9637  29
   6  -5  -7 821.463 90.8261  22
  -6   5   7 838.154 92.2267  10
   6   5  -7 766.388 87.4258  19
   6  -5  -7 888.046 89.7634  16
   6   5  -7 892.145 90.2277  30
   6  -5  -6 7292.21 267.188  22
  -6   5   6 7577.82 270.397  10
   6  -5  -6 7306.36 257.634  16
   6   5  -6 7009.40 266.882  29
  -6   5   5 9083.75 298.539  10
   6   5  -5 9422.95 282.140  17
   6   5  -5 9741.55 321.596  29
   6   5  -4 14143.6 669.898   6
   6  -5  -4 12818.8 357.718  18
   6   5  -4 14943.8 353.897  17
   6   5  -4 13430.3 352.366  29
   6  -5  -4 13613.2 677.626   1
   6   5  -4 13145.2 680.869   7
   6   5  -3 2419.05 271.658   6
   6  -5  -3 2279.42 150.688   9
   6  -5  -3 2409.69 151.507  18
   6   5  -3 2457.33 144.844  29
   6   5  -3 2368.49 289.826   7
   6  -5  -3 2240.45 271.437   1
   6  -5  -2 26060.4 912.049   1
   6   5  -2 24999.7 915.559   7
   6   5  -2 25472.5 855.203   6
   6  -5  -1 9201.79 546.437   1
   6   5  -1 9323.43 547.289   7
   6   5  -1 8592.94 490.023   6
   6   5   0 7855.06 495.573   7
   6  -5   0 8249.55 514.750   1
  -6   5  -1 52246.7 1232.18   2
   6   5   1 52031.2 1267.33   7
   6  -5   1 52421.5 1289.14   1
  -6  -5  -1 53486.3 1120.67   3
   6  -5   2 26869.2 928.384   1
   6   5   2 27001.1 911.286   7
  -6   5  -2 26254.7 893.950   2
  -6  -5  -2 25930.8 824.429   3
   6  -5   3 2016.24 237.762   5
   6  -5   3 1893.05 140.138   9
   6   5   3 1861.11 126.229  17
  -6   5  -3 1895.99 251.116   2
   6   5   3 1885.39 242.548   7
  -6  -5  -3 1906.29 234.612   3
   6   5   3 2083.49 136.010  12
   6   5   4 583.371 79.0563  20
  -6  -5  -4 825.570 157.915   3
   6  -5   4 367.106 104.541   5
   6  -5   4 697.949 106.245   9
   6  -5   4 718.712 90.6694  13
  -6   5  -4 1005.74 181.901   2
   6   5   5 89571.5 873.725  21
   6  -5   5 84629.8 1011.17  13
   6   5   5 89872.6 882.101  20
   6  -5   5 85032.3 967.142   9
   6  -5   5 86030.7 1003.54  27
   6   5   6 1672.78 124.691  20
   6  -5   6 1674.25 141.333   9
   6  -5   6 1585.21 142.015  13
   6  -5   6 1597.11 140.294  27
   6   5   7 2737.80 160.874  20
   6   5   7 2505.56 157.213   8
   6  -5   7 2472.72 175.872  13
   6  -5   7 2577.53 176.306  27
   6   5   8 1982.01 134.628  20
   6   5   8 1889.13 134.969   8
   6  -5   8 1878.44 150.608  13
   6  -5   8 1922.92 151.471  27
   6  -5   9 3435.68 185.512   9
   6   5   9 3378.93 171.446   8
   6  -5   9 3523.15 194.218  13
   6  -5   9 3450.80 191.915  27
   6  -5  10 2958.52 156.342   9
   6   5  10 2896.83 144.552   8
   6  -5  10 3049.04 164.495  13
   6  -5  10 3012.95 163.171  27
   6   5  10 3041.88 142.682  13
   6  -5  11 1287.99 88.2244   9
   6   5  11 1234.02 79.6278   8
   6   5  11 1245.79 83.8687  28
   6   5  11 1211.48 75.1119  13
  -6   5 -11 1204.60 71.1542  26
   6  -5  12 2758.07 90.2640   9
   6   6 -11 3070.37 103.714  12
  -6   6  11 4484.21 114.947  10
   6  -6 -10 589.486 52.0381  22
  -6   6  10 701.761 62.9305  10
   6   6 -10 618.673 54.6329  30
   6  -6  -9 6420.93 203.883  22
  -6   6   9 6291.99 214.419  10
   6   6  -9 6718.38 206.961  30
   6  -6  -8 542.509 68.7424  22
  -6   6   8 546.644 70.0458  10
   6   6  -8 527.524 64.8409  30
   6  -6  -8 654.620 67.1205  15
   6   6  -8 546.388 70.7823  29
   6  -6  -7 1804.16 128.695  22
  -6   6   7 1831.05 132.043  10
   6  -6  -7 1950.71 125.019  16
   6   6  -7 1923.23 127.232  30
   6   6  -7 1704.16 129.722  29
   6   6  -6 151.110 45.6228  29
   6  -6  -6 107.620 40.3489  22
  -6   6   6 144.458 41.5857  10
   6  -6  -6 138.491 41.2924  16
   6   6  -6 154.431 39.5673  30
   6   6  -5 2187.06 150.493  29
  -6   6   5 2236.37 146.619  10
   6  -6  -5 2190.58 140.160  16
   6   6  -4 4854.74 231.460  12
  -6   6   4 5226.06 218.253  10
   6  -6  -4 5149.02 234.703  18
   6   6  -4 5509.60 238.538  29
   6  -6  -3 23615.5 504.566  18
   6   6  -3 22327.8 440.266  17
   6   6  -3 23438.1 483.208  29
   6   6  -2 51022.2 712.028  12
   6  -6  -2 49984.0 715.996   9
   6  -6  -2 50986.4 719.454  18
   6   6  -2 53413.0 670.632  17
   6   6  -2 52774.3 1349.72   7
   6  -6  -1 652.823 81.1655   9
   6  -6  -1 587.738 76.4695  18
   6   6  -1 854.757 87.7166  17
   6  -6  -1 765.138 161.129   1
   6   6  -1 585.810 141.108   7
   6   6  -1 711.910 82.5489  12
   6   6   0 1602.82 226.540   7
   6  -6   0 1265.34 112.418   9
   6   6   0 1349.64 109.112  17
   6  -6   0 1342.99 209.227   1
   6   6   0 1248.69 108.226  12
   6   6   1 687.392 148.657   7
   6   6   1 547.049 69.8884  20
   6  -6   1 474.811 69.5659   9
   6   6   1 502.795 67.1580  17
   6  -6   1 390.497 114.036   1
   6   6   1 517.853 69.9147  12
   6   6   2 17215.5 389.516  20
   6  -6   2 17608.4 435.082   9
   6   6   2 16811.5 397.752  17
   6   6   2 17025.8 401.110  12
   6  -6   3 107076. 1076.19   9
   6   6   3 104029. 994.121  17
   6   6   3 105353. 1006.54  12
   6   6   4 13431.4 346.636  20
   6  -6   4 12691.7 372.461   9
  -6   6  -4 13867.3 337.002  26
   6   6   5 33.7212 27.0739  20
   6  -6   5 82.3186 44.0157   9
  -6   6  -5 68.4104 28.5398  26
   6   6   6 658.358 79.4408  20
   6  -6   6 741.822 91.8368   9
  -6   6  -6 683.172 75.2527  26
  -6   6  -7 642.328 72.7177  26
   6   6   7 592.664 74.1904  20
   6  -6   7 616.994 82.9400   9
   6   6   7 577.775 76.8434   8
   6   6   8 750.145 79.3804  20
   6  -6   8 739.565 86.8972   9
   6   6   8 745.864 80.0401   8
  -6   6  -8 744.584 75.3555  26
   6  -6   9 1081.68 94.9027   9
   6   6   9 983.763 85.0686   8
   6   6   9 1045.43 83.7240  28
   6   6   9 1100.83 81.3292  13
  -6   6  -9 960.416 77.0078  26
   6  -6  10 835.245 72.0135   9
   6   6  10 838.007 63.2349  28
   6   6  10 808.081 66.8053   8
   6   6  10 770.144 56.0220  13
  -6   6 -10 840.931 61.6270  26
   6  -6  11 872.182 55.6256   9
   6   6  11 771.915 49.2663   8
  -6   7  10 4517.77 109.716  10
   6   7 -10 3195.35 100.036  12
   6  -7  -9 398.528 41.6313  22
  -6   7   9 356.507 43.5912  10
   6   7  -9 348.272 38.8336  30
   6   7  -9 379.515 46.4034  12
   6   7  -8 1307.07 98.5920  12
   6  -7  -8 1338.53 90.3633  22
  -6   7   8 1331.38 95.1509  10
   6   7  -8 1380.83 90.3704  30
   6   7  -7 185.382 42.8101  12
   6   7  -7 257.764 44.0820  30
   6  -7  -7 252.748 44.5893  22
  -6   7   7 255.480 47.4729  10
   6   7  -6 1678.83 127.212  12
   6  -7  -6 1624.14 119.665  22
  -6   7   6 1692.43 121.024  10
   6  -7  -6 1749.03 113.783  16
   6   7  -6 1862.11 120.302  30
   6   7  -5 376.665 69.0557  12
  -6   7   5 340.716 58.1932  10
   6  -7  -5 375.671 58.0146  16
   6   7  -5 350.890 54.6524  30
   6   7  -4 620.084 87.0819  12
  -6   7   4 582.256 77.9318  10
   6  -7  -4 616.648 87.3119  18
   6  -7  -4 648.568 83.9034  16
   6  -7  -3 6317.29 261.354  18
   6   7  -3 6692.71 263.269  12
   6  -7  -2 5810.66 249.851  18
   6   7  -2 5506.73 242.137  12
   6  -7  -1 1566.14 128.803   9
   6  -7  -1 1566.16 129.907  18
   6   7  -1 1677.23 121.356  17
   6   7   0 4212.26 198.092  20
   6  -7   0 4201.44 208.506   9
   6  -7   0 4161.96 208.447  18
   6   7   0 4303.03 196.068  17
   6   7   0 4042.69 199.290  12
   6   7   1 6060.92 236.327  20
   6  -7   1 6101.76 251.320   9
   6   7   1 6205.33 239.074  17
   6   7   1 5732.06 235.714  12
   6   7   2 26394.1 491.445  20
   6  -7   2 26866.4 529.348   9
   6   7   2 26190.8 502.829  12
   6   7   3 2771.87 160.300  20
   6  -7   3 2828.85 179.235   9
  -6   7  -3 2626.27 149.739  26
   6   7   4 2561.64 152.119  20
   6  -7   4 2442.34 161.305   9
  -6   7  -4 2702.12 149.915  26
   6   7   5 1420.59 112.062  20
   6  -7   5 1743.23 133.874   9
  -6   7  -5 1598.03 114.087  26
   6   7   6 429.892 62.6328  20
   6  -7   6 489.039 70.0571   9
   6   7   6 512.895 69.9596   8
  -6   7  -6 596.222 69.3644  26
   6   7   7 20.6036 21.4527  20
   6  -7   7 66.7633 32.0701   9
   6   7   7 37.9194 24.9563   8
  -6   7  -7 8.09332 13.9592  26
  -6  -7  -8 2423.45 102.515  23
   6  -7   8 2161.94 124.965   9
   6   7   8 2275.65 123.408   8
  -6   7  -8 2246.22 112.766  26
   6  -7   9 723.337 63.4471   9
   6   7   9 677.054 59.1494   8
  -6   7  -9 674.239 53.6765  26
   6  -7  10 534.599 40.9710   9
   6   7  10 550.051 40.1769   8
   6   8  -8 20.1068 13.5865  12
   6  -8  -8 6.82710 9.39421  22
  -6   8   8 0.46501 9.46139  10
   6   8  -8 8.65618 7.26071  30
   6  -8  -7 250.164 43.0562  22
  -6   8   7 145.669 33.8450  10
   6   8  -7 117.343 25.7989  30
   6   8  -7 221.459 47.1318  12
   6  -8  -6 11999.0 283.693  22
  -6   8   6 12009.3 280.194  10
   6   8  -6 12338.3 296.812  12
   6  -8  -6 12623.1 244.195  16
   6   8  -6 12704.9 263.217  30
  -6   8   5 1532.07 106.279  10
   6  -8  -5 1517.05 97.5727  16
   6   8  -5 1517.70 111.795  12
  -6   8   4 1560.78 119.108  10
   6  -8  -4 1922.14 125.530  16
   6   8  -4 1601.62 135.973  12
   6  -8  -3 14117.7 369.314  18
   6   8  -3 14796.6 365.369  12
   6  -8  -2 1115.37 109.073  18
   6   8  -2 1118.76 105.829  12
   6   8  -1 12278.9 333.557  20
   6  -8  -1 11715.9 342.990  18
   6   8  -1 12428.3 339.454  12
   6   8   0 18925.4 409.882  20
   6  -8   0 19434.2 429.528   9
   6  -8   0 18578.9 432.764  18
   6   8   0 19368.8 420.556  12
   6   8   1 4223.68 192.542  20
   6  -8   1 4426.69 206.197   9
   6  -8   1 4098.59 202.888  18
  -6   8  -1 4335.57 183.212  26
   6   8   1 4400.18 200.409  12
   6   8   2 2046.23 133.202  20
   6  -8   2 2210.47 144.054   9
  -6   8  -2 2313.65 134.023  26
   6   8   3 3770.93 182.514  20
   6  -8   3 4329.42 203.757   9
   6   8   4 10363.0 287.296  20
   6  -8   4 10793.3 304.166   9
  -6   8  -4 10993.2 282.780  26
   6   8   5 1130.36 94.0059  20
   6  -8   5 1136.39 96.7410   9
  -6   8  -5 1168.69 89.9814  26
   6   8   6 5771.12 198.018  20
   6  -8   6 5940.05 203.229   9
   6   8   6 6103.66 201.147   8
  -6   8  -6 5931.60 187.736  26
   6   8   7 21799.2 348.667  20
   6  -8   7 22447.9 355.718   9
   6   8   7 22596.9 347.850   8
  -6   8  -7 22724.4 330.576  26
   6  -8   8 3427.99 115.074   9
   6   8   8 3614.84 118.334   8
  -6   8  -8 3446.14 106.562  26
   6   9  -7 18.4061 10.8836  20
   6  -9  -6 684.427 50.9140  22
  -6   9   6 483.300 40.5177  10
   6   9  -6 629.445 53.7192  20
   6   9  -6 584.306 45.2039  12
  -6   9   5 2092.62 100.325  10
   6   9  -5 1866.32 103.346  20
   6   9  -5 2084.19 102.020  12
  -6   9   4 2366.09 110.212  10
   6   9  -4 2381.88 123.853  20
   6  -9  -4 2422.39 103.349  16
   6   9  -4 2491.84 119.270  12
  -6   9   3 5312.20 171.211  10
   6   9  -3 5194.07 190.156  20
   6  -9  -3 5502.99 174.666  16
   6   9  -3 5482.08 187.681  12
  -6   9   2 1718.27 98.0793  10
   6   9  -2 1357.87 102.325  20
   6  -9  -2 1519.39 110.083  18
   6   9  -2 1524.36 107.199  12
   6   9  -1 5441.18 200.586  20
   6  -9  -1 5496.88 209.838  18
  -6   9   1 5938.66 179.669  26
   6   9  -1 5926.39 203.801  12
   6   9   0 1958.31 120.026  20
   6  -9   0 2012.41 128.140  18
  -6   9   0 2216.12 113.274  26
   6   9   1 2008.11 121.048  20
   6  -9   1 2070.47 130.752  18
  -6   9  -1 1991.14 110.307  26
   6   9   2 4896.03 184.430  20
   6  -9   2 5287.22 187.319   9
   6  -9   2 5132.95 201.513  18
  -6   9  -2 5227.67 174.533  26
   6   9   3 4286.66 169.443  20
   6  -9   3 4564.60 170.861   9
   6  -9   3 4273.07 178.948  18
  -6   9  -3 4253.41 153.194  26
   6   9   4 76.6440 34.2591  20
   6  -9   4 93.2115 36.0159  18
   6  -9   4 43.2219 34.2702   9
  -6   9  -4 22.9254 20.4275  26
   6   9   5 19208.7 316.384  20
   6  -9   5 19647.1 292.347   9
   6  -9   5 18945.5 329.896  18
   6   9   5 19895.5 300.407   8
  -6   9  -5 19844.6 288.031  26
   6   9   6 1777.81 87.4043  20
   6  -9   6 1612.07 69.0339   9
   6  -9   6 1870.16 93.5021  18
   6   9   6 1868.31 79.0051   8
  -6   9  -6 1723.51 73.3789  26
   6  -9   7 4019.97 110.834  18
   6 -10  -4 1004.43 51.4468  22
   6  10  -4 924.227 53.3219  20
   6 -10  -3 2462.10 97.0107  22
   6  10  -3 1476.99 80.3470  20
   6  10  -2 2050.29 95.5279  20
   6 -10  -2 1751.52 69.3447  16
   6  10  -1 611.736 53.9132  20
   6 -10  -1 622.020 48.1413  16
   6  10   0 12.2723 12.9070  20
   6  10   1 173.919 29.3209  20
   6 -10   1 163.587 31.4316  18
   6  10   2 1088.48 70.1998  20
   6 -10   2 1083.50 70.6057  18
   6  10   3 11795.5 212.345  20
   6 -10   3 11581.4 209.338  18
   6  10   4 189.955 26.7624  20
   6 -10   4 172.052 24.4071  18
   7   0 -12 876.635 61.8616  19
   7   0 -12 966.724 69.7303  29
   7   0 -11 30.2317 19.2817  19
   7   0 -11-0.28366 16.4862  29
   7   0 -10 6513.74 240.323  22
   7   0 -10 7394.38 229.652  19
   7   0  -9-0.98000 20.9003  22
   7   0  -9 12.1349 19.8639  19
   7   0  -9 15.6354 28.0594  15
   7   0  -8 29192.5 528.059  22
   7   0  -8 34362.8 509.147  19
  -7   0   8 33367.6 548.300  10
   7   0  -8 28973.0 532.716  15
   7   0  -7 10.4976 17.7870  22
   7   0  -7 23.8062 27.3699  15
   7   0  -6 3696.00 329.341   1
   7   0  -6 4161.27 192.551  15
   7   0  -5 65.9926 49.7887   6
   7   0  -5 169.920 72.5816   1
   7   0  -4 24748.7 852.120   6
   7   0  -4 22062.5 776.523   1
   7   0  -3 27.2840 37.1849   6
   7   0  -3-11.6687 26.3162   1
   7   0  -2 25042.1 766.686   7
   7   0  -2 25816.3 740.205   1
   7   0  -2 25276.5 786.023   6
   7   0  -1 122.857 57.7669   6
   7   0  -1 32.5335 39.5844   1
   7   0  -1 144.384 63.0453   7
   7   0   0 2697.10 230.468   1
   7   0   0 2339.91 243.625   7
   7   0   1 34.0938 31.1509   1
   7   0   1 44.7803 43.2929   7
   7   0   2 72307.7 1212.96   1
  -7   0  -3 57.1085 40.9173   2
  -7   0  -4 148852. 2042.63   2
  -7   0  -5 116.053 64.5634   2
   7   0   6 4739.68 214.872  21
  -7   0  -6 4899.02 395.791   2
   7   0   6 4933.16 229.078  28
   7   0   7-1.47484 18.8672  28
   7   0   7 88.4959 33.4114  13
   7   0   8 18447.2 468.653  28
   7   0   8 18885.0 456.652  13
   7   0   9 9.88836 25.8925  28
   7   0   9 43.5277 26.7335  13
   7   0  10 69.1742 41.9284  28
   7   0  10 39.6631 28.5457  27
   7   0  10 69.0514 36.2451  13
   7   0  11 20.5912 21.5904  28
   7   0  11 20.2712 20.8479  27
   7   0  11 16.6243 23.5301  13
   7   0  12 5472.59 189.928  13
   7   0  12 5877.68 182.687  28
   7   0  12 5526.23 159.808  27
   7   0  13 1.74232 8.24594  13
   7   1 -12 655.279 56.8756  29
   7   1 -12 653.076 54.7765  19
   7  -1 -12 656.066 50.6395  19
   7  -1 -12 676.524 58.0219  29
   7   1 -11 671.541 69.0502  29
   7   1 -11 590.213 61.8594  19
   7  -1 -11 546.048 56.3509  19
  -7   1  10 14605.6 352.373  10
   7   1 -10 13923.6 341.183  29
   7   1 -10 14434.4 326.504  19
   7  -1 -10 14505.9 310.909  19
   7  -1 -10 14006.5 349.989  15
   7   1  -9 2497.35 153.367  22
   7  -1  -9 2496.48 154.788  22
  -7   1   9 2837.25 162.986  10
   7   1  -9 2489.72 153.546  29
   7   1  -9 2690.30 148.156  19
   7  -1  -9 2883.97 145.298  19
   7  -1  -9 2604.17 160.045  15
   7   1  -8 1524.73 120.989  22
   7  -1  -8 1820.77 131.506  22
  -7   1   8 2011.88 135.202  10
   7   1  -8 1802.21 120.487  19
   7   1  -8 1532.47 124.725  15
   7  -1  -8 1685.68 130.130  15
   7   1  -7 368.861 60.7751  22
   7  -1  -7 404.118 63.2662  22
   7   1  -7 429.999 57.9468  19
   7   1  -7 459.317 71.6047  15
   7  -1  -7 466.273 75.1335  15
   7   1  -6 971.614 101.633  22
   7  -1  -6 901.128 93.2411  22
   7  -1  -6 826.743 214.339   1
   7   1  -5 1717.43 250.516   6
   7  -1  -5 1783.45 253.009   1
   7  -1  -4 1032.30 165.687   6
   7   1  -4 799.323 168.395   6
   7  -1  -4 732.565 144.264   1
   7   1  -4 831.513 157.507   7
   7   1  -3 27764.9 883.777   6
   7  -1  -3 28444.5 859.736   1
   7   1  -3 28158.3 846.101   7
   7  -1  -3 28749.4 812.494   6
   7   1  -2 11734.3 553.171   6
   7  -1  -2 11408.6 525.302   1
   7  -1  -2 12508.6 507.554   7
   7   1  -2 11483.2 544.893   7
   7  -1  -2 11417.1 501.172   6
   7  -1  -1 2044.59 217.549   1
   7  -1  -1 2254.47 223.253   7
   7   1  -1 2101.72 237.767   7
   7   1  -1 1937.05 220.628   6
   7  -1   0 10311.5 480.929   1
   7   1   0 10108.2 517.203   7
   7  -1   1 833.594 138.644   1
   7   1   1 540.377 127.608   7
   7  -1   2 6031.08 375.448   1
  -7  -1  -2 5721.92 363.621   2
   7   1   2 5924.77 413.831   7
  -7   1  -3 3513.43 321.996   2
  -7  -1  -3 3713.19 307.986   2
  -7  -1  -3 3846.32 290.337   3
  -7   1  -4 6339.29 433.849   2
  -7  -1  -4 7366.81 432.689   2
  -7   1  -5 16016.2 720.365   2
  -7  -1  -5 16659.5 674.875   2
   7   1   6 25027.5 489.328  21
   7  -1   6 26551.9 528.446  28
  -7   1  -6 23979.2 903.420   2
   7  -1   6 27163.0 512.043  13
   7   1   7 6749.44 261.928  21
   7   1   7 7810.12 253.264   8
   7  -1   7 7159.96 284.776  28
   7  -1   7 7351.16 281.047  13
   7   1   7 7615.09 275.616  13
   7   1   8 1400.01 113.655  11
   7   1   8 1429.78 110.705   8
   7  -1   8 1316.86 125.198  28
   7  -1   8 1212.82 119.029  13
   7  -1   8 1339.95 116.788  27
   7   1   8 1367.11 121.304  13
   7  -1   9 20092.1 474.273  28
   7   1   9 21563.6 424.498   8
   7  -1   9 19588.9 474.538  13
   7  -1   9 21697.9 467.292  27
   7   1   9 20637.0 473.085  13
   7  -1  10 14545.3 379.708  28
   7   1  10 14992.9 333.636   8
   7   1  10 13840.4 392.475  28
   7  -1  10 14320.2 393.890  13
   7   1  10 14086.6 381.168  13
   7  -1  10 14922.1 372.654  27
   7  -1  11 745.132 84.3781  13
   7  -1  11 783.489 78.7635  28
   7   1  11 774.475 86.4967  28
   7   1  11 713.842 80.3154  13
   7  -1  11 793.448 79.6483  27
   7   1  11 817.904 73.1475  27
   7   1  12 46.5636 20.2239  28
   7  -1  12 27.0945 12.3356   9
   7  -1  12 65.4141 21.8769  27
   7  -1  12 3.39237 15.6760  13
   7   1  12 7.11836 15.8080  13
   7  -1  13 9007.81 170.227  13
   7   2 -12 160.664 28.8096  29
   7   2 -12 152.126 27.0897  19
   7  -2 -12 123.071 20.1764  19
   7  -2 -12 180.022 29.4260  29
   7  -2 -11 4957.60 187.705  22
   7   2 -11 5189.31 177.847  19
   7  -2 -11 5387.06 158.722  19
   7   2 -11 5277.38 187.485  29
   7  -2 -10 1113.79 98.1206  22
  -7   2  10 1218.95 100.144  10
   7   2 -10 1187.02 94.6756  19
   7  -2 -10 1320.71 89.0284  19
   7  -2 -10 1212.97 101.162  15
   7   2 -10 1200.60 99.3674  29
   7  -2  -9 1762.37 127.937  22
  -7   2   9 1902.83 131.455  10
   7   2  -9 1788.74 121.574  19
   7  -2  -9 1729.00 128.779  15
   7   2  -9 1783.72 129.150  29
   7  -2  -8 98.6426 35.9071  22
  -7   2   8 148.096 42.0946  10
   7   2  -8 103.315 33.3114  19
   7  -2  -8 101.633 26.6927  15
   7   2  -8 65.6091 29.9687  29
   7  -2  -7 1059.57 111.731  22
   7   2  -7 806.078 83.2436  19
   7   2  -7 930.243 97.2277  29
   7  -2  -6 1189.80 200.964   1
   7   2  -6 1007.55 91.1650  22
   7  -2  -6 1147.34 100.578  22
   7   2  -6 1095.18 90.3481  19
   7  -2  -6 1152.53 102.419  16
   7   2  -6 1218.13 104.201  15
   7   2  -6 1160.60 102.515  29
   7   2  -5 28926.0 977.106   6
   7  -2  -5 30362.5 995.112   1
   7   2  -5 29725.2 918.326   7
   7   2  -4 22578.7 844.093   6
   7  -2  -4 21472.3 823.092   1
   7   2  -4 22120.9 793.998   7
   7  -2  -3 16777.5 697.736   1
   7   2  -3 16599.4 704.179   6
   7   2  -3 16068.6 673.431   7
   7   2  -2 2781.88 285.503   6
   7   2  -2 3033.05 292.186   7
   7  -2  -2 3089.66 294.257   1
   7  -2  -1 17037.4 669.805   1
   7   2  -1 16287.5 677.415   7
   7   2  -1 15843.7 656.373   6
   7  -2   0 1358.51 189.797   1
   7   2   0 1266.49 190.473   7
   7  -2   1 51132.1 1159.29   1
   7   2   1 51552.9 1229.71   7
   7  -2   2 9721.61 507.041   1
   7   2   2 9970.66 549.453   7
  -7   2  -3 6063.07 425.328   2
  -7  -2  -3 7034.80 397.872   3
   7   2   3 7195.34 480.238   7
   7  -2   3 7089.81 447.940   1
  -7   2  -4 21398.1 828.623   2
  -7  -2  -4 22152.5 763.616   3
  -7  -2  -5 852.292 158.257   3
  -7   2  -5 1934.22 259.115   2
   7   2   6 887.230 93.1959  11
   7   2   6 825.332 90.5638  21
  -7  -2  -6 769.182 161.293   3
   7   2   6 928.117 89.8385   8
   7  -2   6 903.534 97.3566  13
  -7   2  -6 743.442 161.400   2
   7  -2   6 993.492 102.590  28
   7   2   7 69478.7 811.251  11
   7  -2   7 68638.8 870.775  28
   7   2   7 65757.0 807.837  21
   7   2   7 68928.0 782.568   8
   7  -2   7 66347.1 865.100  13
   7  -2   7 72619.7 858.003  27
   7   2   7 71198.4 823.607  13
   7  -2   8 942.752 103.360  28
   7   2   8 1108.16 99.3758  11
   7   2   8 929.699 94.0646   8
   7  -2   8 891.858 103.648  13
   7  -2   8 944.742 101.210  27
   7   2   8 909.369 98.1525  13
   7   2   9 1304.92 109.026   8
   7  -2   9 1356.12 118.045  28
   7  -2   9 1221.00 119.680  13
   7  -2   9 1294.42 116.291  27
   7   2   9 1371.21 120.009  13
   7  -2  10 1214.72 114.233  13
   7   2  10 1253.47 99.7890   8
   7  -2  10 1413.34 109.593  28
   7   2  10 1196.89 115.764  28
   7  -2  10 1369.38 114.380  27
   7   2  10 1243.85 109.768  13
   7   2  11 20116.0 420.104  28
   7  -2  11 21052.4 424.266  13
   7  -2  11 21254.6 401.714  27
   7   2  11 20642.3 399.681  13
   7  -2  12 1960.51 91.9296   9
   7  -2  12 1969.08 109.795  13
   7   2  12 1987.10 102.696  13
   7  -2  12 1926.52 97.3223  27
   7   2  12 2002.11 109.098  28
   7   3 -12 49.4743 14.3627  29
   7  -3 -12 69.0402 16.8057  29
   7   3 -12 52.7589 13.7743  30
   7  -3 -11 31.8987 17.9883  22
  -7   3  11 53.8663 21.8241  10
   7   3 -11 27.6418 19.2220  19
   7   3 -11 75.7576 24.5815  29
   7  -3 -10 18.5051 18.0987  22
  -7   3  10 63.9375 26.8129  10
   7   3 -10 18.9683 17.2179  19
   7  -3 -10 39.8282 22.5261  15
   7   3 -10 75.7305 32.0220  29
   7  -3  -9 34.6279 33.2502  22
  -7   3   9 27.0365 24.4865  10
   7   3  -9 40.9791 27.1439  19
   7  -3  -9 23.5311 29.9628  15
   7   3  -9 34.0899 28.0915  29
   7  -3  -8 28.9081 26.7745  22
   7   3  -8 74.5585 36.8208  29
  -7   3   8 138.297 40.9953  10
   7   3  -8 51.3491 24.5026  19
   7  -3  -8 29.3971 29.9922  15
   7  -3  -7 43773.0 651.753  22
   7   3  -7 44321.5 615.607  19
   7   3  -7 43872.0 650.931  29
   7  -3  -6 305.443 54.7704  22
   7   3  -6 326.193 58.3266  29
   7   3  -6 349.673 55.8473  19
   7  -3  -6 432.104 65.4497  16
   7   3  -6 221.880 86.8958   7
   7   3  -5 19494.5 813.294   6
   7  -3  -5 19538.0 415.988  22
   7   3  -5 18719.7 373.545  19
   7  -3  -5 18638.6 405.586  16
   7  -3  -5 19798.9 826.362   1
   7   3  -5 19211.1 783.695   7
   7   3  -5 19279.7 409.096  29
   7   3  -4 8315.96 532.901   6
   7   3  -4 9337.98 548.229   7
   7  -3  -4 8172.05 522.417   1
   7   3  -3 1304.61 202.869   6
   7  -3  -3 1621.57 227.831   1
   7   3  -3 1452.75 218.001   7
   7   3  -2 17768.5 744.603   7
   7  -3  -2 18022.6 742.978   1
   7   3  -2 17819.6 723.075   6
   7  -3  -1 3498.70 323.533   1
   7   3  -1 3322.72 323.518   7
   7   3  -1 3307.84 308.231   6
   7   3   0 577.806 136.095   7
   7  -3   0 563.724 130.808   1
   7  -3   1 17525.6 720.883   1
   7   3   1 17449.0 743.444   7
   7  -3   2 11926.3 596.069   1
  -7   3  -2 10548.7 572.499   2
   7   3   2 12142.4 627.389   7
  -7   3  -3 3780.70 348.212   2
   7  -3   3 3971.55 352.537   1
   7   3   3 4308.08 376.701   7
  -7  -3  -3 4472.02 336.365   3
   7   3   4 73422.8 1558.49   7
  -7  -3  -4 75308.8 1452.16   3
   7   3   5 24301.6 482.927  11
   7   3   5 23480.7 464.707  21
   7   3   5 24399.4 441.384  17
  -7   3  -5 23516.5 910.461   2
  -7  -3  -5 23612.5 860.204   3
   7  -3   5 24867.3 496.512  28
   7  -3   5 23984.9 498.820  13
   7  -3   5 25471.0 489.863  27
   7   3   6 206.635 47.8745  11
   7   3   6 257.068 53.9582  21
   7  -3   6 246.537 52.1798  28
   7  -3   6 306.014 56.5555  27
   7  -3   6 180.703 43.5697  13
   7   3   7 3679.91 185.715  11
   7   3   7 3412.17 184.115  21
   7   3   7 3276.68 179.131   8
   7  -3   7 3036.57 189.888  13
   7  -3   7 3639.81 194.708  28
   7  -3   7 3360.69 192.025  27
   7   3   8 5865.68 229.978  21
   7   3   8 5447.00 227.583   8
   7  -3   8 6085.53 242.165  28
   7  -3   8 5253.77 248.321  13
   7  -3   8 5536.49 246.765  27
   7   3   8 6138.23 244.205  13
   7   3   9 14179.5 357.421   8
   7  -3   9 14377.2 401.460  13
   7  -3   9 14846.1 394.454  27
   7   3   9 15266.8 378.153  13
   7   3  10 603.762 68.8943   8
   7  -3  10 662.263 82.7501  13
   7   3  10 676.887 84.3475  28
   7  -3  10 679.043 80.1041  27
   7   3  10 628.383 73.5184  13
   7  -3  11 91.1210 28.7148   9
   7   3  11 92.9963 27.2391   8
   7   3  11 110.255 32.3435  28
   7  -3  11 110.121 31.6109  27
   7  -3  11 139.375 36.3150  13
   7   3  11 78.9667 25.7498  13
   7  -3  12 1445.20 74.9215   9
   7  -3  12 1554.16 89.7476  13
   7   3  12 1528.68 86.5831  28
   7   3  12 1410.62 72.6909  13
   7   4 -12 516.985 38.6961  12
   7  -4 -11 1996.02 100.727  22
  -7   4  11 1969.40 94.5127  10
   7   4 -11 1876.21 84.2448  30
   7   4 -11 2049.37 101.369  29
   7  -4 -10 10439.1 269.726  22
  -7   4  10 10717.8 264.522  10
   7  -4 -10 10568.3 254.874  15
   7   4 -10 11411.1 252.302  30
   7   4 -10 10587.7 272.786  29
   7  -4  -9 10664.3 300.817  22
  -7   4   9 11788.0 307.299  10
   7   4  -9 10971.0 293.258  19
   7  -4  -9 11299.2 300.398  15
   7   4  -9 10884.3 304.465  29
   7  -4  -8 1991.17 138.025  22
  -7   4   8 2137.45 139.232  10
   7   4  -8 1875.62 128.213  19
   7  -4  -8 2011.70 137.706  15
   7   4  -8 1824.95 134.402  29
   7  -4  -7 3070.23 174.050  22
  -7   4   7 3602.35 182.351  10
   7   4  -7 3074.69 175.229  29
   7   4  -7 2997.62 163.946  19
   7  -4  -7 3020.77 169.337  16
   7  -4  -6 6322.21 249.761  22
   7   4  -6 6272.48 234.696  19
   7   4  -6 6404.40 251.380  29
   7  -4  -6 6333.68 246.092  16
   7  -4  -5 42727.7 626.705  16
   7   4  -5 43159.7 637.560  29
   7   4  -4 9674.98 574.593   6
   7   4  -4 9626.16 579.769   7
   7  -4  -4 9226.42 301.070  18
   7  -4  -4 9375.61 292.940  16
   7   4  -4 9289.82 288.288  29
   7  -4  -4 9561.02 579.779   1
   7   4  -3 24310.0 884.277   6
   7  -4  -3 23973.9 480.465   9
   7   4  -3 24203.8 911.739   7
   7  -4  -3 25169.2 924.647   1
   7  -4  -2 11652.8 626.533   1
   7   4  -2 10887.2 579.810   6
   7   4  -2 11365.8 620.465   7
   7  -4  -1 7214.26 486.572   1
   7   4  -1 6888.03 479.519   7
   7   4  -1 6892.11 453.680   6
   7  -4   0 20594.5 822.364   1
   7   4   0 19799.8 808.100   7
   7   4   1 5195.08 417.006   7
  -7   4  -1 4801.69 389.331   2
   7  -4   1 4948.12 398.749   1
   7  -4   2 38499.9 1122.27   1
  -7   4  -2 37326.7 1092.81   2
   7   4   2 40770.1 1166.57   7
   7   4   3 25613.8 469.932  24
   7   4   3 26598.3 502.361  11
   7  -4   3 25247.9 498.920   9
   7   4   3 25328.3 455.956  17
  -7   4  -3 24384.0 911.874   2
   7   4   3 27147.9 955.455   7
  -7  -4  -3 26312.4 828.279   3
   7  -4   3 26775.8 950.451   1
   7   4   3 26171.5 476.487  12
   7   4   4 22788.4 440.495  24
   7   4   4 22895.7 472.786  11
   7   4   4 22616.3 459.719  21
   7  -4   4 22128.5 477.527   9
   7   4   4 22191.4 435.083  17
  -7   4  -4 23138.9 901.266   2
   7   4   4 23788.3 889.577   7
  -7  -4  -4 23755.9 830.495   3
   7  -4   4 22940.6 496.805  13
   7  -4   4 22972.9 480.698  27
   7   4   5 23035.3 483.771  11
   7   4   5 22273.4 462.127  21
   7  -4   5 21164.6 481.239   9
   7  -4   5 21804.5 499.013  13
   7  -4   5 21885.0 485.910  27
   7   4   6 11872.3 337.254  11
   7   4   6 10999.4 322.647  21
   7  -4   6 10457.3 341.036   9
   7  -4   6 10768.4 356.361  13
   7  -4   6 11324.9 355.926  27
   7   4   7 2804.84 158.054  11
   7   4   7 2567.82 152.369  21
   7   4   7 2292.25 150.058   8
   7  -4   7 2296.97 166.242  13
   7  -4   7 2334.08 163.557  27
   7   4   8 2529.69 154.583   8
   7  -4   8 2584.49 173.830  13
   7  -4   8 2714.20 173.584  27
   7   4   8 3015.66 160.684  13
   7  -4   9 2842.62 167.075   9
   7   4   9 2719.13 152.729   8
   7  -4   9 2684.75 170.211  13
   7  -4   9 2847.97 169.570  27
   7   4   9 3077.84 157.034  13
   7  -4  10 4168.26 184.261   9
   7   4  10 3922.84 166.373   8
   7  -4  10 3944.04 188.143  13
   7   4  10 4044.81 184.488  28
   7  -4  10 4127.21 185.578  27
   7   4  10 4171.90 165.799  13
   7  -4  11 2896.39 130.064   9
   7   4  11 2672.71 114.639   8
   7  -4  11 2700.54 133.971  13
   7   4  11 2581.69 125.352  28
   7   4  11 2598.25 107.226  13
  -7   4 -11 2450.43 89.6434  26
   7   4  12 15.8384 9.53787  28
   7   5 -11 4.90814 12.2979  12
  -7   5  11 22.3591 9.51204  10
   7  -5 -11 31.3157 12.9387  22
   7  -5 -10 226.960 37.9210  22
   7   5 -10 223.236 31.4041  30
  -7   5  10 216.408 34.5549  10
   7  -5 -10 195.325 29.6902  15
   7   5 -10 218.858 38.1810  29
   7  -5  -9 204.499 42.5597  22
  -7   5   9 195.934 38.0140  10
   7   5  -9 221.426 42.1729  29
   7  -5  -9 217.276 39.0105  15
   7   5  -9 222.328 38.2344  30
   7  -5  -8 1545.00 118.184  22
  -7   5   8 1762.69 120.030  10
   7  -5  -8 1655.04 119.025  15
   7   5  -8 1463.45 116.441  29
   7  -5  -7 19378.7 427.862  22
   7  -5  -7 20087.8 423.849  16
   7   5  -7 19160.1 432.107  29
   7  -5  -6 6462.15 261.002  22
   7  -5  -6 6795.56 253.950  16
   7   5  -6 6217.28 252.605  29
   7   5  -5 2834.11 161.692  17
   7  -5  -5 2541.88 153.983  16
   7   5  -5 2621.31 161.725  29
   7  -5  -4 1259.12 127.291  18
   7  -5  -4 1277.32 114.831  16
   7   5  -4 1234.46 113.086  29
   7   5  -3 270.924 53.1475  12
   7   5  -3 128.799 36.2762  24
   7   5  -3 49.2257 50.7839   6
   7  -5  -3 165.902 45.8599  18
   7   5  -3 181.820 45.8813  17
   7   5  -3 144.700 38.7678  29
   7   5  -2 28027.9 521.708  12
   7   5  -2 28042.3 499.142  24
   7  -5  -2 29454.2 1014.24   1
   7  -5  -2 27362.2 528.919   9
   7  -5  -2 28675.4 529.896  18
   7   5  -2 28602.8 514.435  17
   7   5  -2 27841.1 478.525  29
   7   5  -2 28111.7 996.495   7
   7   5  -2 29117.1 952.760   6
   7   5  -1 102.409 29.8560  12
   7  -5  -1 70.9749 60.3277   1
   7   5  -1 84.4062 32.2905  24
   7  -5  -1 131.225 39.0634  18
   7  -5  -1 63.8523 30.1753   9
   7   5  -1 123.299 35.5552  17
   7   5  -1 205.232 88.0593   7
   7   5   0 532.488 70.7288  24
   7  -5   0 605.125 143.953   1
   7  -5   0 531.615 72.1342   9
  -7   5   0 441.375 121.545   2
   7   5   0 508.279 68.6149  17
   7   5   0 657.702 152.363   7
   7   5   0 499.825 67.0709  12
   7   5   1 49.6956 28.0859  12
   7   5   1 34.5423 30.4626  24
   7  -5   1 41.5215 27.3894   9
   7   5   1 24.8959 24.4227  17
   7  -5   1 78.6297 52.9418   1
  -7   5  -1 11.5509 31.7539   2
   7   5   1 39.0483 46.1598   7
   7   5   2 9476.33 302.447  24
   7  -5   2 10278.1 601.790   1
   7  -5   2 9066.29 308.761   9
   7   5   2 9069.15 287.190  17
  -7   5  -2 8588.47 543.431   2
   7   5   2 10169.9 588.759   7
   7   5   2 9408.54 296.142  12
   7   5   3 157.922 42.3065  12
   7  -5   3 176.246 46.7968   9
   7   5   3 199.615 43.5042  17
   7   5   3 91.9030 63.7192   7
   7   5   4 12550.2 345.423  21
   7  -5   4 12733.8 371.848   9
   7   5   4 11927.0 336.091  17
   7   5   5 256.524 57.2582  21
   7   5   5 224.475 48.4605  20
   7  -5   5 272.995 64.6229   9
   7  -5   5 186.149 54.0698  13
   7  -5   6 29081.4 596.019  13
   7   5   6 30543.2 513.561  21
   7   5   6 32407.9 527.102  20
   7  -5   6 27720.1 556.128   9
   7   5   6 33020.4 563.279  28
   7   5   7 31972.9 517.126  20
   7  -5   7 28582.6 556.091   9
   7   5   7 28259.1 515.170   8
   7  -5   7 28577.5 582.608  13
   7   5   7 30686.1 544.320  28
  -7   5  -7 31185.3 471.953  26
   7  -5   8 13851.0 372.194   9
   7   5   8 13155.0 336.458   8
   7  -5   8 13819.7 387.593  13
   7   5   8 14229.0 358.983  28
  -7   5  -8 14753.7 313.056  26
   7  -5   9 2218.25 138.730   9
   7   5   9 2168.58 128.210   8
   7   5   9 2235.75 133.220  28
   7  -5   9 2109.00 141.972  13
  -7   5  -9 2257.82 111.571  26
   7  -5  10 415.058 54.2072   9
   7   5  10 483.005 54.2907   8
   7   5  10 464.846 54.5198  28
  -7   5 -10 453.164 42.5665  26
   7   5  11 84.7687 19.7282   8
   7   5  11 114.891 20.2934  28
   7   6 -10 1591.46 84.4459  12
  -7   6  10 1609.50 65.9794  10
   7   6  -9 25.5112 22.8027  12
   7  -6  -9 17.4697 19.6501  22
  -7   6   9 31.8875 17.8813  10
   7  -6  -9 30.9123 16.2222  15
   7   6  -8 3291.67 164.624  12
   7  -6  -8 3377.98 157.734  22
  -7   6   8 3614.15 152.832  10
   7  -6  -8 3563.58 149.546  15
   7   6  -8 3387.96 161.636  29
   7   6  -7 800.943 87.7570  12
   7  -6  -7 711.737 78.1345  22
  -7   6   7 875.547 82.7477  10
   7  -6  -7 790.483 78.0347  16
   7   6  -7 788.380 85.5906  29
   7   6  -6 6617.10 258.566  12
   7  -6  -6 6586.09 247.627  22
  -7   6   6 7382.55 244.824  10
   7  -6  -6 6681.44 237.962  16
   7   6  -6 6455.91 251.248  29
   7   6  -5 178.900 58.6988  12
   7   6  -5 197.926 53.6731  17
   7  -6  -5 331.744 71.1833  16
   7   6  -5 190.380 62.3460  29
   7   6  -4 360.866 62.2796  12
   7  -6  -4 425.462 69.7774  18
   7   6  -4 409.738 60.6088  17
   7  -6  -4 380.712 58.3764  16
   7   6  -4 357.327 61.8535  29
   7   6  -3 213.195 58.5521  12
   7  -6  -3 254.874 55.0947  18
   7   6  -3 236.117 54.3667  17
   7  -6  -2 18975.6 454.114   9
   7  -6  -2 19589.9 454.961  18
   7   6  -2 20180.5 429.534  17
   7   6  -2 18909.3 438.570  12
   7  -6  -1 11306.6 346.839   9
   7  -6  -1 11421.8 345.143  18
   7   6  -1 11765.2 330.543  17
   7   6  -1 11119.1 333.054  12
   7   6   0 759.985 79.7007  20
   7  -6   0 627.108 81.7722   9
   7   6   0 668.029 81.0168  17
   7   6   0 679.733 81.4549  12
   7  -6   1 4603.59 222.172   9
   7   6   1 4869.52 215.502  17
   7   6   1 4985.31 219.697  12
   7   6   2 2979.98 161.474  20
   7  -6   2 2821.64 183.045   9
   7   6   2 2813.89 169.153  17
   7   6   2 2936.33 171.591  12
   7   6   3 1407.66 109.538  20
   7  -6   3 1273.07 118.063   9
   7   6   3 1157.38 108.066  17
   7   6   4 74.2902 34.6074  21
   7  -6   4 58.1870 32.7137   9
   7   6   5 4594.87 195.247  21
   7   6   5 4797.51 201.840  20
   7  -6   5 4138.16 211.456   9
   7   6   6 1699.34 119.220  20
   7  -6   6 1541.36 128.522   9
  -7   6  -6 1635.30 107.705  26
   7   6   7 129.681 33.9665  20
   7  -6   7 94.2763 34.8771   9
   7   6   7 98.8321 34.4874   8
  -7   6  -7 97.1705 29.0363  26
   7  -6   8 190.312 45.4526   9
   7   6   8 189.759 41.3156   8
  -7   6  -8 165.512 30.9783  26
   7  -6   9 5926.92 197.346   9
   7   6   9 5617.97 182.060   8
  -7   6  -9 5977.75 153.401  26
   7  -6  10 6271.89 167.242   9
   7   6  10 6329.18 157.603   8
   7   7  -9 11.6021 10.8636  12
   7  -7  -9 5.98006 10.0261  22
   7   7  -8 1123.68 83.3519  12
   7  -7  -8 1127.48 76.4774  22
  -7   7   8 1092.04 67.5022  10
   7  -7  -8 1074.20 60.2698  15
   7   7  -7 4800.10 190.172  12
   7  -7  -7 4927.61 182.986  22
  -7   7   7 4992.06 166.445  10
   7   7  -6 7835.81 259.895  12
   7  -7  -6 7628.65 246.825  22
  -7   7   6 8228.92 231.107  10
   7  -7  -6 7934.15 233.372  16
   7   7  -5 2515.86 165.461  12
   7  -7  -5 2908.94 158.385  16
   7  -7  -4 455.987 64.3443  16
   7   7  -4 556.926 75.2087  12
   7  -7  -3 11869.7 352.833  18
   7   7  -3 12038.0 346.511  12
   7  -7  -2 2429.99 162.109  18
   7   7  -2 2643.95 149.927  17
   7   7  -2 2218.82 151.877  12
   7   7  -1 3369.01 172.035  20
   7  -7  -1 3464.42 192.317   9
   7  -7  -1 3450.19 191.573  18
   7   7  -1 3498.81 178.700  17
   7   7  -1 3333.16 182.166  12
   7   7   0 5709.87 221.924  20
   7  -7   0 5275.31 234.748   9
   7  -7   0 5310.91 235.110  18
   7   7   0 5507.95 224.236  17
   7   7   0 5083.20 222.649  12
   7   7   1 19681.4 409.671  20
   7  -7   1 18078.4 435.371   9
   7   7   1 19493.2 424.178  17
   7   7   1 18205.7 417.591  12
   7   7   2 7046.34 243.683  20
   7  -7   2 6853.81 264.480   9
   7   7   2 6699.19 253.652  12
   7   7   3 4967.29 205.181  20
   7  -7   3 5132.73 234.974   9
   7   7   4 55.9782 31.7651  21
   7   7   4 51.9697 25.3548  20
   7   7   5 16873.2 360.234  20
   7  -7   5 16626.2 396.984   9
   7   7   6 5139.50 190.339  20
   7  -7   6 5154.74 211.546   9
   7   7   6 4976.84 199.052   8
  -7   7  -6 5413.29 177.199  26
   7   7   7 3356.34 141.347  20
   7  -7   7 3319.31 157.812   9
   7   7   7 3399.90 150.851   8
  -7   7  -7 3589.37 130.815  26
   7  -7   8 4133.20 156.716   9
   7   7   8 4090.21 149.016   8
  -7   7  -8 3870.47 114.405  26
   7  -7   9 480.512 44.3492   9
   7   7   9 482.100 42.7758   8
   7   8  -8 56.9494 14.2437  12
   7  -8  -7 4373.25 135.145  22
   7   8  -7 4164.46 137.507  12
   7  -8  -6 1836.88 102.595  22
   7   8  -6 1710.70 102.146  12
   7  -8  -5 6452.96 209.568  22
   7  -8  -5 6543.60 190.956  16
   7   8  -5 6559.66 214.235  12
   7  -8  -4 9149.73 245.061  16
   7   8  -4 9203.95 267.792  12
   7   8  -3 7556.02 234.831  20
   7  -8  -3 7259.33 230.633  16
   7   8  -3 7263.64 244.264  12
   7   8  -2 1897.71 121.337  20
   7  -8  -2 1826.97 132.641  18
   7   8  -2 1885.78 129.125  12
   7   8  -1 1348.06 103.257  20
   7  -8  -1 1343.01 114.236  18
   7   8  -1 1399.53 112.432  12
   7   8   0 52.5203 26.1051  12
   7   8   0 37.1454 20.4630  20
   7  -8   0 34.7433 26.0789   9
   7  -8   0 12.1092 23.0211  18
   7   8   1 6322.47 220.288  20
   7  -8   1 6556.70 242.289   9
   7  -8   1 6270.52 242.989  18
   7   8   1 6575.11 236.914  12
   7   8   2 3101.61 152.149  20
   7  -8   2 3164.63 166.493   9
   7  -8   2 2972.36 166.133  18
   7   8   3 1562.06 107.886  21
   7   8   3 1259.24 97.0844  20
   7  -8   3 1353.96 113.513   9
   7   8   4 5132.56 185.377  20
   7  -8   4 5325.77 207.319   9
   7   8   5 1709.72 101.707  20
   7  -8   5 1706.59 112.971   9
   7   8   5 1745.60 112.173   8
   7   8   6 3405.54 130.370  20
   7  -8   6 3309.52 139.484   9
   7   8   6 3414.58 137.669   8
   7  -8   7 6001.34 162.414   9
   7   8   7 6158.71 162.041   8
   7   8   8 2627.83 81.3404   8
   7  -9  -6 167.459 22.7568  22
   7  -9  -5 1251.21 70.5298  22
   7   9  -5 1091.49 63.3731  12
   7  -9  -4 1613.66 91.5215  22
   7   9  -4 1465.20 80.3346  20
   7  -9  -4 1419.28 72.3396  16
   7   9  -4 1610.77 87.6158  12
   7  -9  -3 5837.55 166.846  16
   7   9  -3 5550.94 175.853  12
   7   9  -2 73.5369 25.5041  12
   7   9  -2 15.9268 13.7156  20
   7  -9  -2 48.5501 23.9608  16
   7   9  -1 9405.32 230.945  20
   7  -9  -1 9133.45 250.362  18
   7   9  -1 9594.71 243.416  12
   7   9   0 6000.54 185.022  20
   7  -9   0 5844.59 201.926  18
   7   9   1 3765.27 145.950  20
   7  -9   1 3700.82 161.875  18
   7   9   2 180.953 28.5172  21
   7   9   2 234.009 37.8117  20
   7  -9   2 185.266 37.7363  18
   7   9   3 10550.8 228.669  20
   7  -9   3 11070.8 241.194   9
   7  -9   3 10633.1 255.964  18
   7   9   4 1938.56 92.0604  20
   7  -9   4 2005.64 95.2293   9
   7  -9   4 1970.72 103.989  18
   7   9   4 2021.60 96.6143   8
   7   9   5 2134.83 85.2049  20
   7  -9   5 2136.31 84.1402   9
   7  -9   5 2376.39 102.994  18
   7   9   5 2300.41 90.3063   8
   7  -9   6 8694.96 163.036  18
   7 -10  -2 469.993 38.6324  22
   7  10  -1 2081.29 73.9825  20
   7 -10  -1 2081.81 70.6546  16
   7  10   0 7040.44 139.067  20
   7 -10   0 7350.06 143.992  16
   7  10   1 866.418 48.5329  20
   7 -10   1 802.745 49.4663  16
   7 -10   2 2838.47 91.6113  18
   8   0 -12 1048.13 62.7291  29
   8   0 -11 13.3133 11.8986  19
   8   0 -11-10.1433 18.2860  29
   8   0 -10 41489.1 472.542  19
   8   0 -10 38267.5 538.869  29
   8   0  -9 52.5989 31.7684  22
   8   0  -9 76.7273 32.2628  15
   8   0  -8 4593.05 205.858  22
   8   0  -8 4740.09 216.241  15
   8   0  -7 15.0236 18.7737  22
   8   0  -7 214.919 47.9608  15
   8   0  -6 10721.4 300.663  22
   8   0  -6 10799.6 321.241  15
   8   0  -5 34.6011 19.6106  22
   8   0  -5 19.1092 19.5123  15
   8   0  -4 4684.07 379.448   6
   8   0  -4 4918.16 364.893   1
   8   0  -3 0.31570 24.4304   6
   8   0  -3-27.7387 34.3667   1
   8   0  -2 41315.1 989.178   1
   8   0  -2 39622.4 1049.33   7
   8   0  -2 38384.6 1037.23   6
   8   0  -1 42.9598 38.0445   1
   8   0  -1-19.4668 32.3709   7
   8   0   0 68314.5 1226.92   1
   8   0   0 61785.1 1341.10   7
   8   0   1-16.8454 28.9593   1
   8   0   1 93.4373 59.3505   7
  -8   0  -2 42876.2 1111.56   2
  -8   0  -3-91.3941 55.8540   2
  -8   0  -4 24861.3 874.793   2
   8   0   5-13.4134 23.3170  21
   8   0   5-6.82224 25.6943  28
   8   0   6 16970.4 424.159  21
   8   0   6 17821.8 455.477  28
   8   0   7 3.24429 19.2224  28
   8   0   7 141.106 42.2245  13
   8   0   8 8900.50 325.677  28
   8   0   8 10102.8 325.720  13
   8   0   9-4.86602 17.5665  11
   8   0   9 2.16030 24.7845  28
   8   0   9 12.9011 21.8428  13
   8   0  10 72936.1 654.073  11
   8   0  10 68254.2 808.951  28
   8   0  10 69668.8 791.012  13
   8   0  10 73048.1 704.296  25
   8   0  11 64.5913 28.2590  28
   8   0  11 13.1394 19.3524  13
   8   0  12 10108.2 202.403  13
   8   1 -12 1105.74 63.2746  29
   8  -1 -12 1122.15 63.9860  29
   8  -1 -11 332.944 47.9471  29
   8   1 -11 314.141 37.9160  19
   8   1 -11 308.720 45.2386  29
   8  -1 -10 2410.95 138.081  22
   8   1 -10 2460.05 137.980  29
   8   1 -10 2512.83 120.757  19
   8  -1 -10 2477.77 141.336  15
   8  -1  -9 196.068 43.6251  22
   8   1  -9 244.767 43.3696  19
   8  -1  -9 158.554 39.3986  15
   8   1  -9 175.970 44.4697  29
   8   1  -8 12126.8 330.786  22
   8  -1  -8 12441.9 338.530  22
   8   1  -8 12819.7 353.185  15
   8  -1  -8 13105.7 360.685  15
   8   1  -8 13027.8 350.423  29
   8   1  -7 39202.7 590.388  22
   8  -1  -7 40896.3 611.570  22
   8   1  -7 39849.5 619.910  15
   8  -1  -7 40849.0 638.210  15
   8   1  -6 359.811 57.9403  22
   8  -1  -6 333.826 54.3734  22
   8   1  -6 363.836 60.4805  15
   8  -1  -6 406.092 68.8228  15
   8   1  -5 1044.11 186.610   6
   8  -1  -5 435.083 76.4251  22
   8  -1  -5 1138.92 189.207   1
   8  -1  -5 490.751 77.8635  16
   8   1  -5 1076.85 108.670  15
   8   1  -4 36640.3 1089.89   6
   8  -1  -4 37992.6 1072.38   1
   8   1  -3 2644.98 282.032   7
   8  -1  -3 2315.96 267.070   1
   8  -1  -3 2645.17 264.460   6
   8   1  -3 2364.24 274.451   6
   8  -1  -2 4269.41 343.378   1
   8   1  -2 4256.79 357.576   7
   8   1  -2 4226.70 360.167   6
   8  -1  -1 1247.61 182.700   1
   8   1  -1 1256.72 199.859   7
   8  -1   0 12080.6 563.665   1
   8   1   0 11515.5 600.299   7
   8   1   1 4180.03 367.545   7
   8  -1   1 4089.70 325.672   1
   8  -1   2 6283.07 409.141   1
  -8   1  -2 5574.45 413.660   2
  -8  -1  -2 6310.77 403.463   2
   8   1   2 6452.52 463.677   7
  -8   1  -3 3874.37 348.530   2
  -8  -1  -3 4321.79 339.183   2
   8   1   4 2390.95 153.104  11
   8   1   4 3325.64 178.477  21
  -8   1  -4 2898.84 325.638   2
  -8  -1  -4 3299.17 313.036   2
   8  -1   4 3022.50 183.872  28
   8  -1   5 11762.9 362.513  28
   8   1   5 11979.6 344.241  11
   8  -1   5 11389.0 340.555  21
   8   1   5 11772.2 342.546  21
  -8   1  -5 11574.3 626.533   2
   8   1   5 11971.4 360.294  28
   8   1   6 1454.68 121.955  11
   8   1   6 1612.60 130.486  21
   8  -1   6 1669.07 139.852  28
   8   1   6 1615.61 138.898  28
   8  -1   6 1747.28 132.077  13
   8   1   7 1706.81 134.490  11
   8   1   7 1734.36 141.978  21
   8  -1   7 1808.39 153.035  28
   8   1   7 1611.28 146.776  28
   8  -1   7 1728.48 137.457  13
   8   1   8 355.246 60.0880  11
   8   1   8 465.650 80.8936  28
   8  -1   8 417.407 69.4518  13
   8   1   8 407.888 65.7084  13
   8  -1   8 401.505 72.3292  28
   8  -1   8 454.874 66.3492  25
   8  -1   9 329.944 63.7694  28
   8   1   9 351.949 66.8640  28
   8   1   9 479.694 70.4644  13
   8  -1   9 297.609 60.1348  13
   8  -1  10 14715.7 304.555  11
   8  -1  10 14520.1 356.542  28
   8   1  10 13708.9 366.107  28
   8  -1  10 14042.9 357.383  13
   8   1  10 14503.7 349.493  13
   8  -1  11 10731.0 253.550  28
   8   1  11 9955.74 271.217  28
   8  -1  11 10146.1 265.022  13
   8   1  11 10258.2 254.529  13
   8   1  11 10297.6 221.434  25
   8  -1  12 4823.48 141.810  13
   8   1  12 4933.86 142.759  28
   8   2 -12 608.742 43.4936  29
   8  -2 -12 577.733 42.0550  29
   8   2 -11 58.6855 19.1639  19
   8   2 -11 94.2798 25.6214  29
   8  -2 -11 45.2645 21.7707  29
   8  -2 -10 979.439 87.1230  22
   8   2 -10 1112.71 81.2049  19
   8  -2 -10 951.451 85.0992  15
   8   2 -10 1069.93 89.3861  29
   8  -2  -9 6960.49 243.611  22
   8   2  -9 7723.71 230.723  19
   8  -2  -9 6998.78 249.969  15
   8   2  -9 7057.04 245.198  29
   8  -2  -8 47.8367 25.7401  22
   8   2  -8 90.4991 26.3579  19
   8  -2  -8 42.9815 30.9072  15
   8   2  -8 64.3893 33.0058  29
   8  -2  -7 4389.77 206.322  22
   8  -2  -7 4683.96 229.887  15
   8   2  -7 4360.41 204.812  29
   8  -2  -6 24091.3 470.197  22
   8   2  -6 23239.6 463.623  15
   8   2  -6 23980.6 469.343  29
   8   2  -5 19381.3 823.282   6
   8  -2  -5 19632.1 409.418  22
   8  -2  -5 19452.9 421.761  16
   8   2  -5 18691.4 399.730  15
   8  -2  -5 18223.5 793.914   1
   8   2  -5 19820.6 414.244  29
   8   2  -4 15884.1 737.427   6
   8   2  -4 16865.7 366.975  24
   8  -2  -4 15628.9 351.923  22
   8  -2  -4 16155.3 370.334  16
   8   2  -4 16667.6 362.243  14
   8  -2  -4 14559.0 698.185   1
   8   2  -4 16261.4 356.795  29
   8   2  -4 15407.7 694.031   7
   8   2  -3 10842.6 589.304   7
   8  -2  -3 11674.1 611.480   1
   8   2  -3 11740.0 620.974   6
   8  -2  -2 40106.2 1111.15   1
   8   2  -2 39212.0 1125.71   7
   8   2  -2 40462.9 1130.00   6
   8  -2  -1 6617.78 451.106   1
   8   2  -1 6640.12 465.512   7
   8  -2   0 2701.13 289.957   1
   8   2   0 2698.69 302.749   7
   8   2   1 7488.51 505.399   7
   8  -2   1 7579.03 478.972   1
   8  -2   2 11855.6 598.290   1
  -8   2  -2 10982.9 599.708   2
   8   2   2 12351.6 657.826   7
  -8   2  -3 1799.21 246.798   2
   8   2   3 2435.28 289.235   7
   8   2   4 8056.14 248.696  24
   8   2   4 6690.15 258.377  11
   8   2   4 6805.68 256.994  21
   8  -2   4 7295.49 253.138   9
   8   2   4 7716.68 237.157  17
   8  -2   4 7161.09 261.296  25
  -8   2  -4 7212.31 503.557   2
   8  -2   4 6896.27 272.796  28
   8   2   4 7212.33 270.551  28
   8   2   5 4093.58 206.260  11
   8   2   5 3942.56 204.366  21
   8  -2   5 4229.62 199.460   9
   8  -2   5 4167.78 219.215  28
   8  -2   5 4406.78 208.561  25
   8  -2   5 4246.60 206.241  13
   8   2   5 4894.51 233.025  28
   8   2   6 24211.0 499.330  11
   8   2   6 24035.4 501.305  21
   8  -2   6 25949.8 502.660   9
   8   2   6 26983.5 482.147   8
   8  -2   6 24429.1 534.063  28
   8  -2   6 25125.5 515.188  13
   8   2   6 24428.2 531.468  28
   8  -2   6 26023.6 495.451  25
   8   2   7 46140.8 672.662  11
   8   2   7 44722.6 683.755  21
   8  -2   7 46024.4 721.529  28
   8  -2   7 45885.4 710.566  13
   8   2   8 4831.13 206.534  11
   8   2   8 5041.01 206.914   8
   8  -2   8 4703.39 226.326  28
   8  -2   8 4668.97 226.778  13
   8   2   8 4503.05 231.708  28
   8   2   8 5225.72 219.269  13
   8  -2   9 191.900 44.5803   9
   8   2   9 178.268 41.7323   8
   8  -2   9 168.510 45.3686  28
   8   2   9 234.881 57.0267  28
   8  -2   9 180.221 42.7037  27
   8  -2   9 186.807 49.8206  13
   8   2   9 192.628 46.2369  13
   8  -2  10 1560.75 104.864   9
   8   2  10 1505.79 94.9471   8
   8  -2  10 1527.54 117.179  13
   8   2  10 1447.76 117.076  28
   8  -2  10 1623.93 106.897  27
   8   2  10 1525.21 106.333  13
   8  -2  11 73.7763 23.3358   9
   8   2  11 57.6400 24.9591  28
   8  -2  11 53.1614 20.9941  27
   8  -2  11 68.4657 25.3941  13
   8   2  11 54.9292 17.1058  13
   8   2  12 199.780 28.6711  28
   8  -2  12 199.452 28.0676  13
   8  -3 -11 1844.35 95.4298  22
   8   3 -11 2027.03 98.4376  29
   8  -3 -10 692.157 69.2492  22
   8  -3 -10 693.220 69.5990  15
   8   3 -10 682.225 68.5423  29
   8  -3  -9 2153.07 132.957  22
   8   3  -9 2203.20 122.647  19
   8  -3  -9 2205.40 135.622  15
   8   3  -9 2199.25 135.470  29
   8  -3  -8 152.353 46.0409  22
   8   3  -8 180.463 39.5434  19
   8  -3  -8 177.208 45.8707  15
   8   3  -8 162.458 44.2267  29
   8   3  -7 41096.7 626.165  29
   8  -3  -7 39565.6 615.638  22
   8  -3  -6 9775.08 305.175  22
   8   3  -6 10486.2 285.320  19
   8  -3  -6 9312.20 301.374  16
   8   3  -6 9781.78 304.083  29
   8  -3  -5 20395.5 434.727  22
   8  -3  -5 20210.8 436.865  16
   8   3  -5 19708.6 423.595  29
   8   3  -4 36193.6 1119.00   6
   8   3  -4 38108.1 559.748  24
   8  -3  -4 35068.2 551.469  22
   8   3  -4 35905.5 549.972  29
   8  -3  -4 34416.9 552.792  16
   8   3  -4 35968.6 551.617  14
   8   3  -4 35476.0 1093.31   7
   8  -3  -4 36090.4 1129.54   1
   8   3  -3 12455.5 331.332  12
   8   3  -3 12440.7 331.255  24
   8  -3  -3 12305.4 322.029  18
   8  -3  -3 11611.6 317.334  16
   8   3  -3 11992.4 324.140  14
   8   3  -3 11949.8 641.563   7
   8  -3  -3 12490.2 660.785   1
   8   3  -3 11348.7 621.961   6
   8  -3  -2 5411.82 428.892   1
   8   3  -2 5222.71 213.392  14
   8   3  -2 5205.39 423.662   7
   8   3  -2 5167.55 414.184   6
   8  -3  -1 8669.62 539.967   1
   8   3  -1 7952.23 529.433   7
   8  -3   0 1502.97 228.772   1
   8   3   0 1483.27 234.807   7
   8   3   1 34141.0 1109.12   7
   8  -3   1 34260.9 1059.71   1
   8   3   2 2190.16 139.820  24
   8   3   2 2287.40 148.871  11
   8  -3   2 2328.93 277.780   1
  -8   3  -2 1994.53 256.200   2
   8   3   2 2244.36 134.143  17
   8   3   2 2319.19 291.987   7
   8   3   3 22475.4 440.157  24
   8   3   3 22365.1 473.672  11
   8   3   3 22019.2 462.077  21
   8  -3   3 23109.8 463.271   9
   8   3   3 22537.6 425.808  17
  -8   3  -3 22759.4 888.005   2
   8   3   3 23469.9 445.376  14
   8   3   3 23247.1 925.700   7
   8   3   3 24821.9 480.080  28
   8  -3   3 23657.0 472.707  25
   8   3   4 13908.5 342.047  24
   8   3   4 11851.2 355.784  11
   8   3   4 11442.0 342.838  21
   8  -3   4 11538.3 339.931   9
   8   3   4 12985.4 330.017  17
  -8   3  -4 12134.8 664.465   2
   8  -3   4 11951.7 349.709  13
   8   3   4 12896.5 361.502  28
   8  -3   4 13023.2 349.403  25
   8   3   5 28454.6 544.686  11
   8   3   5 28523.5 538.425  21
   8   3   5 29827.7 501.198  17
   8  -3   5 29061.0 547.089   9
   8  -3   5 29402.9 557.994  13
   8   3   5 30010.2 568.266  28
   8  -3   6 5734.41 253.176  13
   8   3   6 5869.24 245.151  11
   8   3   6 5674.13 243.617  21
   8  -3   6 5900.78 249.752   9
   8   3   6 5864.22 233.281   8
   8   3   6 5844.28 257.431  28
   8   3   7 5231.55 222.948  11
   8   3   7 4887.85 221.736  21
   8  -3   7 5099.37 232.041   9
   8   3   7 5144.95 217.556   8
   8  -3   7 4975.42 239.183  13
   8   3   7 5202.16 246.635  28
   8  -3   7 5669.21 237.491  27
   8  -3   8 481.028 74.4294  13
   8   3   8 572.153 69.5148  11
   8  -3   8 624.984 79.8756   9
   8   3   8 534.464 67.6445   8
   8   3   8 612.795 85.4647  28
   8  -3   8 568.163 74.3984  27
   8  -3   9 5871.39 226.901   9
   8   3   9 5712.59 208.037   8
   8   3   9 5663.88 237.426  28
   8  -3   9 6114.39 227.462  27
   8   3   9 6250.60 213.294  13
   8  -3   9 5680.08 236.946  13
   8  -3  10 2517.04 132.199   9
   8   3  10 2520.63 121.961   8
   8  -3  10 2596.65 145.407  13
   8   3  10 2488.96 142.605  28
   8  -3  10 2660.09 132.898  27
   8   3  10 2704.11 124.882  13
   8  -3  11 108.842 19.2762  11
   8  -3  11 138.410 26.6072   9
   8   3  11 144.938 32.8833  28
   8  -3  11 171.263 34.3193  13
   8   3  11 120.718 21.7612  13
   8   4 -11 876.323 57.0640  29
   8  -4 -11 793.315 53.9145  22
   8  -4 -10 50.2215 22.3299  22
   8  -4 -10 7.28506 12.9026  15
   8   4 -10 22.9170 21.0279  29
   8  -4  -9 8055.46 242.533  22
   8   4  -9 8101.06 204.522  17
   8  -4  -9 8212.63 240.658  15
   8   4  -9 8252.99 248.190  29
   8  -4  -8 2593.79 149.536  22
   8   4  -8 2989.19 147.328  17
   8  -4  -8 2808.47 156.816  15
   8   4  -8 2657.90 152.967  29
   8  -4  -7 638.579 80.5176  22
   8   4  -7 608.323 80.1866  29
   8  -4  -6 9298.80 298.769  22
   8  -4  -6 9118.86 296.268  16
   8   4  -6 9095.14 295.744  29
   8  -4  -5 3582.00 199.279  22
   8  -4  -5 3821.53 200.642  16
   8   4  -5 3356.15 184.474  29
   8   4  -4 104.358 35.3309  12
   8   4  -4 63.9573 26.0020  24
   8   4  -4 67.2058 35.1169  17
   8  -4  -4 79.5703 33.9828  16
   8   4  -4 88.9973 34.7845  29
   8   4  -3 961.507 99.6759  12
   8   4  -3 964.824 97.9897  24
   8  -4  -3 1000.48 101.161  18
   8   4  -3 1033.52 103.339  17
   8  -4  -3 942.216 96.6133  16
   8   4  -3 1009.63 101.223  14
   8   4  -3 1183.43 100.033  29
   8   4  -2 5873.04 233.113  24
   8  -4  -2 6477.39 482.879   1
   8  -4  -2 5846.40 242.566   9
   8  -4  -2 6278.12 240.097  18
   8   4  -2 5891.86 237.677  17
   8   4  -2 6091.83 240.597  12
   8   4  -2 5619.54 230.515  14
   8   4  -2 5896.20 463.251   7
   8   4  -2 5974.59 443.661   6
   8   4  -1 5966.86 237.809  24
   8  -4  -1 6035.91 242.426   9
   8  -4  -1 6607.19 488.439   1
   8  -4  -1 6169.20 233.703  18
   8   4  -1 5827.52 233.783  17
   8   4  -1 5841.54 236.436  14
   8   4  -1 5994.04 468.648   7
   8   4  -1 6081.61 235.333  12
   8   4   0 1989.42 137.578  24
   8  -4   0 2027.06 139.836   9
   8  -4   0 1954.00 130.564  18
   8   4   0 1914.54 131.768  17
   8  -4   0 2165.00 276.783   1
   8   4   0 1857.81 133.755  14
   8   4   0 1888.96 264.530   7
   8   4   0 2015.11 134.197  12
   8   4   1 11803.4 335.389  24
   8  -4   1 12007.6 342.114   9
  -8   4  -1 11331.1 626.632   2
   8   4   1 11523.2 316.379  17
   8   4   1 11480.9 329.361  14
   8   4   1 12264.6 677.825   7
   8  -4   1 12465.0 657.626   1
   8   4   1 12120.3 328.008  12
   8   4   2 3122.12 171.663  24
   8   4   2 3287.27 182.575  11
   8  -4   2 3416.42 344.024   1
   8  -4   2 2870.90 171.499   9
   8   4   2 3035.22 164.626  17
  -8   4  -2 3176.58 336.040   2
   8   4   2 3146.47 170.195  14
   8   4   2 3535.02 359.738   7
   8   4   2 3210.11 171.891  12
   8   4   3 2370.40 150.248  24
   8   4   3 2461.04 161.393  11
   8   4   3 2401.28 156.570  21
   8  -4   3 2390.73 157.699   9
   8   4   3 2432.29 147.768  17
   8   4   3 2520.14 148.645  14
   8   4   3 2499.01 153.408  12
   8   4   4 466.093 69.4950  24
   8   4   4 309.397 58.5889  11
   8   4   4 226.214 47.2656  21
   8  -4   4 351.223 61.0453   9
   8   4   4 331.812 56.0007  17
   8  -4   4 314.185 59.7768  13
   8   4   5 32387.9 580.543  11
   8   4   5 31661.0 564.533  21
   8  -4   5 31683.6 583.352   9
   8  -4   5 33198.5 617.290  13
   8   4   6 5946.14 242.766  11
   8   4   6 5857.69 237.731  21
   8  -4   6 5772.73 250.406   9
   8  -4   6 5633.87 255.987  13
   8   4   6 6207.20 255.857  28
   8   4   7 8773.01 278.112  21
   8  -4   7 8654.56 300.004   9
   8   4   7 8469.89 277.272   8
   8  -4   7 8379.99 307.077  13
   8   4   7 8820.56 302.990  28
   8  -4   8 155.387 39.7688   9
   8   4   8 173.383 37.7399   8
   8   4   8 170.994 46.5423  28
   8  -4   8 157.627 45.4673  13
   8  -4   9 2994.45 155.357   9
   8   4   9 2933.27 143.742   8
   8  -4   9 2991.28 165.433  13
   8   4   9 3025.97 159.313  28
   8  -4  10 1882.24 106.884   9
   8   4  10 1776.87 96.1516   8
   8  -4  10 1853.83 114.852  13
   8   4  10 1691.49 104.408  28
   8  -4  11 2649.03 93.6437   9
   8   4  11 2643.68 99.9367  28
   8   5 -10 1566.28 83.6325  12
   8  -5 -10 1436.75 65.8739  15
   8   5  -9 1540.56 100.346  12
   8  -5  -9 1651.70 100.188  22
   8  -5  -9 1724.97 97.5392  15
   8   5  -9 1721.18 104.830  29
   8   5  -8 10.1340 18.3010  12
   8  -5  -8-9.90502 17.4158  22
   8  -5  -8-1.71646 15.6524  15
   8   5  -8 15.0395 20.1931  29
   8  -5  -7 1651.13 120.303  22
   8   5  -7 1816.15 112.889  17
   8   5  -7 1590.72 119.980  29
   8   5  -6 545.505 76.5222  12
   8  -5  -6 495.676 71.1277  22
   8   5  -6 554.284 70.5102  17
   8  -5  -6 543.001 75.4213  16
   8   5  -6 545.335 74.3186  29
   8   5  -5 23.3202 20.6835  12
   8  -5  -5 10.9744 21.6197  22
   8   5  -5 27.3796 25.3308  17
   8  -5  -5 35.5146 23.0673  16
   8   5  -5 42.7447 28.9309  29
   8   5  -4 1676.84 143.802  12
   8   5  -4 2565.58 159.364  24
   8   5  -4 1573.92 143.857  17
   8  -5  -4 2169.32 151.007  16
   8   5  -4 2055.37 142.460  29
   8   5  -3 923.487 99.8321  12
   8   5  -3 1026.08 97.8104  24
   8  -5  -3 989.160 102.529  18
   8   5  -3 1024.80 102.458  17
   8   5  -3 958.199 92.5393  29
   8   5  -2 3061.58 171.657  24
   8  -5  -2 2906.48 176.857   9
   8  -5  -2 2947.92 174.687  18
   8   5  -2 2946.29 172.731  17
   8   5  -2 2849.30 170.016  12
   8   5  -1 18354.4 427.053  24
   8  -5  -1 18946.2 447.403   9
   8  -5  -1 19461.8 441.468  18
   8   5  -1 18504.0 423.552  17
   8   5  -1 18621.4 427.877  12
   8   5   0 50709.2 716.946  24
   8  -5   0 52451.9 741.759   9
   8   5   0 51133.7 693.681  17
   8   5   0 52902.6 712.342  12
   8   5   1 9164.17 306.181  24
   8  -5   1 9176.81 310.882   9
   8   5   1 8738.45 289.322  17
   8   5   1 9180.47 297.639  12
   8   5   2 4176.17 206.990  24
   8  -5   2 4455.60 218.990   9
   8   5   2 4242.56 201.779  17
   8   5   2 4269.64 203.960  12
   8   5   3 1141.26 109.671  21
   8  -5   3 1114.86 111.876   9
   8   5   3 1137.17 105.257  17
   8   5   4 17442.6 413.249  21
   8  -5   4 17342.6 431.973   9
   8   5   4 16923.5 399.555  17
   8   5   5 228.517 47.0152  21
   8  -5   5 220.878 49.9212   9
   8   5   6 2184.59 136.927  21
   8  -5   6 2209.63 152.289   9
   8   5   7 4079.06 172.658  21
   8  -5   7 3948.20 194.291   9
   8   5   7 3788.91 179.952   8
   8   5   7 4163.87 185.813  28
   8  -5   8 780.007 82.6202   9
   8   5   8 770.151 76.5208   8
   8   5   8 810.470 77.9875  28
   8  -5   9 587.795 65.0781   9
   8   5   9 593.685 60.3255   8
   8   5   9 662.482 63.3342  28
   8  -5  10 284.678 37.5493   9
   8   5  10 285.673 34.6701   8
   8   5  10 244.941 30.8688  28
   8   6  -9 811.634 61.6775  12
   8  -6  -9 732.993 46.3673  15
   8   6  -8 58.2441 28.3825  12
   8  -6  -8 53.9446 24.3085  22
   8  -6  -8 68.0097 25.1372  15
   8   6  -7 1107.35 93.9549  12
   8  -6  -7 1149.00 93.0569  22
   8   6  -6 1697.03 127.495  12
   8  -6  -6 1745.50 127.865  22
   8  -6  -6 1890.76 125.822  16
   8   6  -5 1771.05 133.611  12
   8  -6  -5 1905.10 132.955  22
   8   6  -5 1898.01 121.106  17
   8  -6  -5 1765.66 126.011  16
   8   6  -4 20263.1 447.527  12
   8  -6  -4 19537.1 420.000  16
   8  -6  -3 13355.9 370.538  18
   8   6  -3 14050.2 354.792  17
   8  -6  -3 12855.0 344.841  16
   8   6  -3 13543.3 367.951  12
   8  -6  -2 24140.3 498.581  18
   8   6  -2 23904.6 489.474  12
   8  -6  -1 4570.82 224.430   9
   8  -6  -1 4716.01 222.754  18
   8   6  -1 4568.78 209.699  17
   8   6  -1 4390.95 213.192  12
   8  -6   0 5658.20 245.546   9
   8  -6   0 5860.95 244.442  18
   8   6   0 5875.14 235.955  17
   8   6   0 5501.86 232.645  12
   8  -6   1 27137.2 538.965   9
   8  -6   1 28242.0 532.373  18
   8   6   1 27131.3 509.576  17
   8   6   1 27243.6 514.703  12
   8  -6   2 3627.75 203.141   9
   8   6   2 3830.62 192.952  17
   8   6   2 3807.39 193.538  12
   8   6   3 4784.97 217.819  21
   8  -6   3 4217.03 215.178   9
   8   6   3 4849.28 215.866  17
   8   6   4 2015.72 143.073  21
   8  -6   4 1131.17 127.720   9
   8   6   5 2968.77 154.327  21
   8  -6   5 2733.51 164.539   9
   8  -6   6 10886.6 315.695   9
   8   6   6 10297.1 291.903   8
   8  -6   7 74.8281 29.8627   9
   8   6   7 95.9757 32.6593   8
   8  -6   8 12400.0 287.588   9
   8   6   8 12317.9 269.115   8
   8  -6   9 516.311 50.8083   9
   8   6   9 488.493 46.6978   8
   8  -7  -8 362.034 37.5192  22
   8   7  -8 299.759 36.8376  12
   8  -7  -7 3366.26 134.564  22
   8  -7  -7 3388.63 123.508  15
   8   7  -7 3088.96 134.497  12
   8  -7  -6 6202.65 201.532  22
   8  -7  -6 6008.69 189.477  16
   8   7  -6 6090.24 206.597  12
   8  -7  -5 5441.21 203.629  22
   8  -7  -5 5475.20 195.548  16
   8   7  -5 5425.11 209.020  12
   8   7  -4 2693.17 130.630  17
   8  -7  -4 2542.39 141.201  16
   8   7  -4 2466.17 147.906  12
   8   7  -3 345.644 50.1071  20
   8   7  -3 293.817 46.9035  17
   8  -7  -3 299.385 51.5631  16
   8   7  -3 353.860 58.6348  12
   8   7  -2 227.219 45.6658  20
   8  -7  -2 367.470 67.4503  18
   8   7  -2 380.179 67.3029  17
   8   7  -2 262.485 62.4514  12
   8  -7  -1 21280.0 455.753  18
   8   7  -1 22447.3 435.584  17
   8   7  -1 20876.6 439.477  12
   8   7   0 2420.30 131.884  20
   8  -7   0 2311.03 152.377   9
   8  -7   0 2154.33 145.085  18
   8   7   0 2266.22 141.951  17
   8   7   0 2068.22 137.583  12
   8  -7   1 12603.8 354.154   9
   8  -7   1 13045.9 353.164  18
   8   7   1 13680.7 347.642  17
   8   7   1 12902.6 341.870  12
   8   7   2 2621.83 135.775  20
   8  -7   2 2335.93 151.360   9
   8  -7   2 2423.30 151.810  18
   8   7   3 83.7106 32.7643  21
   8   7   3 32.6821 23.7811  20
   8  -7   3 30.3398 26.9347   9
   8   7   4 2067.43 121.510  21
   8   7   4 2073.79 116.419  20
   8  -7   4 1927.01 133.463   9
   8   7   5 4700.89 163.656  21
   8   7   5 4472.12 160.194  20
   8   7   6 532.631 51.6490  20
   8  -7   6 552.296 67.1113   9
   8   7   6 576.838 66.6305   8
   8  -7   7 474.479 54.7833   9
   8   7   7 431.364 49.1883   8
   8  -7   8-3.47678 12.1019   9
   8   7   8 0.76189 12.5640   8
   8  -8  -7 1495.00 62.9559  22
   8   8  -7 1014.53 53.2032  12
   8   8  -6 148.834 32.3201  12
   8  -8  -6 150.100 32.4749  22
   8  -8  -5 5370.90 169.134  22
   8  -8  -5 5367.08 155.868  16
   8   8  -5 5238.22 170.271  12
   8  -8  -4 938.155 82.4510  22
   8   8  -4 524.202 49.0341  20
   8  -8  -4 890.602 77.1199  16
   8   8  -4 601.588 76.6336  12
   8   8  -3 112.456 38.9910  12
   8   8  -3 104.329 27.4272  20
   8  -8  -3 113.481 35.8772  16
   8   8  -2 744.859 65.9699  20
   8  -8  -2 748.472 78.0883  18
   8  -8  -2 753.403 75.0752  16
   8   8  -2 740.093 79.3514  12
   8   8  -1 1007.55 78.1389  20
   8  -8  -1 1143.58 97.4839  18
   8   8  -1 990.032 92.4412  12
   8   8   0 10451.5 246.582  20
   8  -8   0 9896.60 283.957  18
   8   8   0 9550.45 270.740  12
   8   8   1 5434.72 177.879  20
   8  -8   1 5404.40 207.768   9
   8  -8   1 5054.81 201.528  18
   8   8   2 1727.55 106.388  21
   8   8   2 1666.72 96.2712  20
   8  -8   2 1666.70 114.200   9
   8  -8   2 1606.99 112.101  18
   8   8   3 1182.91 81.4531  21
   8   8   3 1235.20 80.1247  20
   8  -8   3 1186.09 93.8571   9
   8  -8   3 1174.43 93.2444  18
   8   8   4 5370.96 155.540  20
   8  -8   4 5049.71 180.980   9
   8  -8   4 5044.72 181.660  18
   8   8   5 749.139 52.4817  20
   8  -8   5 751.478 70.2676   9
   8  -8   5 828.320 69.7846  18
   8   8   5 886.619 72.7624   8
   8  -8   6 10504.8 212.517   9
   8  -8   6 10741.6 214.433  18
   8   8   6 10459.0 206.383   8
   8   8   7 523.241 37.9699   8
   8  -9  -4 3517.93 111.510  22
   8   9  -4 2276.12 91.3329  12
   8  -9  -3 1408.74 77.5300  22
   8  -9  -3 1303.78 68.8186  16
   8   9  -3 1301.54 73.2916  12
   8   9  -2 3001.21 93.4292  20
   8  -9  -2 3620.38 122.477  16
   8   9  -1 536.394 42.0772  20
   8  -9  -1 650.115 55.1620  16
   8   9   0 2236.35 102.507  21
   8   9   0 2220.49 87.5125  20
   8  -9   0 2227.51 109.809  18
   8  -9   0 2188.16 102.229  16
   8   9   1 1445.35 77.0764  21
   8   9   1 1395.83 68.6504  20
   8  -9   1 1463.29 89.0113  18
   8   9   2 1861.36 75.6040  21
   8   9   2 1698.65 71.9156  20
   8  -9   2 1931.40 99.8936  18
   8  -9   3 2895.12 114.231  18
   8   9   3 3003.10 108.077   8
   8  -9   4 22781.3 284.310  18
   8   9   4 22596.1 259.234   8
   9   0 -11 11.0848 12.6908  29
   9   0 -10 3175.57 141.663  29
   9   0  -9 31.5424 26.7475  15
   9   0  -9 274.672 49.5927  29
   9   0  -8 6368.27 227.757  22
   9   0  -8 6781.77 247.299  15
   9   0  -7 7.87784 18.9358  22
   9   0  -7 35.5202 30.5773  15
   9   0  -6 7683.10 250.936  22
   9   0  -6 7411.18 266.319  15
   9   0  -5 27.9826 26.9593  15
   9   0  -4 33994.2 548.529  15
   9   0  -4 31551.2 994.103   6
   9   0  -3-6.47153 24.8877  14
   9   0  -2 35349.2 550.407  14
   9   0  -2 36115.7 605.943  25
   9   0  -1-18.8464 23.8113  25
   9   0  -1 54.8066 24.7038  14
   9   0  -1-56.9584 50.0342   7
   9   0   0 387.746 62.7098  25
   9   0   0 386.503 58.9552  14
   9   0   1 7.88490 24.5646  25
   9   0   1 42.0825 26.9237  14
   9   0   2 14188.5 358.113  11
   9   0   2 15198.0 370.392  21
  -9   0  -2 13835.6 663.909   2
   9   0   2 14674.7 363.669  14
   9   0   2 14099.7 384.146  25
   9   0   3 85.9472 32.3939  25
   9   0   3 48.5850 25.1901  24
   9   0   3 76.1809 33.6176  21
   9   0   3 123.931 36.7954  14
   9   0   3 29.1247 25.6188  28
   9   0   4 8768.92 305.325  21
   9   0   4 8999.20 326.895  28
   9   0   4 7931.23 295.895  25
   9   0   5 60.1388 35.1605  21
   9   0   5-3.24664 28.3392  28
   9   0   6 999.280 110.985  21
   9   0   6 838.955 103.550  28
   9   0   7 7.66003 25.1066  11
   9   0   7 37.6256 32.1176  28
   9   0   8 8595.92 276.690  11
   9   0   8 8632.95 313.581  28
   9   0   8 9158.02 298.222  25
   9   0   9 22.5145 21.1312  25
   9   0   9 48.1460 24.0260  11
   9   0   9 6.27620 27.4925  28
   9   0   9 29.5839 26.6682  13
   9   0  10 26969.1 350.738  11
   9   0  10 27489.6 408.908  13
   9   0  11-4.67122 10.6328  13
   9   1 -11 1064.37 68.3368  29
   9  -1 -11 1050.67 67.5374  29
   9   1 -10 3422.24 145.511  29
   9  -1 -10 3356.41 143.032  29
   9  -1  -9 2491.51 136.866  22
   9  -1  -9 2407.81 140.905  15
   9   1  -9 2504.53 139.365  29
   9  -1  -8 12439.3 320.841  22
   9  -1  -8 12865.6 341.902  15
   9   1  -8 12976.5 331.162  29
   9   1  -7 26980.4 464.750  22
   9  -1  -7 27242.2 482.180  22
   9   1  -7 27034.2 500.794  15
   9  -1  -7 26739.0 511.643  15
   9   1  -7 27146.5 494.119  29
   9  -1  -6 788.190 87.6436  22
   9   1  -6 1061.77 108.688  15
   9  -1  -6 1010.47 115.036  15
   9   1  -6 850.827 88.9680  29
   9  -1  -5 41.0250 22.2937  22
   9   1  -5 18.4386 34.1611  15
   9   1  -5 30.9736 22.0712  29
   9  -1  -4 22246.7 443.086  16
   9   1  -4 22402.4 432.286  14
   9  -1  -4 23664.1 433.216  14
   9   1  -4 23240.9 424.460  29
   9  -1  -3 26941.7 470.528  16
   9   1  -3 26455.8 477.993  14
   9   1  -3 26050.0 906.726   7
   9  -1  -3 27254.6 479.049  14
   9   1  -3 26719.6 945.159   6
   9  -1  -2 15511.5 683.965   1
   9   1  -2 14236.2 353.357  14
   9   1  -2 14408.6 697.165   7
   9  -1  -2 14573.7 357.174  14
   9  -1  -2 14237.5 390.998  25
   9   1  -2 14598.5 381.249  25
   9  -1  -1 1193.84 195.163   1
   9   1  -1 1036.57 99.1256  14
   9  -1  -1 1001.92 97.7922  14
   9   1  -1 1155.63 198.216   7
   9  -1  -1 1105.16 109.261  25
   9   1  -1 1203.83 112.205  25
   9   1   0 19263.7 818.669   7
   9   1   0 17702.0 401.274  14
   9  -1   0 19687.6 748.622   1
   9  -1   0 18165.5 435.395  25
   9   1   0 18438.4 428.047  25
   9   1   1 6707.13 245.055  11
   9  -1   1 7199.99 451.240   1
   9   1   1 6747.37 244.958  21
   9   1   1 7121.82 504.105   7
   9   1   1 6473.14 241.999  14
   9  -1   1 6257.02 256.127  25
   9   1   1 6287.13 252.854  25
   9   1   2 25976.0 465.836  24
   9   1   2 25481.6 493.744  11
   9  -1   2 25908.3 481.853  21
   9   1   2 25761.6 490.926  21
  -9   1  -2 25801.1 929.280   2
   9   1   2 24825.0 473.270  14
   9  -1   2 24827.4 509.877  25
   9   1   2 24744.6 507.679  25
   9   1   3 5072.18 204.672  24
   9   1   3 3609.27 193.023  11
   9  -1   3 4651.40 213.427  21
   9   1   3 4377.03 209.087  21
  -9   1  -3 3714.09 355.798   2
   9   1   3 4951.00 210.852  14
   9   1   3 4760.09 229.852  28
   9  -1   3 4134.68 210.189  25
   9   1   4 5269.39 202.225  24
   9   1   4 3716.05 197.604  11
   9  -1   4 4267.50 213.132  21
   9   1   4 4247.91 211.429  21
   9   1   4 5401.97 212.836  14
   9  -1   4 5286.86 214.782  14
   9  -1   4 4121.60 221.041  28
   9   1   4 4608.25 231.701  28
   9  -1   4 4653.60 226.679  25
   9   1   5 658.218 85.7480  11
   9   1   5 651.870 84.0987  21
   9  -1   5 829.533 82.8151  14
   9  -1   5 740.990 96.8648  28
   9   1   5 665.389 90.2261  28
   9  -1   5 699.131 90.2994  25
   9   1   6 17449.8 425.194  11
   9   1   6 16814.4 428.258  21
   9  -1   6 17254.9 453.244  28
   9   1   6 17599.6 460.789  28
   9  -1   6 17938.3 436.049  25
   9   1   7 5260.97 229.649  11
   9  -1   7 5602.36 257.931  28
   9   1   7 5757.06 266.209  28
   9  -1   7 6113.22 242.167  13
   9  -1   7 5885.50 242.548  25
   9   1   8 22125.4 435.023  11
   9  -1   8 22470.8 494.617  28
   9   1   8 21656.9 495.508  28
   9  -1   8 24518.6 474.210  13
   9  -1   8 23935.5 453.697  25
   9   1   9 24.3921 19.8286  11
   9  -1   9 37.8938 23.0199  11
   9  -1   9 46.3472 28.2261  28
   9   1   9 22.9902 29.8149  28
   9  -1   9 17.0940 20.0562  13
   9   1   9 61.9094 28.4711  13
   9   1  10 265.156 41.3765  25
   9  -1  10 277.730 39.9241  11
   9  -1  10 300.045 45.9442  13
   9   1  10 240.771 46.9606  28
   9   1  10 274.976 38.9223  13
   9  -1  11 6037.35 154.777  13
   9   1  11 6277.51 178.805  28
   9   2 -11 477.710 43.6937  29
   9  -2 -11 460.001 42.3264  29
   9  -2 -10 52.4220 20.9005  22
   9  -2 -10 61.7444 27.6618  15
   9   2 -10 46.4174 19.3808  29
   9  -2  -9 2197.81 126.830  22
   9  -2  -9 2362.74 135.676  15
   9   2  -9 2288.22 129.881  29
   9  -2  -8 762.840 81.4092  22
   9  -2  -8 815.145 87.8369  15
   9   2  -8 767.895 81.8877  29
   9  -2  -7 837.216 86.0581  22
   9  -2  -7 920.479 95.5907  15
   9   2  -7 906.865 91.1862  29
   9  -2  -6 3048.78 163.828  22
   9   2  -6 3182.79 168.735  29
   9   2  -5 38479.1 563.764  24
   9  -2  -5 35031.3 549.427  22
   9  -2  -5 34537.4 574.699  16
   9   2  -5 33802.8 532.553  15
   9   2  -5 38660.9 555.756  14
   9   2  -5 36615.2 562.007  29
   9   2  -4 629.942 75.0391  24
   9  -2  -4 625.171 73.4884  22
   9  -2  -4 678.800 79.2448  16
   9   2  -4 815.791 85.5083  14
   9  -2  -4 736.149 76.1900  14
   9   2  -4 679.739 74.6887  29
   9   2  -3 1248.36 107.897  24
   9  -2  -3 1201.64 102.497  16
   9   2  -3 1273.55 107.497  14
   9  -2  -3 1307.83 104.434  14
   9   2  -3 1484.88 224.993   7
   9   2  -2 7431.09 264.232  24
   9  -2  -2 7889.07 512.219   1
   9  -2  -2 7509.20 245.438  16
   9   2  -2 7485.06 262.556  14
   9   2  -2 7785.31 521.304   7
   9   2  -1 3633.41 184.479  24
   9   2  -1 3358.66 170.888  11
   9  -2  -1 3668.79 356.736   1
   9   2  -1 3666.98 181.344  17
   9  -2  -1 3961.18 174.359  16
   9   2  -1 3644.56 185.006  14
   9   2  -1 3923.18 381.366   7
   9  -2  -1 3560.96 200.321  25
   9   2  -1 3603.69 186.353  25
   9   2   0 5867.22 231.797  24
   9   2   0 5986.69 231.643  11
   9   2   0 5933.17 233.390  21
   9   2   0 6027.02 227.141  17
   9  -2   0 5867.51 435.386   1
   9   2   0 5832.53 232.844  14
   9   2   0 6284.92 481.316   7
   9  -2   0 5696.19 247.858  25
   9   2   0 6163.92 244.974  25
   9   2   1 22076.6 449.923  24
   9   2   1 22712.9 463.172  11
   9  -2   1 23450.2 865.815   1
   9   2   1 22518.3 464.545  21
   9   2   1 23500.9 440.249  17
   9   2   1 21995.4 452.229  14
   9   2   1 24464.4 959.855   7
   9  -2   1 22076.9 485.246  25
   9   2   1 22937.5 480.748  25
   9   2   2 4606.46 205.372  24
   9   2   2 4426.80 211.354  11
   9   2   2 4541.04 212.945  21
  -9   2  -2 4214.36 385.283   2
   9   2   2 4752.09 194.384  17
   9  -2   2 4938.64 398.079   1
   9   2   2 5029.41 436.949   7
   9   2   2 4597.79 205.704  14
   9   2   2 4812.75 220.934  28
   9  -2   2 4504.20 220.260  25
   9  -2   3 215.616 50.4935  25
   9   2   3 177.551 41.2847  24
   9   2   3 211.231 50.8514  11
   9   2   3 178.755 42.1912  21
   9   2   3 157.306 35.1867  17
   9   2   3 149.422 39.1937  14
   9   2   3 168.572 49.6875  28
   9  -2   4 30.7300 28.3343  25
   9   2   4 123.067 35.8332  24
   9   2   4 40.6647 28.5147  11
   9   2   4 57.4395 33.7619  21
   9   2   4 30.0265 22.1117  17
   9   2   4 72.0946 22.7958  14
   9   2   4 93.4948 36.9736  28
   9   2   5 6068.27 254.716  11
   9   2   5 6100.76 258.787  21
   9  -2   5 6137.93 234.286   9
   9   2   5 6520.03 279.147  28
   9  -2   5 6085.67 254.549  25
   9  -2   6 152.867 41.3116  25
   9   2   6 112.252 40.2369  11
   9   2   6 83.6032 36.8712  21
   9  -2   6 96.4070 38.3705   9
   9   2   6 148.714 46.6248  28
   9  -2   6 133.340 37.5632  13
   9   2   7 2298.81 148.572  11
   9   2   7 2312.03 155.232  21
   9  -2   7 2784.68 155.658   9
   9  -2   7 2547.85 159.088  13
   9   2   7 2255.54 162.282  28
   9  -2   8 14234.6 365.023  13
   9   2   8 13796.4 330.683  11
   9   2   8 13161.2 378.044  28
   9   2   9 13362.5 274.700  11
   9  -2   9 13131.2 326.986  13
   9   2   9 12614.4 344.070  28
   9   2  10 167.142 35.4168  25
   9  -2  10 124.141 28.1246  11
   9   2  10 137.987 35.9702  28
   9  -2  10 154.262 34.7508  13
   9   2  11 63.3576 20.3081  28
   9   3 -11 315.397 31.6777  29
   9  -3 -11 317.392 31.4509  29
   9   3 -10 6.83962 9.59559  12
   9  -3 -10 17.0106 13.6283  22
   9   3 -10 18.7303 11.9878  17
   9  -3 -10-4.66228 16.0136  15
   9   3 -10 23.8673 18.6277  29
   9   3  -9 165.769 34.1785  12
   9  -3  -9 203.663 41.0975  22
   9  -3  -9 172.516 37.2140  15
   9   3  -9 183.450 38.1719  29
   9  -3  -8 29.3689 18.8837  22
   9  -3  -8 5.36213 19.5320  15
   9   3  -8 19.8491 20.1661  29
   9  -3  -7 7489.45 252.320  22
   9  -3  -7 7309.40 261.866  15
   9   3  -7 7520.34 255.912  29
   9  -3  -6 625.756 77.1950  22
   9   3  -6 570.392 71.4455  29
   9   3  -5 4662.76 209.572  12
   9   3  -5 4646.97 190.871  24
   9  -3  -5 3968.55 188.333  22
   9  -3  -5 3991.88 195.662  16
   9   3  -5 4291.96 188.996  14
   9   3  -5 4145.13 191.284  29
   9   3  -4 14100.7 362.608  12
   9   3  -4 13946.0 349.962  24
   9  -3  -4 11807.9 323.476  22
   9  -3  -4 12244.2 338.879  16
   9   3  -4 12936.8 339.160  14
   9  -3  -4 14048.4 335.483  14
   9   3  -4 13078.0 329.129  29
   9   3  -3 2071.50 138.328  12
   9   3  -3 1861.85 135.792  24
   9  -3  -3 2071.75 133.310  22
   9  -3  -3 1807.02 129.413  16
   9   3  -3 1969.94 137.770  14
   9   3  -2 9529.72 304.171  24
   9   3  -2 9664.01 304.670  17
   9  -3  -2 9302.41 283.261  16
   9   3  -2 9528.26 303.609  14
   9   3  -1 6569.71 255.722  24
   9  -3  -1 6635.05 249.781   9
   9   3  -1 6355.79 244.784  17
   9   3  -1 6266.65 250.852  14
   9   3  -1 7163.38 249.255  12
   9   3   0 1401.83 118.181  24
   9   3   0 1422.20 119.639  11
   9  -3   0 1512.00 118.576   9
   9   3   0 1379.14 112.994  17
   9   3   0 1387.59 117.624  14
   9   3   0 1616.98 117.669  12
   9   3   0 1508.64 120.006  25
   9   3   1 33654.9 571.215  24
   9   3   1 33360.7 580.301  11
   9  -3   1 36190.2 575.356   9
   9   3   1 34225.3 553.780  17
   9   3   1 34045.5 577.426  14
   9  -3   1 34283.0 607.973  25
   9   3   1 35649.5 596.078  25
   9   3   2 1571.55 124.440  24
   9   3   2 1522.07 127.694  11
   9   3   2 1444.20 123.447  21
   9  -3   2 1271.54 112.406   9
   9   3   2 1412.41 110.911  17
   9   3   2 1531.59 121.677  14
   9   3   2 1463.51 113.582  12
   9  -3   2 1430.96 125.212  25
   9   3   3 3253.79 172.369  24
   9   3   3 3000.42 178.632  11
   9   3   3 3095.24 179.682  21
   9  -3   3 3078.07 171.317   9
   9   3   3 3074.71 161.760  17
   9   3   3 3228.01 172.670  14
   9   3   3 3526.22 187.178  28
   9  -3   3 3058.54 178.711  25
   9   3   4 5352.42 218.535  24
   9   3   4 5005.76 231.577  11
   9   3   4 4899.90 229.895  21
   9  -3   4 4808.02 218.049   9
   9   3   4 5367.02 214.335  17
   9   3   4 5961.05 222.424  14
   9   3   4 5529.20 244.083  28
   9  -3   4 5165.12 227.998  25
   9  -3   5 188.674 48.7943  25
   9   3   5 156.119 48.2091  11
   9   3   5 266.262 60.5914  21
   9  -3   5 166.576 44.6934   9
   9   3   5 288.009 60.0289  28
   9  -3   5 190.712 44.7830  13
   9   3   6 1213.05 111.424  11
   9   3   6 1300.09 116.836  21
   9  -3   6 1308.03 112.571   9
   9   3   6 1434.56 111.576   8
   9  -3   6 1350.71 118.762  13
   9   3   6 1370.54 123.165  28
   9   3   7 298.324 53.4585  11
   9   3   7 339.288 59.4452  21
   9  -3   7 303.439 57.8897   9
   9   3   7 341.749 54.9478   8
   9  -3   7 410.442 66.2242  13
   9   3   7 314.028 64.1666  28
   9   3   8 1931.69 116.235  11
   9  -3   8 2030.97 127.020   9
   9   3   8 1967.05 117.946   8
   9  -3   8 1863.79 131.795  13
   9   3   8 1769.09 131.281  28
   9  -3   9 12098.8 273.159   9
   9   3   9 12133.1 255.357   8
   9  -3   9 11846.4 302.526  13
   9   3   9 11288.9 303.455  28
   9  -3  10 917.364 63.8930  11
   9  -3  10 915.947 59.9664   9
   9   3  10 887.579 74.2158  28
   9  -4 -10 471.166 44.6158  22
   9   4 -10 450.207 44.1931  29
   9   4  -9 2249.19 110.094  12
   9  -4  -9 2771.96 126.619  22
   9   4  -9 2191.71 91.8994  17
   9  -4  -9 2749.25 125.935  15
   9   4  -9 2947.53 131.397  29
   9   4  -8 3112.14 148.412  12
   9  -4  -8 3195.72 150.429  22
   9   4  -8 3266.02 141.693  17
   9  -4  -8 3491.56 161.548  15
   9   4  -8 3354.32 156.529  29
   9   4  -7 367.351 56.6690  12
   9  -4  -7 393.664 59.5922  22
   9   4  -7 426.464 59.4633  17
   9  -4  -7 387.573 60.2144  15
   9   4  -7 403.936 60.2453  29
   9   4  -6 2082.97 138.161  12
   9  -4  -6 1877.87 128.419  22
   9   4  -6 2080.66 137.305  17
   9  -4  -6 1917.85 134.523  16
   9   4  -6 1947.00 130.271  29
   9   4  -5 7068.67 261.424  12
   9  -4  -5 6581.63 245.166  22
   9   4  -5 6614.71 253.265  17
   9  -4  -5 6534.72 250.000  16
   9   4  -5 6602.51 241.201  29
   9   4  -4 24615.7 488.249  12
   9   4  -4 24995.4 458.658  24
   9  -4  -4 22038.8 444.808  22
   9   4  -4 23130.0 477.193  17
   9  -4  -4 22075.1 455.410  16
   9   4  -4 23735.1 446.504  29
   9   4  -3 17949.2 408.953  24
   9   4  -3 16617.6 414.478  17
   9  -4  -3 16311.7 391.284  16
   9   4  -3 16676.1 401.819  14
   9   4  -3 17940.4 417.473  12
   9   4  -2 33175.5 569.197  24
   9  -4  -2 34873.9 562.465  18
   9   4  -2 32035.4 566.000  17
   9  -4  -2 31058.2 533.122  16
   9   4  -2 31195.5 556.905  14
   9   4  -2 34934.3 575.871  12
   9   4  -1 15570.1 396.851  24
   9  -4  -1 15956.4 403.853   9
   9   4  -1 14892.8 385.954  17
   9   4  -1 15199.3 395.156  14
   9   4  -1 16458.4 391.225  12
   9   4   0 8696.49 298.595  24
   9  -4   0 9159.84 302.476   9
   9   4   0 8738.13 289.251  17
   9   4   0 8690.05 297.902  14
   9   4   0 9480.28 296.262  12
   9   4   1 3830.42 197.444  24
   9  -4   1 3959.77 199.797   9
   9  -4   1 4609.73 198.716  18
   9   4   1 3874.15 189.446  17
   9   4   1 3922.08 198.688  14
   9   4   1 4079.84 193.277  12
   9   4   1 4408.98 203.645  25
   9   4   2 5383.23 232.511  24
   9   4   2 5332.12 241.533  21
   9  -4   2 4755.16 224.503   9
   9   4   2 5129.62 220.744  17
   9   4   2 5690.37 235.030  14
   9   4   2 5638.71 229.246  12
   9   4   3 23202.6 473.171  24
   9   4   3 23505.8 503.243  11
   9   4   3 23047.4 492.727  21
   9  -4   3 23365.1 486.733   9
   9   4   3 22771.2 453.960  17
   9   4   3 24746.2 474.112  14
   9   4   4 2152.42 156.390  11
   9   4   4 2279.62 162.236  21
   9   4   4 2451.77 152.394  17
   9   4   4 2424.87 142.499  14
   9   4   5 5499.70 238.137  11
   9   4   5 5533.46 235.670  21
   9  -4   5 5653.03 238.087   9
   9   4   6 2936.28 165.116  21
   9  -4   6 3082.20 173.177   9
   9   4   6 3143.78 163.437   8
   9   4   6 3160.55 175.065  28
   9   4   7 494.027 65.8464  21
   9  -4   7 506.293 68.4593   9
   9   4   7 507.285 64.1316   8
   9   4   7 445.085 64.5212  28
   9  -4   8 1927.25 120.457   9
   9   4   8 1941.91 113.481   8
   9   4   8 2000.67 125.862  28
   9  -4   9 5808.94 181.311   9
   9   4   9 5725.46 167.114   8
   9   4   9 5671.67 186.406  28
   9  -4  10 4879.86 127.898  11
   9  -4  10 4904.98 124.279   9
   9   4  10 4869.59 135.253  28
   9   4  10 5071.52 149.678  25
   9   5  -9 45.0604 18.4912  12
   9  -5  -9 32.4077 14.4318  22
   9  -5  -9 43.4415 17.2738  15
   9   5  -8 626.738 61.6602  12
   9  -5  -8 690.870 64.6015  22
   9  -5  -8 703.743 65.7880  15
   9   5  -8 744.847 68.5811  29
   9   5  -7 1901.15 119.029  12
   9  -5  -7 1815.78 114.588  22
   9   5  -7 1944.06 107.347  17
   9  -5  -7 1898.43 119.966  15
   9   5  -7 1950.47 118.815  29
   9   5  -6 558.515 72.0230  12
   9  -5  -6 475.708 63.6688  22
   9   5  -6 561.185 66.5366  17
   9  -5  -6 447.875 61.9514  16
   9   5  -6 529.515 65.1841  29
   9   5  -5 1632.48 124.047  12
   9  -5  -5 1722.94 122.494  22
   9   5  -5 1815.58 125.846  17
   9  -5  -5 1656.86 122.711  16
   9   5  -5 1620.90 117.359  29
   9  -5  -4 9328.03 290.903  22
   9   5  -4 9547.06 300.705  17
   9  -5  -4 9228.83 293.348  16
   9   5  -4 9419.99 281.320  29
   9   5  -4 9452.26 300.354  12
   9   5  -3 1310.61 115.894  24
   9   5  -3 1102.41 110.700  17
   9  -5  -3 1314.23 114.583  16
   9   5  -3 1114.55 102.970  29
   9   5  -3 1195.42 114.304  12
   9   5  -2 5861.12 237.912  24
   9  -5  -2 5872.24 238.232  18
   9   5  -2 5564.23 234.312  17
   9  -5  -2 5531.86 226.113  16
   9   5  -2 5569.06 233.584  12
   9   5  -1 407.297 65.7859  24
   9  -5  -1 395.931 61.2606  18
   9  -5  -1 323.880 61.4241   9
   9   5  -1 335.560 59.1783  17
   9   5  -1 378.310 62.7255  12
   9   5   0 6119.47 251.994  24
   9  -5   0 6224.49 254.790   9
   9  -5   0 6659.26 249.647  18
   9   5   0 5892.63 238.905  17
   9   5   0 6235.84 244.628  12
   9   5   1 478.881 72.3977  24
   9  -5   1 450.518 69.7898   9
   9  -5   1 471.854 67.4816  18
   9   5   1 525.079 73.1820  17
   9   5   1 508.042 70.5673  12
   9   5   2 9501.92 309.713  24
   9   5   2 9654.31 316.845  21
   9  -5   2 9563.58 314.428   9
   9   5   2 9457.57 296.157  17
   9   5   2 9821.93 304.455  12
   9   5   3 9048.39 300.729  21
   9  -5   3 9303.54 309.196   9
   9   5   3 8753.53 282.701  17
   9   5   4 15744.8 386.777  21
   9  -5   4 15403.2 390.912   9
   9   5   5 2384.57 145.254  21
   9  -5   5 2317.99 149.475   9
   9   5   6 285.038 49.9226  21
   9  -5   6 333.119 57.0230   9
   9   5   6 313.282 51.9410   8
   9   5   7 1366.56 93.3629  21
   9  -5   7 1325.76 101.889   9
   9   5   7 1295.41 95.0115   8
   9  -5   8 1234.54 89.2338   9
   9   5   8 1207.55 82.2032   8
   9   5   8 1280.75 78.5888  28
   9  -5   9 1781.95 88.3814   9
   9   5   9 1726.87 80.5356   8
   9  -6  -9 750.047 42.4399  22
   9  -6  -8 4828.99 141.454  22
   9  -6  -8 4658.52 130.485  15
   9  -6  -7 1309.36 86.9717  22
   9  -6  -7 1371.23 90.5873  15
   9   6  -7 1124.71 82.4959  12
   9   6  -6 44.6883 25.8369  12
   9  -6  -6 69.9706 27.7681  22
   9   6  -6 43.8112 23.6829  17
   9  -6  -5 432.542 59.3540  22
   9   6  -5 419.752 53.1774  17
   9  -6  -5 358.476 54.1573  16
   9   6  -5 391.956 59.1013  12
   9  -6  -4 18211.1 381.538  22
   9  -6  -4 18411.1 386.425  16
   9   6  -4 18791.8 401.700  12
   9   6  -3 4904.30 203.714  17
   9  -6  -3 4453.78 197.548  16
   9   6  -3 4692.92 208.042  12
   9  -6  -2 15409.2 377.199  18
   9   6  -2 16484.1 378.665  17
   9  -6  -2 15246.3 361.811  16
   9   6  -2 15749.4 378.897  12
   9  -6  -1 4951.58 215.368  18
   9   6  -1 4905.96 211.224  17
   9   6  -1 4772.94 210.253  12
   9   6   0 29.2242 23.2812  12
   9  -6   0 73.2401 27.0754  18
   9  -6   0 21.0652 23.0838   9
   9   6   0 29.8584 22.5689  17
   9  -6   1 1905.86 138.172   9
   9  -6   1 1867.49 131.130  18
   9   6   1 1863.11 129.480  17
   9   6   1 1830.77 130.313  12
   9   6   2 3124.52 174.127  21
   9  -6   2 3278.88 182.571   9
   9  -6   2 2944.88 163.125  18
   9   6   2 3336.05 174.078  17
   9   6   3 4128.97 192.455  21
   9  -6   3 3937.32 194.827   9
   9   6   4 2325.65 142.817  21
   9  -6   4 1361.10 119.094   9
   9   6   5 124.229 33.5970  21
   9  -6   5 138.685 38.6335   9
   9   6   6 2404.21 116.132  21
   9  -6   6 2139.23 126.187   9
   9   6   6 2261.84 123.333   8
   9  -6   7 13026.1 280.530   9
   9   6   7 12881.3 264.091   8
   9  -6   8 5008.22 149.418   9
   9   6   8 4945.11 139.683   8
   9   6   8 4754.61 140.033  25
   9  -7  -7 562.647 45.5992  22
   9  -7  -7 488.915 37.6017  15
   9   7  -7 412.359 40.4879  12
   9   7  -6 22.9517 18.4321  12
   9  -7  -6 20.7097 17.1649  22
   9   7  -5 111.690 29.5986  12
   9  -7  -5 112.895 27.5917  22
   9  -7  -5 152.193 32.9057  16
   9  -7  -4 304.474 51.5661  22
   9   7  -4 218.682 41.6772  17
   9  -7  -4 297.241 52.1047  16
   9   7  -4 223.875 48.2447  12
   9   7  -3 2865.25 133.828  17
   9  -7  -3 2564.79 135.118  16
   9   7  -3 2686.19 143.777  12
   9  -7  -2 11586.3 293.144  16
   9   7  -2 11729.0 304.293  12
   9  -7  -1 833.039 83.8378  18
   9   7  -1 704.050 75.7989  17
   9   7  -1 677.033 78.8060  12
   9  -7   0 614.746 71.8960  18
   9   7   0 752.794 77.4035  17
   9   7   0 638.608 73.3784  12
   9  -7   1 3347.74 171.741   9
   9  -7   1 3374.00 165.540  18
   9   7   1 3501.16 165.918  17
   9   7   2 2169.33 130.953  21
   9  -7   2 2023.27 134.621   9
   9  -7   2 1724.27 120.484  18
   9   7   3 1461.68 100.990  21
   9  -7   3 1367.00 106.255   9
   9  -7   3 1379.54 101.373  18
   9   7   4 2048.34 109.434  21
   9  -7   4 2071.33 123.008   9
   9  -7   4 2091.57 117.703  18
   9   7   5 5.05818 12.3141  21
   9  -7   5 27.7902 17.7248  18
   9  -7   5 5.38977 15.2802   9
   9   7   5-2.29242 15.6834   8
   9  -7   6 732.261 63.9309   9
   9  -7   6 818.442 60.2588  18
   9   7   6 766.179 61.3829   8
   9  -7   7 7123.34 163.602   9
   9   7   7 7286.09 157.664   8
   9  -8  -5 2230.63 87.4927  22
   9   8  -5 1968.33 85.2888  12
   9   8  -4 125.903 28.5775  12
   9  -8  -4 157.735 28.5590  22
   9  -8  -4 125.460 27.3672  16
   9  -8  -3 306.965 40.7280  22
   9  -8  -3 283.481 38.8543  16
   9   8  -3 338.971 44.8099  12
   9  -8  -2 1550.97 91.2064  16
   9   8  -2 1476.48 94.0199  12
   9  -8  -1 3221.84 134.467  16
   9   8  -1 3277.59 141.491  12
   9   8   0 53.6142 22.2249  21
   9  -8   0 19.1923 15.4103  18
   9   8   1 854.445 71.0145  21
   9  -8   1 826.029 72.5432  18
   9   8   2 625.086 58.2898  21
   9  -8   2 498.649 55.8298  18
   9   8   3 136.348 26.1554  21
   9  -8   3 158.290 32.0409  18
   9  -8   3 119.503 30.9034   9
   9  -8   4 433.314 46.7234   9
   9  -8   4 423.815 44.6019  18
   9   8   4 418.924 45.0043   8
   9  -8   5 3373.24 111.112   9
   9  -8   5 3426.46 104.957  18
   9   8   5 3540.21 109.709   8
   9   9  -2 117.314 19.8769  21
   9  -9  -2 143.500 22.2347  16
   9  -9  -1 1673.93 65.4254  22
   9   9  -1 1868.58 74.3158  21
   9  -9  -1 1917.19 73.5976  16
   9   9   0 14.0442 7.93320  21
   9  -9   0 16.1499 12.6164  16
   9  -9   1 672.088 43.9519  16
   9  -9   2 1367.41 57.2601  16
   9   9   2 1310.68 57.4632   8
  10   0 -10 5174.97 150.203  29
  10   0  -9 3.70582 14.2980  29
  10   0  -8 14540.7 331.477  15
  10   0  -8 14887.8 322.306  29
  10   0  -7 1.11796 14.2339  22
  10   0  -7 3.96283 20.7914  15
  10   0  -7 31.8322 23.1094  29
  10   0  -6 2754.76 155.820  15
  10   0  -6 2710.14 147.227  29
  10   0  -5 13.7586 19.7041  15
  10   0  -4 60157.3 716.189  15
  10   0  -4 68041.6 753.848  14
  10   0  -3-0.09564 20.4994  14
  10   0  -2 51701.7 694.152  14
  10   0  -1 23.3683 30.2913  14
  10   0  -1 25.7987 29.4535  25
  10   0   0 6744.32 241.189  11
  10   0   0 6012.53 242.167  14
  10   0   0 6456.94 269.340  25
  10   0   1 10.9559 20.0381  25
  10   0   1-0.30490 18.2717  11
  10   0   1 29.3576 22.3354  21
  10   0   1 33.7463 23.6278  14
  10   0   2 18445.3 404.171  24
  10   0   2 18150.6 421.809  11
  10   0   2 19129.6 433.915  21
  10   0   2 18254.4 421.584  14
  10   0   2 17331.1 445.937  25
  10   0   3 22.9566 31.4453  25
  10   0   3 7.81371 16.3595  24
  10   0   3-0.96319 20.3818  11
  10   0   3-53.3442 31.0419  21
  10   0   3 5.02891 17.6880  14
  10   0   4 18375.3 441.414  11
  10   0   4 19800.6 465.899  21
  10   0   4 18837.2 467.997  25
  10   0   5 19.6445 25.7415  25
  10   0   5 53.5004 33.6463  11
  10   0   5 117.056 52.0173  21
  10   0   5 55.2893 25.0843  14
  10   0   6 3048.83 174.756  11
  10   0   6 2973.95 186.733  28
  10   0   6 3145.89 184.519  25
  10   0   7 24.1341 26.3093  25
  10   0   7 20.2239 19.8208  11
  10   0   7 9.60867 21.8138  28
  10   0   8 12832.2 312.047  11
  10   0   8 13316.8 360.000  28
  10   0   8 13626.9 333.591  25
  10   0   9 25.3798 18.7409  25
  10   0   9-10.2591 14.0984  11
  10   0  10 3292.55 91.3679  11
  10   1 -10 1402.87 77.7627  29
  10  -1 -10 1379.57 76.8705  29
  10  -1  -9 5862.86 192.093  15
  10   1  -9 5777.04 184.342  29
  10  -1  -9 5891.26 183.593  29
  10  -1  -8 176.298 36.8586  22
  10  -1  -8 229.156 47.5162  15
  10   1  -8 130.967 33.6100  29
  10  -1  -7 1796.89 114.333  22
  10  -1  -7 1961.33 128.961  15
  10   1  -7 1800.94 119.323  29
  10   1  -6 6070.89 209.366  24
  10  -1  -6 6373.11 216.411  22
  10   1  -6 6032.49 224.253  15
  10  -1  -6 6120.21 234.132  15
  10   1  -6 6282.71 224.604  29
  10   1  -5 588.561 70.2958  24
  10   1  -5 579.875 70.3605  15
  10  -1  -5 572.275 74.9554  15
  10   1  -5 618.132 68.7029  14
  10   1  -5 627.786 71.8004  29
  10   1  -4 17832.7 393.266  14
  10  -1  -4 18317.1 388.700  14
  10   1  -3 3308.46 176.625  14
  10  -1  -3 3395.47 177.505  14
  10   1  -2 48659.6 677.056  14
  10  -1  -2 49604.9 682.519  14
  10   1  -1 3097.79 161.502  11
  10   1  -1 3023.78 164.492  17
  10   1  -1 2897.91 168.224  14
  10  -1  -1 2800.64 165.369  14
  10  -1  -1 2901.23 183.883  25
  10   1  -1 3016.44 185.214  25
  10   1   0 16105.1 392.158  24
  10   1   0 17510.6 398.937  11
  10   1   0 17601.4 397.623  21
  10   1   0 17929.1 391.689  17
  10   1   0 16397.2 398.933  14
  10  -1   0 16348.9 399.914  14
  10  -1   0 16573.9 435.874  25
  10   1   0 16920.3 431.642  25
  10   1   1 10740.4 318.371  24
  10   1   1 11034.6 326.691  11
  10  -1   1 11959.6 327.082  11
  10   1   1 11245.8 330.118  21
  10   1   1 10562.5 320.588  14
  10  -1   1 11039.8 328.433  14
  10  -1   1 10465.0 347.169  25
  10   1   1 11031.8 350.898  25
  10   1   2 13181.4 345.809  24
  10   1   2 12547.3 355.949  11
  10  -1   2 11455.8 335.217  11
  10  -1   2 13478.5 359.397  21
  10   1   2 12990.7 364.974  21
  10   1   2 12528.1 348.609  14
  10  -1   2 12527.7 351.671  14
  10  -1   2 12090.1 374.085  25
  10   1   2 12249.4 372.859  25
  10   1   3 8069.08 264.379  24
  10  -1   3 8245.11 254.826  24
  10   1   3 7451.14 277.910  11
  10  -1   3 7706.83 279.579  21
  10   1   3 7506.09 282.072  21
  10   1   3 7732.08 266.548  14
  10  -1   3 7575.80 267.599  14
  10  -1   3 7306.11 288.581  25
  10   1   3 7488.70 292.592  25
  10   1   4 9451.81 274.007  24
  10   1   4 7716.68 285.026  11
  10   1   4 8184.95 299.957  21
  10   1   4 9111.54 278.274  14
  10  -1   4 8872.79 280.364  14
  10   1   4 8706.33 320.561  28
  10  -1   4 8202.03 304.141  25
  10   1   4 7636.20 297.039  25
  10  -1   5 43.6039 33.1332  25
  10   1   5 33.6205 25.5284  25
  10   1   5 18.4217 20.7564  11
  10   1   5 50.1784 31.6079  21
  10  -1   5 47.0841 24.3594  14
  10   1   5 11.1062 20.4569  28
  10   1   6 2230.54 148.830  11
  10   1   6 2302.73 158.653  21
  10   1   6 2283.72 163.341  28
  10  -1   6 2272.17 152.884  25
  10   1   6 2161.09 155.477  25
  10   1   7 934.560 92.5182  11
  10  -1   7 1000.95 96.5095  11
  10   1   7 1121.97 113.785  28
  10  -1   7 874.982 89.3444  25
  10   1   7 985.103 101.142  25
  10   1   8 3498.45 159.741  11
  10  -1   8 3616.75 167.523  11
  10   1   8 3563.43 186.432  28
  10  -1   8 4038.16 168.396  25
  10   1   8 3605.12 177.223  25
  10   1   9 23.1329 15.8043  11
  10  -1   9 22.9854 19.1799  11
  10   1   9 47.6412 30.4696  28
  10  -1  10 1117.52 57.5761  11
  10   1  10 1086.08 60.9315  25
  10   2 -10 439.296 42.3693  29
  10  -2 -10 394.707 39.2659  29
  10  -2  -9 83.0219 23.6096  22
  10  -2  -9 58.5677 26.9438  15
  10   2  -9 99.1155 27.6475  29
  10  -2  -9 99.3188 26.2956  29
  10  -2  -8 12841.8 286.643  22
  10  -2  -8 13152.3 310.813  15
  10   2  -8 13037.3 293.742  29
  10  -2  -7 449.682 58.6637  22
  10  -2  -7 485.335 64.5791  15
  10   2  -7 519.825 64.7542  29
  10  -2  -6 5289.04 199.954  22
  10  -2  -6 5386.75 223.340  15
  10   2  -6 5419.74 208.714  29
  10   2  -5 113.667 32.7624  24
  10  -2  -5 136.504 35.5512  22
  10   2  -5 124.721 33.6523  14
  10   2  -5 211.635 44.0822  29
  10   2  -4 3949.97 188.629  24
  10  -2  -4 3522.85 178.526  16
  10   2  -4 3824.28 184.256  14
  10  -2  -4 3914.08 177.708  14
  10   2  -3 462.881 66.9534  24
  10  -2  -3 512.668 67.4049  16
  10   2  -3 437.761 64.8820  14
  10  -2  -3 408.679 61.3377  14
  10   2  -2 1602.22 126.167  24
  10   2  -2 1898.72 127.940  21
  10   2  -2 1628.81 126.088  17
  10  -2  -2 1658.58 117.469  16
  10   2  -2 1718.90 130.007  14
  10  -2  -2 1616.76 123.257  14
  10   2  -2 1822.55 134.370  25
  10   2  -1 20688.1 429.659  11
  10   2  -1 18863.0 435.325  24
  10   2  -1 20923.0 437.715  21
  10   2  -1 19699.1 427.541  17
  10   2  -1 18636.8 432.874  14
  10  -2  -1 19173.6 430.886  14
  10   2  -1 21385.2 469.624  25
  10   2   0 2294.65 151.393  24
  10   2   0 2273.15 146.549  11
  10   2   0 2225.93 147.663  21
  10   2   0 2202.81 141.344  17
  10   2   0 2134.75 146.327  14
  10  -2   0 2135.32 158.019  25
  10   2   0 2255.37 154.066  25
  10   2   1 9621.01 306.410  24
  10   2   1 9383.89 306.351  11
  10   2   1 9733.24 313.667  21
  10   2   1 10001.8 294.034  17
  10   2   1 9143.06 302.694  14
  10  -2   1 9166.64 322.969  25
  10   2   1 9505.33 321.349  25
  10   2   2 917.678 94.1162  24
  10   2   2 961.152 100.960  11
  10   2   2 871.892 95.4614  21
  10   2   2 884.963 87.1207  17
  10   2   2 813.318 89.0949  14
  10  -2   2 913.391 102.392  25
  10   2   2 788.603 93.7984  25
  10  -2   3 219.943 54.6553  25
  10   2   3 223.141 53.8156  25
  10   2   3 258.575 52.2820  11
  10   2   3 176.996 49.3499  21
  10   2   3 242.301 45.8155  17
  10   2   3 241.470 49.5990  14
  10   2   4 2841.39 153.054  24
  10   2   4 2407.63 160.421  11
  10   2   4 2415.12 164.116  21
  10   2   4 2858.62 155.326  14
  10  -2   4 2706.96 157.330  14
  10   2   4 2623.07 170.989  28
  10  -2   4 2516.53 165.586  25
  10   2   4 2424.48 167.319  25
  10  -2   5 49.6305 29.0827  25
  10   2   5 59.9953 30.2531  11
  10   2   5 34.9501 26.4322  21
  10  -2   5 61.9502 27.6076  14
  10   2   5 95.2328 39.0080  28
  10   2   6 8452.70 283.223  11
  10   2   6 8858.63 300.830  21
  10   2   6 8756.19 307.241  28
  10  -2   7 250.872 44.0242  25
  10   2   7 172.859 38.7856  11
  10   2   7 231.084 52.3321  28
  10   2   8 3716.83 156.680  11
  10  -2   8 3603.67 163.959  11
  10   2   8 3657.71 180.652  28
  10   2   8 3794.77 180.379  25
  10  -2   9 5717.65 177.221  11
  10   2   9 5799.55 201.589  28
  10   2   9 5842.54 193.095  25
  10   2  10 46.5185 16.8460  25
  10  -2  10 64.9306 15.0184  11
  10   3 -10 626.747 43.8134  29
  10  -3 -10 532.565 39.5936  29
  10  -3  -9 2302.55 103.100  22
  10  -3  -9 2371.78 110.779  15
  10   3  -9 2395.34 106.906  29
  10   3  -8 67.8994 20.4837  12
  10  -3  -8 60.0218 19.0921  22
  10   3  -8 71.9805 25.3364  17
  10  -3  -8 68.2401 25.1024  15
  10   3  -8 131.986 31.5675  29
  10   3  -7 148.196 31.2836  12
  10  -3  -7 140.630 34.5904  22
  10   3  -7 138.291 35.9944  17
  10  -3  -7 127.570 35.3924  15
  10   3  -7 128.087 34.8607  29
  10   3  -6 1278.33 95.5538  12
  10  -3  -6 1103.64 91.5707  22
  10   3  -6 1186.65 103.402  17
  10  -3  -6 1099.84 99.7392  15
  10   3  -6 1081.10 90.5358  29
  10   3  -5 2396.53 135.474  24
  10  -3  -5 2092.98 129.097  22
  10   3  -5 2137.05 143.863  17
  10   3  -5 2194.75 129.645  29
  10   3  -5 2408.72 138.023  12
  10   3  -4 23543.0 449.756  24
  10  -3  -4 22495.5 415.599  22
  10   3  -4 21642.3 457.976  17
  10  -3  -4 21205.3 436.922  16
  10   3  -4 22326.3 442.104  14
  10  -3  -4 24637.7 432.756  14
  10   3  -4 25940.6 458.153  12
  10   3  -3 4107.80 200.842  24
  10   3  -3 3559.95 189.945  17
  10  -3  -3 3892.88 190.246  16
  10   3  -3 3939.30 194.753  14
  10  -3  -3 4267.45 194.562  14
  10   3  -3 3984.71 185.808  12
  10   3  -2 6675.28 257.562  24
  10   3  -2 6621.05 254.188  17
  10  -3  -2 6798.24 243.239  16
  10   3  -2 6747.47 258.161  14
  10   3  -1 5362.01 234.420  24
  10   3  -1 5224.87 227.590  21
  10   3  -1 5110.59 222.754  17
  10  -3  -1 5891.27 221.573  16
  10   3  -1 5238.29 232.452  14
  10   3   0 5777.08 243.544  24
  10   3   0 6094.24 250.028  21
  10  -3   0 6774.48 247.586   9
  10   3   0 5795.57 232.443  17
  10  -3   0 6664.17 228.400  16
  10   3   0 5789.90 243.536  14
  10   3   0 6839.20 260.122  25
  10   3   1 28165.4 531.067  24
  10   3   1 28872.1 544.664  11
  10   3   1 29341.7 553.228  21
  10   3   1 29390.2 511.054  17
  10   3   1 29281.7 541.472  14
  10   3   2 5088.96 221.529  24
  10   3   2 5129.28 232.083  11
  10   3   2 5031.95 230.947  21
  10  -3   2 5510.26 222.341   9
  10   3   2 5268.26 213.930  17
  10   3   2 5081.50 222.063  14
  10  -3   2 5174.07 238.723  25
  10   3   2 5132.26 233.718  25
  10   3   3 13868.8 355.607  24
  10   3   3 13837.0 382.708  11
  10   3   3 13927.1 385.207  21
  10   3   3 14718.5 350.340  17
  10   3   3 14701.7 364.384  14
  10  -3   3 14532.3 390.471  25
  10   3   3 13764.7 385.907  25
  10   3   4 7872.29 259.619  24
  10   3   4 7198.81 276.353  11
  10   3   4 7290.38 281.387  21
  10  -3   4 7020.29 248.090   9
  10   3   4 7739.91 249.086  17
  10   3   4 8033.43 253.431  14
  10  -3   4 7311.99 271.702  25
  10   3   5 2145.15 146.345  11
  10   3   5 2096.05 147.821  21
  10  -3   5 2327.84 139.916   9
  10   3   5 2591.66 139.707   8
  10  -3   5 2297.90 136.019  14
  10   3   5 2245.06 151.019  28
  10  -3   5 2315.04 143.434  25
  10   3   6 837.011 88.9246  11
  10   3   6 815.827 88.1580  21
  10  -3   6 934.636 85.7649   9
  10   3   6 908.372 79.0207   8
  10   3   6 893.615 94.6127  28
  10   3   7 522.091 63.3228  11
  10  -3   7 640.178 66.2476   9
  10   3   7 618.297 61.0249   8
  10   3   7 574.311 71.4712  28
  10  -3   8 353.560 42.7968   9
  10   3   8 302.217 48.8061  28
  10   3   8 333.437 53.0504  25
  10  -3   9 1324.05 81.3052  11
  10   3   9 1274.66 85.9761  25
  10  -4  -9 20.7638 11.5057  22
  10  -4  -9 19.6178 12.2878  15
  10   4  -9 1.05018 11.2888  29
  10   4  -8 118.089 24.8066  12
  10  -4  -8 160.317 30.5324  22
  10   4  -8 130.066 27.2924  17
  10  -4  -8 168.545 33.2904  15
  10   4  -8 156.182 30.9966  29
  10  -4  -7 943.680 77.5393  22
  10   4  -7 1071.83 84.7645  17
  10  -4  -7 1089.13 88.9653  15
  10   4  -7 993.322 80.2163  29
  10   4  -7 952.530 75.6779  12
  10   4  -6 160.539 41.2611  12
  10  -4  -6 64.6766 30.5985  22
  10   4  -6 130.306 44.2325  17
  10   4  -6 95.5836 31.8383  29
  10  -4  -5 8372.10 249.074  22
  10   4  -5 8579.98 272.587  17
  10  -4  -5 8053.93 261.339  16
  10   4  -5 8511.16 247.126  29
  10   4  -5 8798.64 261.009  12
  10   4  -4 3139.25 156.858  24
  10  -4  -4 2756.66 147.905  22
  10   4  -4 2760.11 160.945  17
  10  -4  -4 2838.49 158.706  16
  10  -4  -4 3255.22 149.723  14
  10   4  -4 2964.45 156.980  12
  10   4  -3 161.944 51.2453  12
  10   4  -3 246.947 54.2433  24
  10  -4  -3 206.827 54.5902  22
  10   4  -3 247.205 59.0588  17
  10  -4  -3 213.224 51.7155  16
  10   4  -2 15823.2 386.498  24
  10   4  -2 15436.6 383.321  17
  10  -4  -2 15288.2 362.389  16
  10   4  -2 15191.0 383.804  14
  10   4  -1 1527.18 124.846  24
  10   4  -1 1637.55 125.936  17
  10  -4  -1 1640.10 118.758  16
  10   4  -1 1545.58 126.466  14
  10   4  -1 1623.14 120.067  12
  10   4   0 3948.32 200.789  24
  10   4   0 3968.52 202.680  21
  10  -4   0 4487.56 207.385   9
  10   4   0 4145.93 196.113  17
  10  -4   0 4518.94 192.483  16
  10   4   0 4045.59 201.919  14
  10   4   0 4520.73 198.933  12
  10   4   1 5726.66 239.958  24
  10   4   1 5874.63 247.262  21
  10  -4   1 6070.37 239.640   9
  10   4   1 5752.64 228.634  17
  10   4   1 5892.75 241.871  14
  10   4   1 6656.11 241.572  12
  10   4   1 6920.20 252.495  25
  10   4   2 2495.74 159.050  24
  10   4   2 2357.63 161.945  21
  10  -4   2 1944.75 138.329   9
  10   4   2 2310.22 143.912  17
  10   4   2 2438.02 157.346  14
  10   4   2 2306.95 152.046  25
  10   4   3 2044.75 137.861  24
  10   4   3 2178.40 148.892  21
  10  -4   3 2166.45 140.839   9
  10   4   3 2088.30 134.095  17
  10   4   3 2277.95 139.759  14
  10   4   3 2167.79 147.348  25
  10   4   4 884.967 95.4756  21
  10  -4   4 790.192 84.9709   9
  10   4   4 966.025 90.5365  17
  10   4   4 849.677 94.2132  25
  10  -4   5 264.865 51.6697   9
  10   4   5 361.283 57.2178   8
  10   4   6 7154.77 241.955  21
  10  -4   6 7491.75 236.596   9
  10   4   6 7455.60 223.292   8
  10  -4   6 8041.10 214.280  14
  10  -4   7 3187.02 141.619   9
  10   4   7 3226.47 134.051   8
  10  -4   8 2732.65 112.041   9
  10   4   8 2712.78 103.387   8
  10   4   8 2588.60 128.896  25
  10   4   9 19.8850 13.6116  25
  10  -4   9 54.4284 17.0203  11
  10  -5  -8 3680.29 117.968  22
  10  -5  -8 3773.67 122.384  15
  10   5  -7 84.4625 24.6487  12
  10  -5  -7 144.207 30.1701  22
  10   5  -7 86.8858 21.8597  17
  10  -5  -7 157.502 33.3491  15
  10  -5  -6 2070.06 111.733  22
  10   5  -6 2001.02 108.780  17
  10   5  -6 2088.36 113.615  12
  10   5  -5 196.202 41.4821  12
  10  -5  -5 173.583 36.9256  22
  10   5  -5 219.576 44.0721  17
  10  -5  -5 207.113 43.2942  16
  10  -5  -4 3958.25 168.191  22
  10   5  -4 4054.24 182.170  17
  10  -5  -4 3923.09 177.928  16
  10   5  -4 4086.75 178.949  12
  10   5  -3 695.775 77.7648  24
  10  -5  -3 587.807 70.2340  22
  10   5  -3 558.222 74.4293  17
  10  -5  -3 586.875 72.6567  16
  10   5  -3 615.002 75.4025  12
  10   5  -2 2082.86 135.409  24
  10  -5  -2 1988.20 121.681  22
  10   5  -2 1909.12 131.125  17
  10  -5  -2 2023.29 130.539  16
  10   5  -2 1827.63 126.345  12
  10   5  -1 5390.50 223.813  24
  10  -5  -1 5926.70 218.220  18
  10   5  -1 5223.22 215.827  17
  10  -5  -1 5229.62 207.940  16
  10   5  -1 5699.81 222.022  12
  10   5   0 1871.16 135.164  24
  10  -5   0 1836.56 134.552   9
  10  -5   0 2119.89 130.329  18
  10   5   0 1798.69 126.136  17
  10  -5   0 1834.50 122.353  16
  10   5   0 1954.37 130.273  12
  10   5   1 2106.18 142.953  24
  10   5   1 1977.81 139.996  21
  10  -5   1 2075.69 141.317   9
  10  -5   1 2254.43 133.145  18
  10   5   1 2036.66 133.797  17
  10   5   1 2153.95 136.104  12
  10   5   2 2620.88 158.741  21
  10  -5   2 2484.73 151.637   9
  10  -5   2 2827.88 145.601  18
  10   5   2 2576.36 147.664  17
  10   5   3 1426.22 116.171  21
  10  -5   3 1481.37 115.083   9
  10  -5   3 1817.05 112.433  18
  10   5   3 1464.42 110.824  17
  10   5   3 1511.02 111.242  25
  10   5   4 1583.48 117.758  21
  10  -5   4 1449.83 110.520   9
  10   5   4 1569.50 113.693  25
  10   5   5 253.928 45.6469  25
  10   5   5 278.729 46.8007  21
  10  -5   5 241.699 44.1955   9
  10   5   5 227.198 42.7600   8
  10   5   6 467.415 56.3355  21
  10  -5   6 481.524 58.3705   9
  10   5   6 542.948 58.0462   8
  10  -5   6 511.486 48.9971  14
  10   5   6 543.432 62.9914  25
  10  -5   7 1559.02 91.3352   9
  10   5   7 1527.90 84.4104   8
  10   5   7 1426.79 92.1478  25
  10   5   8 97.2565 22.7905  25
  10  -5   8 120.029 22.4920   9
  10   5   8 99.2077 18.6882   8
  10  -6  -7 1239.68 65.0338  22
  10  -6  -7 1329.59 68.9979  15
  10  -6  -6 8889.53 200.458  22
  10  -6  -6 9020.85 213.719  15
  10   6  -5 57.5543 24.3135  12
  10  -6  -5 66.7937 22.8005  22
  10   6  -5 68.2263 22.0043  17
  10  -6  -5 61.8083 27.2716  16
  10  -6  -4 7660.96 214.872  22
  10   6  -4 7780.89 218.507  17
  10  -6  -4 7369.77 223.695  16
  10   6  -4 7353.63 221.371  12
  10   6  -3 231.743 43.8500  12
  10  -6  -3 216.011 40.5372  22
  10   6  -3 252.133 45.5662  17
  10  -6  -3 193.558 41.1409  16
  10  -6  -2 11603.8 273.585  22
  10   6  -2 12431.4 304.875  17
  10  -6  -2 11866.3 293.559  16
  10   6  -2 12043.9 302.007  12
  10  -6  -1 1235.24 97.1773  18
  10   6  -1 1079.66 95.6168  17
  10  -6  -1 1159.77 94.5370  16
  10   6  -1 1060.11 93.9235  12
  10   6   0 143.274 34.0991  12
  10   6   0 169.347 42.8514  21
  10  -6   0 147.173 33.7607  18
  10   6   0 178.245 42.3057  17
  10  -6   0 167.972 37.6111  16
  10   6   1 6491.10 235.056  21
  10  -6   1 6625.75 237.518   9
  10  -6   1 7300.77 229.283  18
  10   6   1 6619.25 228.047  17
  10   6   2 3266.20 164.944  21
  10  -6   2 2972.16 160.592   9
  10  -6   2 2753.10 138.844  18
  10   6   2 3193.89 157.358  17
  10   6   3 59.4363 30.8667  21
  10  -6   3 38.5102 17.4028  18
  10  -6   3 36.1585 23.5488   9
  10   6   4 4508.60 174.656  21
  10  -6   4 4264.62 175.488   9
  10  -6   4 4585.69 159.665  18
  10   6   5 557.551 56.6529  21
  10  -6   5 536.976 59.5019   9
  10  -6   5 520.231 48.8991  18
  10   6   5 519.590 55.4847   8
  10   6   5 503.302 50.8216  25
  10   6   6 318.329 38.7099  21
  10  -6   6 281.236 40.0269   9
  10   6   6 265.255 36.6156   8
  10   6   6 291.159 36.2549  25
  10  -6   7 19.5719 14.0541   9
  10   6   7 22.5384 11.6896   8
  10  -7  -6 637.891 39.5066  22
  10  -7  -6 598.300 38.7985  15
  10  -7  -5 1716.76 78.5439  22
  10   7  -5 1593.20 80.1968  12
  10  -7  -4 875.777 62.2804  22
  10  -7  -4 887.554 67.5208  16
  10   7  -4 751.989 62.4064  12
  10   7  -3 28.3816 19.1279  12
  10  -7  -3 40.7515 19.4247  22
  10   7  -3 49.3681 19.9810  17
  10  -7  -3 21.6367 18.4412  16
  10   7  -2 4561.52 156.358  17
  10  -7  -2 4347.21 157.650  16
  10   7  -2 4306.93 160.551  12
  10  -7  -1 2711.77 116.132  22
  10   7  -1 2758.77 136.626  21
  10   7  -1 3160.59 137.242  17
  10  -7  -1 2923.19 131.177  16
  10   7  -1 2883.52 134.844  12
  10   7   0 4032.76 163.866  21
  10  -7   0 4062.86 155.018  18
  10   7   0 4279.71 162.194  17
  10  -7   0 3994.59 152.096  16
  10   7   1 2719.44 132.791  21
  10  -7   1 2915.84 130.321  18
  10  -7   1 2853.79 126.388  16
  10   7   2 1178.03 86.1040  21
  10  -7   2 1062.34 89.2707   9
  10  -7   2 962.720 73.8026  18
  10  -7   2 923.222 70.2698  16
  10   7   3 136.049 28.2293  21
  10  -7   3 140.867 27.1328  18
  10  -7   3 134.264 31.1126   9
  10   7   4 1688.52 84.2447  21
  10  -7   4 1615.61 92.9640   9
  10  -7   4 1706.75 81.5485  18
  10  -7   4 1511.35 67.5955  16
  10   7   4 1727.41 90.3867   8
  10  -7   5 9256.61 196.525   9
  10   7   5 9107.63 183.224   8
  10  -7   5 8593.49 154.190  14
  10  -7   6 2199.53 77.7962   9
  10   8  -3 4625.35 118.320  21
  10  -8  -3 4316.38 112.221  16
  10  -8  -2 246.319 25.8466  22
  10   8  -2 338.687 36.6562  21
  10  -8  -2 321.012 34.2511  16
  10  -8  -1 1679.55 65.7113  22
  10   8  -1 2402.41 98.9990  21
  10  -8  -1 2450.67 94.9287  16
  10  -8  -1 1685.15 69.4388  14
  10   8   0 90.2735 22.0382  21
  10  -8   0 63.5074 18.5893  16
  10   8   1 1247.01 69.2309  21
  10  -8   1 1128.73 62.5087  16
  10   8   2 36.8832 14.4068  21
  10  -8   2 26.6586 12.4794  16
  10   8   3 1387.22 64.3340   8
  11   0  -9-4.76799 11.6364  29
  11   0  -8 300.726 39.3715  29
  11   0  -7 15.4842 17.7870  15
  11   0  -7-17.7565 18.0734  29
  11   0  -6 4.07363 16.9157  24
  11   0  -6-10.6719 18.2630  15
  11   0  -6 34.6437 20.2646  29
  11   0  -5 3.84885 17.6995  24
  11   0  -5 21.8219 18.0120  15
  11   0  -5 18.9670 19.1271  14
  11   0  -4 77.1740 31.2508  14
  11   0  -3 70.4249 27.2680  14
  11   0  -2 8814.65 277.027  17
  11   0  -2 7962.51 272.598  14
  11   0  -1 6.92107 17.7714  17
  11   0  -1-2.52939 20.3054  14
  11   0  -1 11.6663 20.8564  25
  11   0   0 36532.5 597.910  14
  11   0   0 37538.7 655.576  25
  11   0   1 117.561 48.3473  25
  11   0   1 29.2944 31.3080  24
  11   0   1 62.1340 33.0311  11
  11   0   1 117.696 37.0450  21
  11   0   1 28.0762 33.0780  14
  11   0   2 47474.4 641.499  24
  11   0   2 47558.1 673.185  11
  11   0   2 49776.2 694.398  21
  11   0   2 44700.7 650.412  14
  11   0   2 44087.0 712.945  25
  11   0   3 20.3674 23.1070  25
  11   0   3 45.0413 25.6030  24
  11   0   3 16.5263 21.8842  11
  11   0   3 53.2655 33.9049  21
  11   0   3 23.4027 23.9699  14
  11   0   4 258.804 56.2327  25
  11   0   4 295.295 55.5817  11
  11   0   4 395.260 78.1573  21
  11   0   4 273.606 47.9176  14
  11   0   5-5.82791 21.3034  25
  11   0   5 13.0517 19.9783  11
  11   0   5 17.3366 16.9787  14
  11   0   6 388.400 61.7697  11
  11   0   6 409.181 62.3040  25
  11   0   7 13.9510 18.6624  25
  11   0   7 10.5663 17.8098  11
  11   0   8 338.309 45.1909  11
  11   0   8 370.158 48.2458  25
  11   0   9 15.2246 12.6267  11
  11   1  -9 1834.39 79.5778  29
  11  -1  -9 1891.02 79.9970  29
  11  -1  -8 246.417 39.0384  15
  11   1  -8 196.480 32.1611  29
  11  -1  -8 235.735 34.2018  29
  11  -1  -7 6423.48 203.812  15
  11   1  -7 6523.71 191.935  29
  11  -1  -7 6547.11 189.807  29
  11   1  -6 57.5938 22.5362  24
  11  -1  -6 109.155 32.3177  15
  11   1  -6 88.6807 26.7781  29
  11  -1  -6 64.0033 24.0451  29
  11   1  -5 832.123 84.0390  24
  11  -1  -5 661.914 74.1448  15
  11   1  -5 790.575 76.0626  14
  11   1  -4 1706.66 126.220  24
  11  -1  -4 1695.40 125.882  15
  11   1  -4 1745.74 121.644  14
  11  -1  -4 1617.02 117.558  14
  11   1  -3 2880.32 164.079  24
  11   1  -3 2899.82 163.373  17
  11   1  -3 3045.23 165.347  14
  11  -1  -3 2946.90 157.585  14
  11   1  -2 2893.18 169.296  24
  11   1  -2 2780.96 160.613  17
  11   1  -2 2967.04 168.293  14
  11  -1  -2 2870.03 162.704  14
  11   1  -1 2029.84 128.935  11
  11   1  -1 1852.23 135.246  24
  11   1  -1 2062.27 135.564  17
  11   1  -1 1869.99 137.470  14
  11  -1  -1 1764.20 130.823  14
  11   1  -1 1764.45 141.683  25
  11   1   0 3132.72 173.296  24
  11   1   0 3415.02 173.804  11
  11   1   0 3325.52 171.825  21
  11   1   0 3420.66 169.176  17
  11   1   0 2991.83 170.774  14
  11  -1   0 2869.44 167.587  14
  11  -1   0 2992.30 186.697  25
  11   1   0 2953.72 181.200  25
  11   1   1 11582.6 329.483  24
  11   1   1 12001.8 335.506  11
  11  -1   1 12923.7 333.201  11
  11   1   1 12311.7 343.820  21
  11   1   1 13645.1 320.794  17
  11   1   1 11426.9 331.708  14
  11  -1   1 11304.1 330.905  14
  11  -1   1 11358.1 362.087  25
  11   1   1 11388.2 357.517  25
  11   1   2 18761.2 409.364  24
  11  -1   2 19333.4 401.947  24
  11   1   2 18830.0 428.635  11
  11  -1   2 19496.4 422.505  11
  11   1   2 19302.4 440.457  21
  11   1   2 18061.1 411.216  14
  11  -1   2 18098.7 415.351  14
  11  -1   2 18047.8 453.467  25
  11   1   2 18288.8 453.346  25
  11   1   3 2167.69 136.009  24
  11  -1   3 2386.84 134.799  24
  11   1   3 1968.07 142.071  11
  11  -1   3 2071.88 141.760  11
  11   1   3 2065.22 148.618  21
  11   1   3 2067.78 137.018  14
  11  -1   3 2021.75 137.762  14
  11  -1   3 2063.37 153.124  25
  11   1   3 1912.26 147.619  25
  11   1   4 11651.7 339.271  11
  11  -1   4 11535.6 331.669  11
  11   1   4 11938.3 350.602  21
  11   1   4 12460.4 313.179  14
  11  -1   4 12144.3 314.315  14
  11  -1   4 11846.9 354.540  25
  11   1   4 11574.9 355.020  25
  11   1   5 3910.41 191.012  11
  11  -1   5 3985.19 192.477  11
  11   1   5 4141.26 204.972  21
  11  -1   5 4323.70 170.990  14
  11  -1   5 4047.33 200.740  25
  11   1   5 3782.74 198.243  25
  11  -1   6 86.5481 31.1606  25
  11   1   6 70.9734 34.7869  25
  11   1   6 151.647 38.4281  11
  11  -1   6 115.106 36.2785  11
  11  -1   7 87.0223 29.4718  25
  11   1   7 68.8291 29.8323  25
  11   1   7 68.2370 29.5789  11
  11  -1   7 87.5944 31.5013  11
  11   1   8 447.580 50.4651  11
  11  -1   8 440.553 51.9883  11
  11  -1   8 471.393 46.5936  25
  11   1   8 467.829 55.2487  25
  11  -1   9 595.203 45.7849  11
  11   1   9 570.293 46.4371  25
  11   2  -9 62.8894 18.7941  17
  11   2  -9 124.456 19.8876  29
  11  -2  -9 94.0776 17.6033  29
  11   2  -8 1182.61 80.6484  17
  11  -2  -8 1461.79 88.1022  15
  11   2  -8 1451.51 79.7259  29
  11  -2  -8 1418.64 77.4597  29
  11  -2  -7 218.023 34.7484  22
  11   2  -7 267.823 47.0373  17
  11  -2  -7 262.762 44.0812  15
  11   2  -7 273.905 40.3916  29
  11  -2  -7 235.642 38.0685  29
  11   2  -6 869.656 86.5895  17
  11  -2  -6 974.548 84.9888  15
  11   2  -6 1010.35 77.6106  29
  11   2  -5 371.936 57.1046  24
  11   2  -5 252.178 51.0609  17
  11  -2  -5 297.913 52.8314  15
  11   2  -5 323.455 48.5411  14
  11   2  -4 809.999 85.4179  24
  11   2  -4 754.215 84.8232  17
  11  -2  -4 762.107 83.2956  15
  11   2  -4 836.989 83.4057  14
  11  -2  -4 899.227 81.8096  14
  11   2  -3 5647.59 226.044  24
  11   2  -3 5456.15 225.616  17
  11   2  -3 5587.00 222.314  14
  11  -2  -3 5939.58 220.171  14
  11   2  -2 2114.15 144.047  24
  11   2  -2 2250.56 144.262  17
  11  -2  -2 2502.46 137.962  16
  11   2  -2 2129.42 141.985  14
  11  -2  -2 2172.84 138.865  14
  11   2  -1 49364.6 690.855  24
  11   2  -1 55938.2 690.763  21
  11   2  -1 52266.5 683.869  17
  11   2  -1 49997.1 699.611  14
  11  -2  -1 49747.7 682.561  14
  11   2  -1 54648.9 738.202  25
  11   2   0 1760.20 132.050  24
  11   2   0 1831.19 131.893  21
  11   2   0 1783.22 124.893  17
  11   2   0 1665.87 129.259  14
  11  -2   0 1678.08 128.257  14
  11   2   0 1885.41 140.491  25
  11   2   1 9062.93 295.341  24
  11   2   1 9153.43 295.592  11
  11  -2   1 8889.51 271.403  11
  11   2   1 9346.36 304.746  21
  11   2   1 9311.93 275.508  17
  11   2   1 9094.94 298.487  14
  11  -2   1 8795.08 293.798  14
  11   2   1 9061.90 312.218  25
  11   2   2 716.211 82.6251  24
  11   2   2 730.502 86.8018  11
  11  -2   2 711.977 80.1538  11
  11   2   2 673.865 85.2099  21
  11   2   2 763.097 78.5396  17
  11   2   2 666.451 80.8800  14
  11  -2   2 685.937 84.7274  14
  11  -2   2 702.942 90.1445  25
  11   2   2 681.166 88.6290  25
  11   2   3 5957.41 223.238  24
  11  -2   3 6681.69 216.931  24
  11   2   3 5618.83 237.430  11
  11  -2   3 5702.94 227.220  11
  11   2   3 5823.19 245.171  21
  11   2   3 6647.71 216.158  17
  11   2   3 5858.87 226.344  14
  11  -2   3 5525.20 225.200  14
  11  -2   3 5825.33 248.203  25
  11   2   3 5577.87 244.969  25
  11   2   4 2564.97 136.606  24
  11   2   4 2421.32 153.523  11
  11  -2   4 2415.96 148.842  11
  11   2   4 2524.89 160.214  21
  11   2   4 2579.00 138.231  14
  11  -2   4 2316.55 137.870  14
  11  -2   4 2457.92 156.715  25
  11   2   4 2281.45 156.233  25
  11   2   5 2364.50 146.528  11
  11  -2   5 2343.06 144.373  11
  11   2   5 2421.12 153.633  21
  11  -2   5 2672.53 133.872  14
  11  -2   5 2418.08 147.327  25
  11   2   5 2356.81 153.978  25
  11   2   6 100.939 38.0666  25
  11   2   6 135.655 36.6343  11
  11  -2   6 105.402 35.8993  11
  11  -2   6 88.7028 30.7527  25
  11   2   7 4420.28 169.769  11
  11  -2   7 4448.74 175.933  11
  11   2   7 4531.02 188.395  25
  11  -2   8 320.754 42.7788  11
  11   2   8 306.693 44.5863  25
  11  -2   9 594.138 43.9745  11
  11   2   9 577.875 45.8748  25
  11  -3  -8 1183.20 62.1145  22
  11  -3  -8 1365.03 79.9180  15
  11   3  -8 1304.76 67.9185  29
  11  -3  -8 1344.49 66.9049  29
  11  -3  -7 723.904 57.2803  22
  11   3  -7 637.909 61.0768  17
  11  -3  -7 730.038 66.5525  15
  11   3  -7 709.603 58.0648  29
  11  -3  -6 8.48656 11.7906  22
  11   3  -6 27.5884 20.6684  17
  11  -3  -6 30.1253 21.6817  15
  11   3  -6 27.8091 17.1462  29
  11   3  -5 3920.46 151.879  24
  11  -3  -5 3914.68 146.575  22
  11   3  -5 4101.10 182.110  17
  11  -3  -5 3898.28 173.868  15
  11   3  -4 931.825 83.4444  24
  11   3  -4 939.806 91.7438  17
  11  -3  -4 1051.76 82.5662  14
  11   3  -3-2.61612 20.5071  24
  11   3  -3 13.7056 22.1159  17
  11  -3  -3 2.12561 16.6190  16
  11   3  -3 38.0954 27.3694  14
  11  -3  -3 40.9401 25.7307  14
  11   3  -2 153.312 41.2628  24
  11   3  -2 126.962 36.6102  21
  11   3  -2 74.4608 31.1950  17
  11  -3  -2 102.775 35.2087  16
  11   3  -2 104.952 34.5570  14
  11  -3  -2 83.5533 32.7682  14
  11   3  -1 3978.31 196.763  24
  11   3  -1 3817.14 184.271  21
  11   3  -1 3715.17 183.628  17
  11  -3  -1 4339.49 178.431  16
  11   3  -1 3718.92 190.356  14
  11  -3  -1 3707.21 184.033  14
  11   3   0 6187.91 243.552  24
  11   3   0 6315.08 245.124  21
  11   3   0 6218.28 230.418  17
  11   3   0 6083.14 241.516  14
  11  -3   0 6114.42 238.631  14
  11   3   0 7000.16 253.896  25
  11   3   1 22197.7 455.998  24
  11   3   1 22235.0 465.949  21
  11   3   1 22504.9 430.581  17
  11   3   1 21827.1 453.361  14
  11  -3   1 21535.6 450.863  14
  11   3   2-1.42601 20.7602  25
  11   3   2 33.8449 22.9427  24
  11  -3   2 36.1272 27.4881  11
  11   3   2 13.4941 24.4379  21
  11   3   2 28.3657 17.9322  17
  11   3   2 64.4382 28.1143  14
  11  -3   2 17.8105 23.1101  14
  11   3   3 67.9015 32.5605  25
  11   3   3 43.2708 27.3152  11
  11   3   3 90.9945 32.8063  24
  11   3   3 65.9961 32.5641  21
  11   3   3 65.2892 26.8699  17
  11   3   3 89.7172 30.4436  14
  11  -3   3 28.0552 20.7599  14
  11   3   4 237.410 50.0684  25
  11   3   4 337.789 51.7804  24
  11   3   4 298.122 56.9402  11
  11   3   4 250.575 53.6652  21
  11   3   4 273.588 45.6142  14
  11  -3   4 271.693 49.2520  14
  11   3   5 1872.63 126.970  11
  11   3   5 1923.54 132.869  21
  11  -3   5 2069.35 115.227  14
  11   3   5 1927.87 134.080  25
  11  -3   6 1448.93 103.771  11
  11   3   6 1386.30 105.011  21
  11   3   6 1284.74 103.505  25
  11   3   7 79.1941 27.3513  25
  11  -3   7 189.581 36.1256  11
  11  -3   8 1910.92 93.6425  11
  11   3   8 1809.83 96.6922  25
  11  -4  -8 3029.31 100.471  15
  11  -4  -7 3447.12 111.598  22
  11  -4  -7 3932.30 137.353  15
  11   4  -6 43.8022 18.7233  12
  11  -4  -6 28.9292 16.4674  22
  11   4  -6 37.2591 23.2827  17
  11  -4  -6 76.9899 27.2012  15
  11  -4  -5 1740.99 94.4361  22
  11   4  -5 1758.06 110.419  17
  11   4  -5 1636.41 91.0785  12
  11   4  -4 326.579 47.9896  24
  11  -4  -4 306.854 42.9545  22
  11   4  -4 323.776 53.9795  17
  11  -4  -4 354.836 45.2563  14
  11   4  -4 335.612 46.2427  12
  11   4  -3 922.766 83.7460  24
  11   4  -3 937.120 81.7370  21
  11   4  -3 938.740 88.9319  17
  11  -4  -3 969.623 85.4901  16
  11  -4  -3 1084.57 85.6603  14
  11   4  -3 974.070 80.8735  12
  11   4  -2 6574.18 235.434  24
  11   4  -2 6202.92 224.506  21
  11   4  -2 5893.78 226.030  17
  11  -4  -2 6597.17 222.415  16
  11  -4  -2 6463.23 222.723  14
  11   4  -2 6616.67 214.709  12
  11   4  -1 159.471 37.7199  12
  11   4  -1 131.968 36.9607  24
  11   4  -1 87.9032 31.7540  21
  11   4  -1 223.466 47.2370  17
  11  -4  -1 243.251 45.6196  16
  11   4  -1 96.0348 41.7917  14
  11  -4  -1 137.952 39.0742  14
  11   4   0 9789.72 297.040  24
  11   4   0 10049.0 302.358  21
  11   4   0 9668.71 282.394  17
  11  -4   0 10883.9 270.899  16
  11   4   0 9815.65 297.359  14
  11   4   1 45.8066 30.8347  25
  11   4   1 86.0783 34.9762  24
  11   4   1 62.5192 34.4729  21
  11  -4   1 66.1289 30.3029   9
  11   4   1 33.9654 22.7414  17
  11   4   1 98.9217 39.1528  14
  11   4   2 20380.4 417.908  24
  11  -4   2 23721.5 393.581  11
  11   4   2 21204.5 444.423  21
  11  -4   2 22740.7 418.845   9
  11   4   2 21596.5 405.929  17
  11   4   2 21258.2 415.207  14
  11   4   2 23027.5 436.494  25
  11   4   3 545.190 74.3347  21
  11  -4   3 452.533 59.3586   9
  11   4   3 499.546 61.8084  17
  11  -4   3 488.353 64.5412  14
  11   4   3 490.675 66.0529  25
  11   4   4 629.848 75.1763  21
  11  -4   4 645.986 66.3766   9
  11   4   4 691.612 65.3687   8
  11  -4   4 597.495 67.2390  14
  11   4   4 625.047 72.2164  25
  11   4   5 145.868 37.4110  25
  11   4   5 146.938 38.4034  21
  11  -4   5 123.746 30.0708   9
  11   4   5 176.754 30.5022   8
  11  -4   5 137.812 30.8281  14
  11   4   6 1409.27 94.8820  21
  11  -4   6 1450.40 81.2935   9
  11   4   6 1284.52 92.9533  25
  11  -4   7 10397.3 225.942  11
  11   4   7 9861.81 229.023  25
  11  -4   8 763.738 50.2737  11
  11   4   8 709.897 50.2773  25
  11  -5  -7 38.3360 15.5113  15
  11  -5  -6 1326.41 67.1970  22
  11   5  -6 1083.75 64.2975  17
  11  -5  -6 1545.53 84.7054  15
  11   5  -6 885.604 53.6972  12
  11   5  -5 26.2180 18.8241  12
  11  -5  -5 28.4435 16.9068  22
  11   5  -5 37.6818 27.5430  17
  11  -5  -5 72.7087 30.6594  15
  11  -5  -4 9179.16 205.513  22
  11   5  -4 9256.59 212.366  21
  11   5  -4 9502.44 242.320  17
  11   5  -4 8870.25 216.642  12
  11  -5  -3 3785.30 134.837  22
  11   5  -3 3585.18 150.386  21
  11   5  -3 3695.57 160.669  17
  11  -5  -3 3655.50 154.977  16
  11  -5  -3 3943.38 145.506  14
  11   5  -3 3605.63 146.774  12
  11   5  -2 3122.55 150.262  21
  11   5  -2 3136.97 151.571  17
  11  -5  -2 3137.88 144.049  16
  11  -5  -2 3201.38 144.089  14
  11   5  -2 3242.82 144.363  12
  11   5  -1 705.779 75.6845  21
  11   5  -1 656.683 72.2570  17
  11  -5  -1 799.830 74.3769  16
  11   5  -1 672.870 69.0251  12
  11   5   0 19409.9 397.092  21
  11   5   0 19179.0 377.458  17
  11  -5   0 20235.4 354.234  16
  11   5   1 1147.82 98.2054  21
  11   5   1 1035.87 88.0505  17
  11  -5   1 1251.21 85.3397  16
  11   5   2 2487.92 143.747  21
  11  -5   2 2502.14 135.002   9
  11   5   2 2626.74 135.587  17
  11  -5   3 4766.56 157.741  11
  11   5   3 4294.14 182.427  21
  11  -5   3 4802.66 178.791   9
  11   5   3 4824.35 167.814  25
  11   5   4 1892.56 116.307  21
  11  -5   4 1688.71 101.363   9
  11   5   4 1929.68 101.325   8
  11  -5   4 1973.39 110.075  14
  11   5   4 1841.02 103.773  25
  11   5   5 2282.21 114.558  21
  11  -5   5 2258.55 106.253   9
  11   5   5 2420.42 101.576   8
  11  -5   5 2317.59 101.046  14
  11   5   5 2245.07 108.863  25
  11  -5   6 1280.18 75.2468  11
  11  -5   6 1277.32 68.6902   9
  11   5   6 1211.90 60.0932   8
  11   5   6 1284.60 74.8996  25
  11  -5   7 2.94383 11.5298  11
  11  -6  -6 3555.79 96.3765  15
  11  -6  -5 787.511 45.1535  22
  11   6  -5 462.918 36.2042  17
  11  -6  -5 914.682 60.7926  15
  11   6  -5 567.147 42.1256  12
  11  -6  -4 2000.83 80.1251  22
  11   6  -4 1864.06 82.2058  21
  11   6  -4 2101.10 92.4038  17
  11   6  -4 1856.56 87.0932  12
  11  -6  -3 438.927 41.0154  22
  11   6  -3 328.245 42.8660  21
  11   6  -3 436.862 49.9665  17
  11  -6  -3 444.747 51.3299  16
  11  -6  -3 375.744 36.9281  14
  11   6  -3 332.844 43.6574  12
  11   6  -2 2238.98 114.178  21
  11   6  -2 2282.90 113.829  17
  11  -6  -2 2296.75 111.617  16
  11  -6  -2 2201.81 102.256  14
  11   6  -2 2238.19 109.065  12
  11   6  -1 5457.55 185.920  21
  11   6  -1 5647.48 183.810  17
  11  -6  -1 5695.59 174.701  16
  11  -6  -1 5629.40 177.306  14
  11   6   0 728.907 70.4832  21
  11   6   0 728.136 68.5762  17
  11  -6   0 781.266 64.2793  16
  11   6   1 1670.06 105.550  21
  11   6   1 1710.39 101.697  17
  11  -6   1 1492.00 84.8214  16
  11   6   2 898.464 76.4365  21
  11  -6   2 887.264 59.5121  16
  11   6   3 1499.32 92.3944  21
  11  -6   3 1662.29 94.4715   9
  11  -6   3 1542.27 91.2909  14
  11   6   4 134.669 30.9026  21
  11  -6   4 75.1455 24.5092   9
  11   6   4 142.170 26.7882   8
  11  -6   4 111.329 25.7794  14
  11   6   5 200.495 28.1065  21
  11  -6   5 169.899 25.8146   9
  11   6   5 165.281 22.7114   8
  11   7  -3 3279.47 96.1518  21
  11   7  -2 1121.00 65.2841  21
  11  -7  -2 1187.70 64.5033  16
  11   7  -1 3416.18 121.727  21
  11  -7  -1 3687.89 115.547  16
  11  -7  -1 3399.90 105.221  14
  11   7   0 231.056 34.2801  21
  11  -7   0 259.686 31.6932  16
  11  -7   0 245.999 32.0510  14
  11   7   1 10605.5 213.645  21
  11  -7   1 9929.05 171.491  16
  11  -7   1 10346.0 202.733  14
  11   7   2 716.817 53.7072  21
  11  -7   2 676.591 51.2201  14
  11   7   3 3011.24 94.6513  21
  11   7   3 2868.50 88.8612   8
  11  -7   3 3215.46 98.4280  14
  12   0  -8 2478.13 89.3277  17
  12   0  -7 3.81599 16.6800  17
  12   0  -6 7173.00 174.552  24
  12   0  -6 10544.0 243.783  17
  12   0  -5 19.9610 17.3913  24
  12   0  -5-3.62333 15.7594  17
  12   0  -4 9769.70 262.131  17
  12   0  -4 10208.5 254.259  14
  12   0  -3 10.3429 19.9707  24
  12   0  -3-0.91076 15.4346  17
  12   0  -3-1.31152 18.9027  14
  12   0  -2 1285.83 105.505  24
  12   0  -2 1533.55 104.840  17
  12   0  -2 1335.58 104.186  14
  12   0  -1-1.64324 18.7245  24
  12   0  -1 5.51822 15.6941  17
  12   0  -1 9.37807 24.7043  14
  12   0   0 5113.18 209.590  24
  12   0   0 5024.09 210.140  14
  12   0   1-9.46730 18.7798  24
  12   0   1 157.624 37.7042  11
  12   0   1 216.746 58.4926  21
  12   0   1 9.92362 20.3695  14
  12   0   1 8.69526 23.2766  25
  12   0   2 1525.13 107.990  24
  12   0   2 1720.70 118.664  11
  12   0   2 1445.30 110.047  14
  12   0   2 1440.19 122.830  25
  12   0   3 0.98282 20.0645  25
  12   0   3 9.10664 16.8252  24
  12   0   3 39.2456 23.1591  11
  12   0   3 8.20529 16.9453  14
  12   0   4 269.642 53.5381  11
  12   0   4 431.227 58.6248  14
  12   0   4 408.149 73.9252  25
  12   0   5 7.01431 17.6524  25
  12   0   5 3.98871 17.0790  11
  12   0   5 11.0605 13.9914  14
  12   0   6 4667.15 172.672  11
  12   0   6 4739.60 182.243  25
  12   0   7 21.6823 14.0713  25
  12   0   7 11.5658 12.9516  11
  12   0   8 639.658 44.8063  11
  12   1  -8 2136.52 82.4208  17
  12  -1  -8 1739.66 68.6329  17
  12   1  -7 477.663 47.7495  17
  12  -1  -7 410.821 42.2413  17
  12   1  -6 5342.52 176.747  17
  12  -1  -6 5734.74 162.688  15
  12   1  -5 801.885 67.5740  24
  12  -1  -5 927.541 74.3522  24
  12   1  -5 1025.03 83.7316  17
  12  -1  -5 946.685 70.7460  15
  12   1  -5 972.403 68.7452  14
  12   1  -4 96.8220 31.6326  24
  12   1  -4 63.8056 31.8644  17
  12  -1  -4 98.4978 31.8834  17
  12   1  -4 108.297 31.6199  14
  12  -1  -4 54.2648 27.4010  14
  12   1  -3 1747.90 119.547  24
  12   1  -3 1494.85 108.316  17
  12  -1  -3 1814.26 106.874  17
  12   1  -3 1628.51 111.676  14
  12  -1  -3 1603.92 108.254  14
  12   1  -2 484.162 66.0360  24
  12   1  -2 578.493 69.1560  17
  12   1  -2 526.270 67.4578  14
  12  -1  -2 473.121 63.3202  14
  12   1  -1 323.456 57.0482  24
  12   1  -1 390.612 54.7968  17
  12   1  -1 364.032 58.7617  14
  12  -1  -1 378.890 58.3154  14
  12   1   0 481.511 66.9901  24
  12  -1   0 478.178 64.9231  24
  12   1   0 529.571 64.0743  21
  12   1   0 509.104 59.3907  17
  12   1   0 493.223 66.6172  14
  12  -1   0 467.529 65.8146  14
  12   1   0 517.783 73.5936  25
  12   1   1 371.615 57.7851  24
  12  -1   1 413.913 60.5191  24
  12   1   1 411.799 59.0929  11
  12  -1   1 532.388 61.9384  11
  12   1   1 474.952 64.5250  21
  12   1   1 377.278 60.5304  14
  12  -1   1 364.169 58.4123  14
  12   1   1 455.070 70.4397  25
  12   1   2 745.321 77.5077  24
  12  -1   2 783.317 75.5878  24
  12   1   2 723.840 80.6283  11
  12  -1   2 776.184 78.6574  11
  12   1   2 812.022 84.9680  21
  12   1   2 693.473 76.7681  14
  12  -1   2 795.931 82.7798  14
  12  -1   2 755.126 89.5031  25
  12   1   2 761.015 89.3583  25
  12   1   3 7553.63 226.536  24
  12  -1   3 7911.51 220.936  24
  12   1   3 7105.12 243.542  11
  12  -1   3 7237.55 238.147  11
  12   1   3 7367.77 253.315  21
  12   1   3 7088.54 229.532  14
  12  -1   3 6907.98 228.370  14
  12  -1   3 7067.95 261.133  25
  12   1   3 6992.46 261.051  25
  12   1   4 1384.54 86.9132  24
  12   1   4 1248.77 101.332  11
  12  -1   4 1274.76 99.5257  11
  12   1   4 1235.97 88.6612  14
  12  -1   4 1170.09 87.9133  14
  12  -1   4 1208.65 104.966  25
  12   1   4 1314.13 110.112  25
  12   1   5 34.4854 26.7088  25
  12   1   5 48.8187 24.3084  11
  12  -1   5 19.2669 23.6837  11
  12  -1   5 34.4378 12.0942  14
  12  -1   5 38.6944 25.6847  25
  12   1   6 2179.04 117.100  11
  12  -1   6 2163.50 116.496  11
  12  -1   6 2213.09 117.659  25
  12   1   6 2242.20 126.482  25
  12   1   7 10.1451 17.5429  25
  12   1   7 17.9176 17.5983  11
  12  -1   7 10.9178 13.5017  11
  12  -1   8 32.7318 14.1284  11
  12   2  -8 17.2606 9.51754  17
  12   2  -7 3377.47 119.754  17
  12  -2  -7 4481.37 127.460  15
  12  -2  -6 1047.32 67.4112  24
  12   2  -6 1631.19 95.9462  17
  12  -2  -6 1311.13 71.8714  17
  12  -2  -6 1936.91 94.7896  15
  12   2  -5 6725.38 184.824  24
  12   2  -5 7263.14 219.244  17
  12  -2  -5 6734.54 174.104  17
  12  -2  -5 7140.42 194.305  15
  12   2  -4 38.9092 21.6154  24
  12   2  -4 18.5123 17.7987  17
  12  -2  -4 48.3618 18.9483  15
  12   2  -4 49.3898 19.4151  14
  12  -2  -4 6.33777 14.0942  14
  12   2  -3 161.365 35.4849  24
  12   2  -3 156.849 37.5738  17
  12  -2  -3 143.672 31.4122  15
  12   2  -3 170.957 38.1603  14
  12  -2  -3 132.838 34.0976  14
  12   2  -2 565.453 68.9749  24
  12   2  -2 555.803 66.9393  17
  12   2  -2 572.845 70.3266  14
  12  -2  -2 523.261 64.3087  14
  12   2  -1 1267.03 105.056  24
  12   2  -1 1404.95 98.4055  21
  12   2  -1 1265.85 98.3377  17
  12   2  -1 1287.51 104.665  14
  12  -2  -1 1251.39 100.420  14
  12   2   0 669.323 77.7599  24
  12   2   0 712.500 76.6979  21
  12   2   0 725.651 72.7618  17
  12   2   0 733.395 80.9609  14
  12  -2   0 648.560 74.4433  14
  12   2   0 786.379 86.1700  25
  12   2   1 191.631 45.8793  25
  12   2   1 203.617 44.8015  24
  12   2   1 238.198 49.3992  21
  12   2   1 245.821 42.0572  17
  12   2   1 175.447 41.6586  14
  12  -2   1 195.313 42.3381  14
  12   2   2 309.643 57.8608  25
  12   2   2 309.103 50.7218  24
  12  -2   2 304.982 47.6576  24
  12  -2   2 270.221 44.6269  11
  12   2   2 282.349 50.2435  21
  12   2   2 268.784 40.9950  17
  12   2   2 255.643 46.7201  14
  12  -2   2 255.696 47.8714  14
  12   2   3 251.111 52.4055  25
  12   2   3 268.236 43.6170  24
  12  -2   3 317.402 48.9641  11
  12   2   3 226.590 45.7116  11
  12   2   3 222.160 45.2841  21
  12   2   3 273.445 46.6192  14
  12  -2   3 254.334 46.2656  14
  12   2   4 158.799 42.0910  25
  12   2   4 147.097 33.8808  24
  12   2   4 155.742 40.9476  11
  12  -2   4 81.3519 28.9253  11
  12   2   4 254.085 53.8552  21
  12   2   4 185.231 36.2705  14
  12  -2   4 128.340 30.5103  14
  12   2   5 26174.0 422.863  11
  12  -2   5 26364.7 417.520  11
  12   2   5 26414.4 449.572  25
  12   2   6 18.3299 18.7044  25
  12  -2   6 35.2098 22.7132  11
  12  -2   7 3072.08 116.478  11
  12   2   7 3032.36 123.041  25
  12   3  -7 328.940 33.9832  17
  12  -3  -7 568.841 42.4462  15
  12   3  -6 246.159 35.3207  17
  12  -3  -6 287.057 36.1773  15
  12   3  -5 2594.68 122.710  17
  12  -3  -5 2607.04 113.536  15
  12   3  -4 3096.86 129.857  24
  12   3  -4 3260.03 145.553  17
  12  -3  -4 3035.99 129.701  15
  12  -3  -4 3465.71 121.786  14
  12   3  -3 6605.96 208.780  24
  12   3  -3 6359.72 213.430  17
  12  -3  -3 6640.13 194.099  15
  12  -3  -3 6558.77 194.525  14
  12   3  -2 2621.67 138.498  24
  12   3  -2 2741.83 125.891  21
  12   3  -2 2561.37 135.728  17
  12   3  -2 2420.48 135.009  14
  12  -3  -2 2587.11 132.271  14
  12   3  -1 2004.06 124.970  24
  12   3  -1 2056.63 119.393  21
  12   3  -1 1965.75 119.122  17
  12   3  -1 1940.44 125.037  14
  12  -3  -1 1863.53 118.556  14
  12   3   0 25.5533 25.7265  24
  12   3   0 0.23665 18.3699  21
  12   3   0 25.6102 19.3911  17
  12   3   0 51.8021 28.6326  14
  12  -3   0 25.2655 22.9336  14
  12   3   1 2014.69 124.840  24
  12   3   1 2179.24 132.451  21
  12   3   1 2140.80 118.997  17
  12   3   1 2039.85 126.572  14
  12  -3   1 2063.78 128.066  14
  12   3   1 2211.24 130.686  25
  12   3   2 1077.44 90.2385  24
  12  -3   2 1065.52 79.1711  24
  12  -3   2 1081.45 77.8822  11
  12   3   2 1094.69 96.9805  21
  12   3   2 1083.59 81.4020  17
  12   3   2 1075.74 90.7309  14
  12  -3   2 1119.15 92.7709  14
  12   3   2 1094.94 95.0395  25
  12   3   3 14507.2 301.518  24
  12  -3   3 15046.8 300.270  11
  12   3   3 14386.3 340.285  21
  12   3   3 14863.5 300.026  14
  12  -3   3 14544.4 314.783  14
  12   3   3 15042.9 339.388  25
  12  -3   4 334.957 47.0360  11
  12   3   4 387.012 60.6843  21
  12  -3   4 429.935 52.4753  14
  12   3   4 442.520 60.5607  25
  12   3   5 32.9201 21.2548  25
  12  -3   5 17.3751 16.7136  11
  12  -3   5 35.7674 15.5271  14
  12   3   6 63.4846 23.6677  25
  12  -3   6 77.0528 23.4254  11
  12  -3   7 652.909 47.9753  11
  12   3   7 674.231 52.0962  25
  12   4  -6 786.332 50.9055  17
  12  -4  -6 1232.03 62.9845  15
  12   4  -5 267.274 37.2224  17
  12  -4  -5 260.753 34.9689  15
  12   4  -4 3580.29 139.211  17
  12  -4  -4 3462.24 130.582  15
  12   4  -3 52.7293 26.0186  17
  12  -4  -3 49.2435 20.3705  15
  12  -4  -3 63.8055 21.7160  14
  12   4  -2 1244.69 89.7732  24
  12   4  -2 1288.77 84.4773  21
  12   4  -2 1212.88 87.9704  17
  12  -4  -2 1236.26 84.3905  14
  12   4  -1 321.363 49.2083  24
  12   4  -1 324.917 47.8590  21
  12   4  -1 316.534 46.1617  17
  12  -4  -1 379.963 51.6703  14
  12   4   0 3248.50 150.943  24
  12   4   0 3227.92 149.768  21
  12   4   0 3180.46 143.352  17
  12  -4   0 3204.27 147.217  14
  12   4   1 394.352 56.3566  24
  12   4   1 398.579 55.8858  21
  12   4   1 385.146 50.5454  17
  12  -4   1 375.313 53.7952  14
  12   4   2 179.587 40.8612  21
  12   4   2 170.473 33.6093  17
  12  -4   2 154.550 36.5597  14
  12   4   2 203.854 36.7224  25
  12  -4   3 566.949 50.0956  11
  12   4   3 465.601 58.5961  21
  12  -4   3 501.141 55.5654  14
  12   4   3 484.220 53.2486  25
  12   4   4 196.970 38.5038  25
  12  -4   4 91.4339 23.6819  11
  12   4   4 131.593 38.3600  21
  12  -4   4 122.955 31.5523  14
  12  -4   5 1236.83 70.7564  11
  12   4   5 1255.22 83.1503  21
  12  -4   5 999.879 54.6818  14
  12   4   5 1024.73 70.2540  25
  12  -4   6 1792.61 75.1795  11
  12   4   6 1769.86 79.6530  25
  12   5  -5 427.083 35.9931  17
  12  -5  -5 514.354 38.8300  15
  12   5  -4 796.525 59.2080  17
  12  -5  -4 845.838 56.7210  15
  12   5  -3 269.826 31.1946  21
  12   5  -3 359.381 43.0379  17
  12  -5  -3 285.605 36.8141  15
  12  -5  -3 259.836 28.4553  14
  12   5  -2 268.005 36.7385  21
  12   5  -2 271.035 39.6941  17
  12  -5  -2 267.866 33.9914  14
  12   5  -1 5690.08 173.149  21
  12   5  -1 5729.73 175.226  17
  12  -5  -1 5930.98 153.032  16
  12  -5  -1 5717.51 167.929  14
  12   5   0 2137.11 111.033  21
  12   5   0 2227.13 109.516  17
  12  -5   0 2315.29 89.7749  16
  12  -5   0 2142.00 108.160  14
  12   5   1 1813.50 104.739  21
  12   5   1 1871.76 99.1659  17
  12  -5   1 1714.44 98.7586  14
  12   5   2 658.984 63.5479  21
  12  -5   2 660.166 60.7201  14
  12   5   3 637.603 58.8154  21
  12  -5   3 581.001 52.6766  14
  12   5   4 6414.52 167.968  21
  12  -5   4 6392.35 145.152  14
  12   6  -3 1297.10 57.5726  17
  12   6  -2 2273.77 79.4129  21
  12   6  -2 2619.59 92.0695  17
  12   6  -1 346.795 37.1627  21
  12   6  -1 323.149 36.5173  17
  12  -6  -1 256.311 28.6098  14
  12   6   0 2147.31 92.3241  21
  12  -6   0 2092.52 85.9239  14
  12   6   1 452.763 44.0209  21
  12  -6   1 478.475 43.1727  14
  12   6   2 3452.48 112.671  21
  12  -6   2 3532.16 108.455  14
  12   6   3 4605.69 116.830  21
  12  -6   3 4505.92 105.817  14
  13   0  -6 6.01330 9.55213  17
  13   0  -5 5.80405 10.6239  24
  13   0  -5 11.6358 11.9623  17
  13   0  -4 3165.50 124.043  24
  13   0  -4 2777.80 106.740  17
  13   0  -3-9.58761 18.2636  24
  13   0  -3 32.7982 20.1950  17
  13   0  -3 33.5686 21.3493  14
  13   0  -2 16433.1 326.015  24
  13   0  -2 16803.7 320.358  14
  13   0  -1 35.6634 21.4180  24
  13   0  -1 6.83823 16.7022  14
  13   0   0 1506.12 101.088  24
  13   0   0 1453.28 100.668  14
  13   0   1 6.53662 15.9859  24
  13   0   1-14.2926 21.8490  14
  13   0   2 15354.4 289.864  24
  13   0   2 15427.9 292.826  11
  13   0   2 15003.2 307.196  14
  13   0   3 15.3957 13.1616  24
  13   0   3 37.8736 22.3760  11
  13   0   3 9.29823 14.7522  14
  13   0   4 355.245 47.1189  11
  13   0   4 329.451 38.2984  14
  13   0   4 339.352 52.0007  25
  13   0   5 13.5530 13.6775  11
  13   0   6 3215.86 106.819  11
  13   1  -6 157.419 22.9280  17
  13   1  -5 677.758 46.2079  24
  13  -1  -5 576.986 37.8206  17
  13   1  -4 2554.89 109.093  24
  13  -1  -4 2706.26 114.901  24
  13  -1  -4 2427.47 92.0611  14
  13   1  -3 533.419 57.3878  24
  13  -1  -3 559.726 58.4940  24
  13   1  -3 524.313 52.4254  17
  13   1  -3 543.137 56.5988  14
  13  -1  -3 510.134 53.6611  14
  13   1  -2 459.531 56.9567  24
  13  -1  -2 441.932 56.0093  24
  13   1  -2 446.399 48.8650  17
  13   1  -2 393.086 52.3716  14
  13  -1  -2 393.757 51.6929  14
  13   1  -1 32.7533 24.0495  24
  13  -1  -1 28.7119 18.9967  24
  13   1  -1 35.1412 19.2317  17
  13   1  -1 23.7978 19.9543  14
  13  -1  -1 31.3820 19.1389  14
  13   1   0 949.518 80.5935  24
  13  -1   0 908.070 77.8535  24
  13   1   0 896.311 79.3449  14
  13  -1   0 866.592 76.3007  14
  13   1   1 190.398 36.8663  24
  13  -1   1 152.940 32.5450  24
  13   1   1 125.943 33.8126  14
  13  -1   1 147.752 35.3005  14
  13   1   2 2729.60 123.400  24
  13  -1   2 2780.25 119.050  24
  13  -1   2 2920.30 120.001  11
  13   1   2 2739.49 129.025  14
  13  -1   2 2694.19 128.669  14
  13   1   2 2793.83 144.138  25
  13   1   3 3429.00 123.407  24
  13  -1   3 3539.29 134.800  11
  13   1   3 3327.51 130.406  14
  13  -1   3 3248.11 132.150  14
  13   1   3 3387.95 154.635  25
  13  -1   4 8584.52 204.898  11
  13   1   4 8441.65 173.863  14
  13  -1   4 8539.52 185.093  14
  13   1   4 8395.60 230.515  25
  13  -1   5 897.785 63.1385  11
  13   1   5 890.555 69.3687  25
  13  -1   6 589.868 44.4908  11
  13   1   6 599.911 48.5734  25
  13   2  -6 116.664 18.9138  17
  13  -2  -5 997.703 58.6760  24
  13   2  -5 282.368 34.6578  17
  13   2  -4 252.983 34.8472  24
  13  -2  -4 284.949 38.4791  24
  13   2  -4 171.243 32.7204  17
  13   2  -3 692.595 59.4069  24
  13  -2  -3 675.621 61.5849  24
  13   2  -3 683.254 58.2733  17
  13  -2  -3 724.380 56.1662  14
  13   2  -2 5926.08 184.158  24
  13  -2  -2 5829.19 183.215  24
  13   2  -2 5683.73 180.662  14
  13  -2  -2 5783.30 174.605  14
  13   2  -1 1295.32 89.5585  24
  13  -2  -1 1349.60 89.9353  24
  13   2  -1 1171.04 76.5054  17
  13   2  -1 1282.89 89.8359  14
  13  -2  -1 1295.18 87.7834  14
  13   2   0 9.52872 16.5748  24
  13  -2   0-11.6205 16.1127  24
  13   2   0 54.4055 26.2789  21
  13   2   0-9.18128 12.6256  17
  13   2   0 19.3316 19.4285  14
  13  -2   0 2.90399 17.5677  14
  13   2   1 458.004 53.9911  24
  13  -2   1 445.776 49.6024  24
  13   2   1 516.450 56.5422  21
  13   2   1 399.287 39.8070  17
  13   2   1 469.171 55.6864  14
  13  -2   1 452.817 55.4930  14
  13   2   2 5235.68 166.179  24
  13  -2   2 5212.71 148.902  24
  13   2   2 5335.33 175.774  21
  13   2   2 5146.36 169.132  14
  13  -2   2 5224.79 173.466  14
  13   2   2 5242.12 184.647  25
  13  -2   3 781.304 57.3595  11
  13   2   3 789.488 60.5773  14
  13  -2   3 831.401 65.1821  14
  13   2   3 778.946 70.4787  25
  13  -2   4 2697.91 104.918  11
  13  -2   4 2724.11 100.439  14
  13   2   4 2742.88 123.904  25
  13  -2   5 13734.5 218.717  11
  13   2   5 13596.4 249.983  25
  13   2   6 2293.04 84.8032  25
  13  -3  -5 104.968 17.5457  24
  13   3  -5 140.818 22.0220  17
  13  -3  -4 1655.02 79.6373  24
  13   3  -4 2095.75 88.9648  17
  13   3  -3 1303.20 73.6688  24
  13  -3  -3 1358.23 79.6622  24
  13   3  -3 1259.71 75.2586  17
  13  -3  -3 1192.61 63.3957  14
  13   3  -2 5435.67 163.683  24
  13  -3  -2 5428.69 165.272  24
  13   3  -2 5089.31 153.137  17
  13  -3  -2 5170.53 150.572  14
  13   3  -1 149.403 33.8350  24
  13  -3  -1 179.810 32.1197  24
  13   3  -1 126.549 27.1785  17
  13  -3  -1 150.600 31.0377  14
  13   3   0 758.667 65.8985  24
  13  -3   0 709.649 59.9881  24
  13   3   0 685.631 56.2979  21
  13   3   0 679.065 56.0648  17
  13  -3   0 716.675 62.4570  14
  13   3   1 180.805 35.1361  24
  13  -3   1 146.218 26.5334  24
  13   3   1 128.132 28.0815  21
  13   3   1 126.009 25.1288  17
  13  -3   1 141.043 30.6428  14
  13   3   2 16374.9 292.591  21
  13  -3   2 16964.6 291.550  14
  13   3   3 7686.28 196.264  21
  13  -3   3 7714.89 180.173  14
  13   3   3 7528.05 186.905  25
  13  -3   4 878.964 47.7677  11
  13  -3   4 1043.04 55.3729  14
  13   3   4 1079.48 67.3274  25
  13   3   5 80.2351 17.0875  25
  13  -4  -4 655.139 41.4573  24
  13   4  -4 374.511 33.6482  17
  13  -4  -3 708.467 49.9301  24
  13   4  -3 849.612 53.3321  17
  13  -4  -2 4.65838 11.5760  24
  13   4  -2 7.87762 11.2228  17
  13  -4  -2 9.76514 9.38882  14
  13  -4  -1 328.276 36.5846  24
  13   4  -1 343.657 37.9880  17
  13  -4  -1 346.127 38.4594  14
  13  -4   0 6.60660 9.79523  24
  13   4   0-27.6407 16.8703  21
  13   4   0-0.93673 11.2851  17
  13  -4   0 6.83858 13.7528  14
  13   4   1 773.462 57.6037  21
  13  -4   1 852.623 60.9481  14
  13   4   2 53.8696 20.5462  21
  13  -4   2 62.9864 18.8555  14
  13   4   3 332.913 41.8636  21
  13  -4   3 157.509 23.5169  14
  13  -5   0 2969.02 87.2248  14
  13  -5   1 592.303 39.9604  14
  14   0  -3 1.80481 8.70639  24
  14   0  -2 722.505 52.9248  24
  14   0  -2 642.283 47.2854  14
  14   0  -1 13.2656 13.0394  24
  14   0  -1 12.3988 13.3455  14
  14   0   0 3870.45 121.773  24
  14   0   0 4007.21 129.100  14
  14   0   1 2.54713 9.89710  24
  14   0   1 19.6898 13.8500  14
  14   0   2 3496.13 108.588  14
  14   1  -3 103.767 18.1074  24
  14  -1  -3 113.231 19.7752  24
  14   1  -2 1910.34 81.2404  24
  14  -1  -2 1980.41 83.6894  24
  14  -1  -2 2075.23 79.1687  14
  14   1  -1 924.817 59.8470  24
  14  -1  -1 875.962 57.4826  24
  14   1  -1 992.887 62.6814  14
  14  -1  -1 974.400 60.6007  14
  14   1   0 3516.82 115.082  24
  14  -1   0 3348.93 108.929  24
  14   1   0 3744.35 121.825  14
  14  -1   0 3677.31 121.206  14
  14   1   1 182.515 26.7973  24
  14  -1   1 147.805 22.1389  24
  14   1   1 235.085 32.5452  14
  14  -1   1 236.821 31.9552  14
  14   1   2 3234.50 100.307  14
  14  -1   2 3330.72 104.941  14
  14  -2  -3 27.3941 11.7640  24
  14   2  -2 639.746 43.2688  24
  14  -2  -2 611.539 42.9587  24
  14   2  -1 1559.48 72.0283  24
  14  -2  -1 1673.06 72.4691  14
  14   2   0 72.3019 19.5731  24
  14  -2   0 34.7883 11.6622  24
  14  -2   0 54.1210 17.3972  14
  14  -2   1 1291.49 66.4164  14
  14  -2   2 1367.40 62.2259  14
  14  -3   0-3.24774 9.29621  14
;
_shelx_hkl_checksum     6717
_shelx_res_file
;
TITL hijji131
    shelx.res
    created by SHELXL-2018/3 at 12:25:04 on 17-Aug-2018
CELL 1.54178  11.4519   9.2370  11.8727  90.0000  90.4750  90.0000
ZERR      4   0.0003   0.0003   0.0004    0.000    0.003    0.000
LATT  1
SYMM -x,1/2+y,1/2-z
SFAC C H N O
UNIT   52 64 8 16
temp -150
l.s. 15
acta
conf
bond $h
htab
EQIV $1 -x+1, -y+2, -z+1
HTAB N2 O3_$1
EQIV $2 -x+1, y-1/2, -z+3/2
HTAB C7 O4_$2
EQIV $3 -x+1, -y+1, -z+1
HTAB C9 O1_$3
HTAB C12 O2_$2
HTAB C13 O2
HTAB C13 O2_$2
omit    -1   2   1
omit    -6   0   2
omit     4   5   2
omit    -3   3   1
omit     2   2   1
omit     6   3   2
omit    -2   3   6
omit    -7   2   7
omit    -6   5   1
omit    -4   1   1
omit    -5   2   2
omit    11   2   1
omit     1   5   1
omit    -5   4   1
omit    -6   2   3
omit    -4   4   9
omit     6   2   2
omit    -9   3   1
omit     1   2   2
omit     2   3   9
omit    -2   3   3
omit     9   4   2
twin 1 0 0 0 -1 0 0 0 -1
WGHT    0.117900    1.124400
BASF   0.04425
FVAR       7.50302
O1    4    0.669601    0.430900    0.564016    11.00000    0.02976    0.01994 =
         0.03743   -0.00427   -0.00505   -0.00112
O2    4    0.671114    0.849856    0.766062    11.00000    0.03055    0.02004 =
         0.04073   -0.00590   -0.00277    0.00012
O3    4    0.583917    0.844762    0.518624    11.00000    0.02805    0.02694 =
         0.03469    0.00548    0.00057    0.00417
O4    4    0.217205    0.900037    0.645777    11.00000    0.02658    0.02735 =
         0.04779   -0.00185   -0.00307    0.00518
N1    3    0.642536    0.637323    0.669007    11.00000    0.02260    0.01639 =
         0.02941    0.00025   -0.00615    0.00039
N2    3    0.400796    0.868487    0.585375    11.00000    0.02602    0.01894 =
         0.03375    0.00228   -0.00439    0.00430
H2N   2    0.392562    0.951974    0.550042    11.00000    0.04307
C1    1    0.709969    0.531706    0.616013    11.00000    0.02655    0.01729 =
         0.02587    0.00244   -0.00486    0.00173
C2    1    0.836777    0.576201    0.628327    11.00000    0.02451    0.01771 =
         0.02973    0.00017   -0.00391    0.00048
AFIX  13
H2A   2    0.886927    0.491448    0.648892    11.00000   -1.20000
AFIX   0
C3    1    0.871286    0.638780    0.512354    11.00000    0.02974    0.02757 =
         0.02909   -0.00189   -0.00084   -0.00266
AFIX  23
H3A   2    0.893112    0.558146    0.461791    11.00000   -1.20000
H3B   2    0.802837    0.688401    0.478581    11.00000   -1.20000
AFIX   0
C4    1    0.972864    0.745436    0.520129    11.00000    0.03059    0.03193 =
         0.03086    0.00111   -0.00080   -0.00464
AFIX  23
H4A   2    1.043151    0.695475    0.549779    11.00000   -1.20000
H4B   2    0.990952    0.783222    0.444218    11.00000   -1.20000
AFIX   0
C5    1    0.940666    0.870409    0.597871    11.00000    0.02858    0.02517 =
         0.03454    0.00271   -0.00350   -0.00504
AFIX  23
H5A   2    1.003226    0.944367    0.597275    11.00000   -1.20000
H5B   2    0.867389    0.916344    0.571200    11.00000   -1.20000
AFIX   0
C6    1    0.924796    0.812775    0.717127    11.00000    0.02499    0.02754 =
         0.03092   -0.00058   -0.00450   -0.00534
AFIX  23
H6A   2    0.899178    0.893048    0.766341    11.00000   -1.20000
H6B   2    1.001037    0.777727    0.746054    11.00000   -1.20000
AFIX   0
C7    1    0.835645    0.689471    0.723952    11.00000    0.02397    0.02156 =
         0.02532    0.00136   -0.00393   -0.00198
AFIX  13
H7A   2    0.850009    0.636936    0.796398    11.00000   -1.20000
AFIX   0
C8    1    0.710327    0.741210    0.724148    11.00000    0.02497    0.01948 =
         0.02585    0.00167   -0.00435   -0.00096
C9    1    0.518635    0.658424    0.646037    11.00000    0.02190    0.01705 =
         0.03187   -0.00047   -0.00701    0.00147
AFIX  13
H9A   2    0.491323    0.576348    0.597625    11.00000   -1.20000
AFIX   0
C10   1    0.506072    0.798031    0.577565    11.00000    0.02532    0.01800 =
         0.02828   -0.00057   -0.00540    0.00206
C11   1    0.304749    0.826064    0.648087    11.00000    0.02421    0.02131 =
         0.03355   -0.00534   -0.00545    0.00065
C12   1    0.317131    0.688939    0.715259    11.00000    0.02446    0.02171 =
         0.03926    0.00008   -0.00170   -0.00164
AFIX  23
H12A  2    0.288711    0.606388    0.669460    11.00000   -1.20000
H12B  2    0.267804    0.695498    0.783153    11.00000   -1.20000
AFIX   0
C13   1    0.443484    0.660763    0.751201    11.00000    0.02388    0.02180 =
         0.03218    0.00301   -0.00341   -0.00074
AFIX  23
H13A  2    0.470638    0.737979    0.802975    11.00000   -1.20000
H13B  2    0.449314    0.566826    0.790999    11.00000   -1.20000
AFIX   0
HKLF 4
REM  hijji131
REM wR2 = 0.2076, GooF = S = 1.187, Restrained GooF = 1.187 for all data
REM R1 = 0.0663 for 2572 Fo > 4sig(Fo) and 0.0674 for all 2626 data
REM 177 parameters refined using 0 restraints
END
WGHT      0.1212      1.0954
REM Instructions for potential hydrogen bonds
HTAB N2 O3_$1
HTAB C7 O4_$2
HTAB C9 O1_$3
HTAB C12 O2_$2
HTAB C13 O2
HTAB C13 O2_$2
REM Highest difference peak  0.333,  deepest hole -0.349,  1-sigma level  0.079
Q1    1   0.8412  0.6272  0.6855  11.00000  0.05    0.33
Q2    1   0.6993  0.5129  0.5365  11.00000  0.05    0.31
Q3    1   0.6910  0.4436  0.6398  11.00000  0.05    0.30
Q4    1   0.6741  0.4281  0.4768  11.00000  0.05    0.27
Q5    1   0.8428  0.6741  0.8051  11.00000  0.05    0.27
Q6    1   0.8439  0.6443  0.4210  11.00000  0.05    0.26
Q7    1   0.6795  0.8529  0.8547  11.00000  0.05    0.25
Q8    1   0.5505  0.8515  0.4355  11.00000  0.05    0.24
Q9    1   0.5769  0.6533  0.6558  11.00000  0.05    0.24
Q10   1   0.9350  0.8226  0.8027  11.00000  0.05    0.24
Q11   1   0.5210  0.6556  0.5594  11.00000  0.05    0.24
Q12   1   0.6998  0.8747  0.8448  11.00000  0.05    0.24
Q13   1   0.8597  0.6174  0.5819  11.00000  0.05    0.24
Q14   1   0.4836  0.5247  0.5217  11.00000  0.05    0.24
Q15   1   0.7714  0.7064  0.7170  11.00000  0.05    0.23
Q16   1   0.4312  0.8730  0.6621  11.00000  0.05    0.23
Q17   1   0.8928  0.7436  0.8687  11.00000  0.05    0.23
Q18   1   0.4147  0.9424  0.6563  11.00000  0.05    0.22
Q19   1   0.4550  0.6359  0.9125  11.00000  0.05    0.22
Q20   1   0.3799  0.8641  0.4991  11.00000  0.05    0.22
;
_shelx_res_checksum     4777
