# Supplementary material for: Crystal structure of the thalidomide analog (3aR*,7aS*)-2-(2,6-dioxopiperidin-3-yl)hexa­hydro-1H-iso­indole-1,3(2H)-dione
Source: Acta Crystallogr E Crystallogr Commun. 2018 Oct 16;74(Pt 11):1595–8. doi: 10.1107/S2056989018014317 (PMC6218906; doi:10.1107/S2056989018014317)
Supplement: Supplementary file 2 [file e-74-01595-Isup2.hkl]

data_I                                                                          
_shelx_title ' hijji131'                                                        
_shelx_refln_list_code          4                                               
_shelx_F_calc_maximum      148.93                                               
_exptl_crystal_F_000       560.00                                               
_reflns_d_resolution_high  0.7895                                               
                                                                                
loop_                                                                           
 _space_group_symop_operation_xyz                                               
 'x, y, z'                                                                      
 '-x, y+1/2, -z+1/2'                                                            
 '-x, -y, -z'                                                                   
 'x, -y-1/2, z-1/2'                                                             
                                                                                
_cell_length_a    11.4519                                                       
_cell_length_b     9.2370                                                       
_cell_length_c    11.8727                                                       
_cell_angle_alpha  90.000                                                       
_cell_angle_beta   90.475                                                       
_cell_angle_gamma  90.000                                                       
                                                                                
_shelx_F_squared_multiplier     1.000                                           
                                                                                
loop_                                                                           
 _refln_index_h                                                                 
 _refln_index_k                                                                 
 _refln_index_l                                                                 
 _refln_F_squared_calc                                                          
 _refln_F_squared_meas                                                          
 _refln_F_squared_sigma                                                         
 _refln_observed_status                                                         
   1   0   0       4512.69       4461.91        13.23 o                         
   2   0   0         84.25        117.22         1.57 o                         
   3   0   0       2560.53       2577.85         8.68 o                         
   4   0   0        363.82        431.16         4.53 o                         
   5   0   0       1534.74       1573.84        11.51 o                         
   6   0   0       1998.75       2276.48        18.91 o                         
   7   0   0         46.33         45.14         3.17 o                         
   8   0   0       1023.77       1163.54        57.99 o                         
   9   0   0          6.23          6.88         0.76 o                         
  10   0   0        109.39        113.99         3.23 o                         
  11   0   0        605.86        657.18         8.94 o                         
  12   0   0         86.22         90.05         2.64 o                         
  13   0   0         18.38         26.29         1.27 o                         
  14   0   0         66.45         69.92         1.57 o                         
   1   1   0       2764.54       2773.70        42.43 o                         
   2   1   0       4238.12       4084.00        10.61 o                         
   3   1   0       3869.23       3997.89        16.91 o                         
   4   1   0        413.57        441.10         4.91 o                         
   5   1   0        110.85        138.22         3.26 o                         
   6   1   0          5.40          6.47         0.72 o                         
   7   1   0        146.63        181.51         6.26 o                         
   8   1   0        202.22        210.01         7.30 o                         
   9   1   0        301.62        325.64         5.67 o                         
  10   1   0        319.02        301.23         3.87 o                         
  11   1   0         48.60         56.04         1.29 o                         
  12   1   0          8.85          8.84         0.44 o                         
  13   1   0         13.43         16.08         0.70 o                         
  14   1   0         62.95         63.32         1.43 o                         
   0   2   0       9420.32       8314.95       105.05 o                         
   1   2   0        139.66        136.74         1.96 o                         
   2   2   0       2339.27       2435.56         8.44 o                         
   3   2   0        155.43        187.86         2.60 o                         
   4   2   0        526.17        598.03        10.40 o                         
   5   2   0        172.69        218.35         7.08 o                         
   6   2   0        107.74        136.97         4.27 o                         
   7   2   0         33.68         23.35         2.39 o                         
   8   2   0         44.18         47.96         3.72 o                         
   9   2   0         99.36        105.57         1.52 o                         
  10   2   0         37.46         39.42         1.00 o                         
  11   2   0         27.70         31.39         0.95 o                         
  12   2   0         10.63         12.65         0.56 o                         
  13   2   0          0.03          0.12         0.13 o                         
  14   2   0          1.42          0.92         0.17 o                         
   1   3   0        297.74        282.23         3.97 o                         
   2   3   0        455.90        462.31         4.26 o                         
   3   3   0        382.35        400.65         4.33 o                         
   4   3   0         13.28         17.44         0.99 o                         
   5   3   0        577.45        700.87        10.38 o                         
   6   3   0        356.23        381.04         7.56 o                         
   7   3   0         15.53         10.14         1.68 o                         
   8   3   0         25.77         26.53         2.91 o                         
   9   3   0         28.12         26.02         0.79 o                         
  10   3   0        113.22        111.40         3.20 o                         
  11   3   0         98.62        112.29         1.81 o                         
  12   3   0          0.10          0.42         0.18 o                         
  13   3   0         12.02         12.57         0.48 o                         
  14   3   0          0.83         -0.06         0.17 o                         
   0   4   0       7986.80       8261.90       272.86 o                         
   1   4   0       1486.57       1672.87        26.11 o                         
   2   4   0          1.99          3.94         0.46 o                         
   3   4   0         70.67         83.08         2.21 o                         
   4   4   0       2321.99       2565.33        14.43 o                         
   5   4   0        353.59        415.10         6.34 o                         
   6   4   0         46.27         53.76         3.73 o                         
   7   4   0        344.15        358.79        10.24 o                         
   8   4   0         30.72         34.91         0.94 o                         
   9   4   0        174.65        159.19         2.62 o                         
  10   4   0         66.03         75.50         1.73 o                         
  11   4   0        189.59        179.19         3.24 o                         
  12   4   0         45.75         57.10         1.31 o                         
  13   4   0          0.01         -0.03         0.11 o                         
   1   5   0        229.71        234.79         4.21 o                         
   2   5   0        126.51        130.41         3.35 o                         
   3   5   0        925.13       1042.84        14.24 o                         
   4   5   0         42.47         55.77         2.13 o                         
   5   5   0        571.09        616.82        11.75 o                         
   6   5   0        127.65        142.99         6.34 o                         
   7   5   0          6.65          9.34         0.57 o                         
   8   5   0        995.54        920.09         9.00 o                         
   9   5   0        125.28        110.68         1.97 o                         
  10   5   0         36.29         33.88         0.94 o                         
  11   5   0        294.67        349.11         5.44 o                         
  12   5   0         35.66         39.44         0.92 o                         
  13   5   0         45.33         52.74         1.55 o                         
   0   6   0        916.48        943.73        20.96 o                         
   1   6   0       1182.27       1157.09        16.51 o                         
   2   6   0        339.97        367.22         9.34 o                         
   3   6   0          1.21          2.28         0.77 o                         
   4   6   0        287.56        322.63         6.23 o                         
   5   6   0        241.60        247.38         6.47 o                         
   6   6   0         19.30         23.44         1.04 o                         
   7   6   0         16.19         12.22         0.72 o                         
   8   6   0         81.76        101.71         2.13 o                         
   9   6   0          0.23          0.66         0.21 o                         
  10   6   0          4.24          2.84         0.30 o                         
  11   6   0         14.85         13.30         0.69 o                         
  12   6   0         30.24         37.63         1.12 o                         
   1   7   0         26.49         28.11         2.83 o                         
   2   7   0         60.03         62.97         4.19 o                         
   3   7   0          0.26          0.09         0.24 o                         
   4   7   0        592.97        566.27         4.53 o                         
   5   7   0         11.68         17.67         0.74 o                         
   6   7   0         62.57         74.38         1.60 o                         
   7   7   0        105.52         95.74         1.81 o                         
   8   7   0         40.38         40.03         1.12 o                         
   9   7   0          9.06         11.91         0.76 o                         
  10   7   0         60.80         72.69         1.40 o                         
  11   7   0          2.79          4.39         0.33 o                         
   0   8   0         16.49         15.94         1.21 o                         
   1   8   0         22.56         25.33         0.94 o                         
   2   8   0         51.01         50.46         1.31 o                         
   3   8   0        134.40        120.36         2.01 o                         
   4   8   0          8.94          9.87         0.49 o                         
   5   8   0        255.97        264.16         4.18 o                         
   6   8   0        333.19        339.00         3.76 o                         
   7   8   0          0.01          0.60         0.21 o                         
   8   8   0        153.57        177.90         4.27 o                         
   9   8   0          0.52          0.59         0.31 o                         
  10   8   0          0.25          1.37         0.25 o                         
   1   9   0        633.63        619.60         5.23 o                         
   2   9   0        483.07        472.93         4.46 o                         
   3   9   0         75.44         72.48         1.40 o                         
   4   9   0        964.74       1006.11        22.39 o                         
   5   9   0          2.16          3.11         0.41 o                         
   6   9   0         32.54         36.89         1.35 o                         
   7   9   0        103.33        105.34         2.42 o                         
   8   9   0         35.20         39.40         0.88 o                         
   9   9   0          0.22          0.26         0.12 o                         
   0  10   0        340.85        377.45         5.51 o                         
   1  10   0        175.32        188.89         2.65 o                         
   2  10   0         24.39         25.19         0.95 o                         
   3  10   0        300.00        318.26         4.65 o                         
   4  10   0         53.95         55.91         1.46 o                         
   5  10   0          3.31          3.56         0.36 o                         
   6  10   0          0.00          0.22         0.23 o                         
   7  10   0        110.22        127.78         2.75 o                         
   1  11   0         17.43         18.96         0.74 o                         
   2  11   0          0.06          0.17         0.16 o                         
   3  11   0          0.78          1.13         0.24 o                         
   4  11   0         36.64         43.41         1.55 o                         
 -14   1   1         18.64         16.72         0.53 o                         
 -13   1   1          0.60          0.54         0.16 o                         
 -12   1   1          3.91          6.51         0.51 o                         
 -11   1   1         13.09         33.76         0.98 o                         
 -10   1   1         29.07         52.60         1.24 o                         
  -9   1   1          6.26         19.46         0.87 o                         
  -8   1   1         16.33         22.24         2.40 o                         
  -7   1   1         44.59         37.11         1.99 o                         
  -6   1   1       1155.87       1451.73         9.98 o                         
  -5   1   1        709.14       1182.56         9.94 o                         
  -3   1   1       1310.19       1306.18         8.63 o                         
  -2   1   1       1645.42       1670.71         8.40 o                         
  -1   1   1       1788.94       1923.44         7.86 o                         
   0   1   1        330.37        332.96         1.77 o                         
   1   1   1       3059.31       2777.60        10.49 o                         
   2   1   1       1417.59       1387.32         8.80 o                         
   3   1   1        414.70        536.22         4.00 o                         
   4   1   1       1336.67       1370.27        13.92 o                         
   5   1   1       4169.21       4246.76        60.63 o                         
   6   1   1       2669.03       2899.57        58.41 o                         
   7   1   1          7.65         12.55         2.60 o                         
   8   1   1         75.07         73.36         4.33 o                         
   9   1   1        127.34        116.85         2.26 o                         
  10   1   1        231.99        195.93         2.08 o                         
  11   1   1        263.55        214.52         4.22 o                         
  12   1   1          6.15          7.61         0.39 o                         
  13   1   1          3.46          2.77         0.31 o                         
  14   1   1          1.05          3.48         0.36 o                         
 -14   2   1         27.56         28.74         1.01 o                         
 -13   2   1         26.25         22.64         0.68 o                         
 -12   2   1         25.42         23.08         0.80 o                         
 -11   2   1       1056.37        924.80        18.20 o                         
 -10   2   1        367.98        353.95         6.78 o                         
  -9   2   1         21.78         64.88         1.19 o                         
  -8   2   1        108.90        117.75         5.75 o                         
  -7   2   1        230.44        291.28         6.85 o                         
  -6   2   1        308.74        414.19         7.51 o                         
  -5   2   1        352.01        425.84         9.17 o                         
  -4   2   1        758.83        856.70        18.83 o                         
  -3   2   1       3414.64       3230.57        22.61 o                         
  -2   2   1        948.91        954.30         4.58 o                         
   0   2   1         96.18        116.83         1.32 o                         
   1   2   1       4576.53       3992.77        31.98 o                         
   3   2   1        653.72       1001.14        12.33 o                         
   4   2   1        568.06        675.66         8.62 o                         
   5   2   1        487.59        533.94         8.57 o                         
   6   2   1        542.00        630.79        11.48 o                         
   7   2   1        994.93        911.82        14.98 o                         
   8   2   1        122.73        133.87         6.18 o                         
   9   2   1        445.18        402.59         4.00 o                         
  10   2   1        133.24        169.20         2.08 o                         
  12   2   1          1.85          3.74         0.32 o                         
  13   2   1          4.24          8.02         0.37 o                         
  14   2   1         21.87         22.94         1.18 o                         
 -13   3   1          1.89          2.70         0.27 o                         
 -12   3   1         36.95         34.95         0.96 o                         
 -11   3   1         25.99         69.24         1.53 o                         
 -10   3   1         37.05         95.65         1.97 o                         
  -8   3   1         70.92        147.78         6.72 o                         
  -7   3   1         34.08         59.98         3.26 o                         
  -6   3   1        160.43        295.11         6.81 o                         
  -5   3   1        111.24        204.31         5.62 o                         
  -4   3   1       1259.30       1522.64        32.44 o                         
  -2   3   1        407.51        399.17         4.58 o                         
  -1   3   1       1760.33       1620.84        10.00 o                         
   0   3   1       2279.73       2263.22         7.93 o                         
   1   3   1        339.52        499.48         3.92 o                         
   2   3   1         28.62         73.30         1.77 o                         
   3   3   1        824.25        795.90         7.07 o                         
   4   3   1       1775.13       1821.44        13.57 o                         
   5   3   1        665.74        710.50         9.12 o                         
   6   3   1       1345.32       1261.40        17.29 o                         
   7   3   1        351.12        310.66         9.19 o                         
   8   3   1        635.40        607.58        13.61 o                         
   9   3   1        704.54        612.91         5.99 o                         
  10   3   1        623.44        515.46         4.26 o                         
  11   3   1        483.03        392.07         3.58 o                         
  12   3   1         45.37         37.47         0.92 o                         
  13   3   1          2.07          2.54         0.23 o                         
 -13   4   1          3.41          6.03         0.39 o                         
 -12   4   1          9.28          5.96         0.43 o                         
 -11   4   1          3.34          2.84         0.35 o                         
 -10   4   1         16.85         28.38         0.98 o                         
  -9   4   1        337.19        277.62         4.23 o                         
  -8   4   1         94.45        106.84         1.65 o                         
  -7   4   1        127.43        124.26         4.85 o                         
  -6   4   1          9.10         29.65         2.23 o                         
  -4   4   1        631.42        621.21         7.31 o                         
  -3   4   1        396.35        394.68         4.86 o                         
  -2   4   1        419.64        440.69         4.81 o                         
  -1   4   1        115.30        147.75         3.52 o                         
   0   4   1        132.80        165.92         3.28 o                         
   1   4   1        226.90        252.07         3.49 o                         
   2   4   1         61.16        121.46         2.55 o                         
   3   4   1         52.97        107.15         2.57 o                         
   4   4   1        452.62        463.54         5.74 o                         
   5   4   1       1183.18       1132.22        12.38 o                         
   6   4   1        175.94        179.26         5.18 o                         
   7   4   1         83.99         88.42         4.11 o                         
   8   4   1        185.15        209.90         2.44 o                         
   9   4   1         43.86         73.02         1.74 o                         
  10   4   1        121.92        109.12         2.78 o                         
  11   4   1          1.35          1.10         0.22 o                         
  12   4   1          5.71          6.89         0.48 o                         
  13   4   1         13.73         14.44         0.74 o                         
 -12   5   1        102.87        102.65         1.48 o                         
 -11   5   1         12.91         12.63         0.65 o                         
 -10   5   1         93.30         97.72         2.28 o                         
  -9   5   1          6.32          6.56         0.49 o                         
  -8   5   1        382.24        333.47         3.44 o                         
  -7   5   1          1.51          1.85         0.25 o                         
  -5   5   1        365.01        359.89         7.05 o                         
  -4   5   1         10.62         18.06         1.22 o                         
  -3   5   1         39.85         50.77         1.92 o                         
  -2   5   1        225.08        226.07         4.13 o                         
  -1   5   1        872.60        795.72        14.70 o                         
   0   5   1         14.06         17.48         1.32 o                         
   2   5   1         10.41         36.81         1.78 o                         
   3   5   1         10.68         21.28         1.25 o                         
   4   5   1         71.47         59.65         2.52 o                         
   5   5   1        224.96        254.95         5.43 o                         
   6   5   1        938.66        934.55        10.85 o                         
   7   5   1          0.55          0.66         0.21 o                         
   8   5   1        155.73        160.95         2.67 o                         
   9   5   1         10.11          8.66         0.56 o                         
  10   5   1         34.75         37.42         1.00 o                         
  11   5   1         19.13         20.51         0.93 o                         
  12   5   1         22.01         32.00         1.03 o                         
  13   5   1         10.40         10.52         0.71 o                         
 -12   6   1          5.59          5.41         0.46 o                         
 -11   6   1         97.03         99.70         1.60 o                         
 -10   6   1          7.33         20.19         0.85 o                         
  -9   6   1         90.52         86.63         2.18 o                         
  -8   6   1         28.48         81.02         1.93 o                         
  -7   6   1        245.78        202.70         3.01 o                         
  -6   6   1          5.48         12.47         0.68 o                         
  -5   6   1        279.05        273.32         8.70 o                         
  -4   6   1         33.62         42.05         2.27 o                         
  -3   6   1          8.68         23.84         1.67 o                         
  -2   6   1        213.90        299.28         6.74 o                         
  -1   6   1         31.66         46.29         2.61 o                         
   0   6   1        330.05        345.87         9.08 o                         
   1   6   1        172.64        145.00         5.93 o                         
   2   6   1        888.09        818.42        37.11 o                         
   3   6   1         91.99         93.40         3.24 o                         
   4   6   1         18.81         21.18         1.61 o                         
   5   6   1        101.32        131.35         3.24 o                         
   6   6   1         10.53          9.16         0.57 o                         
   7   6   1         80.91         85.74         2.25 o                         
   8   6   1        608.89        487.39         4.65 o                         
   9   6   1         20.07         33.15         1.17 o                         
  10   6   1        119.55        120.43         2.88 o                         
  11   6   1         17.85         28.64         1.16 o                         
  12   6   1          9.76          8.28         0.55 o                         
 -11   7   1         45.62         62.21         1.57 o                         
 -10   7   1         47.29         51.23         1.09 o                         
  -9   7   1          5.60         13.13         0.81 o                         
  -8   7   1        411.07        383.11         7.78 o                         
  -7   7   1         26.74         60.79         1.45 o                         
  -6   7   1         19.00         28.57         1.30 o                         
  -5   7   1        283.27        251.21         4.14 o                         
  -4   7   1        129.75        142.81         1.81 o                         
  -3   7   1        490.45        475.76         3.92 o                         
  -2   7   1         58.42         56.04         3.95 o                         
  -1   7   1        197.38        192.34         7.31 o                         
   0   7   1        172.45        173.11         6.98 o                         
   1   7   1         62.43         79.30         4.77 o                         
   2   7   1          4.51         10.15         1.70 o                         
   3   7   1        127.85        161.33         2.09 o                         
   4   7   1        160.79        137.25         2.02 o                         
   5   7   1        150.82        164.47         2.32 o                         
   6   7   1        114.49        107.05         2.13 o                         
   7   7   1        410.96        335.94         7.41 o                         
   8   7   1        199.62        232.22         3.27 o                         
   9   7   1         63.86         60.58         1.72 o                         
  10   7   1         46.41         50.34         1.33 o                         
  11   7   1        187.73        182.04         3.24 o                         
 -10   8   1         42.32         35.34         3.82 o                         
  -9   8   1         63.58         57.71         1.73 o                         
  -8   8   1          8.51         18.53         0.90 o                         
  -7   8   1         15.27         24.22         1.12 o                         
  -6   8   1        243.42        215.88         3.51 o                         
  -5   8   1         22.09         28.19         1.27 o                         
  -4   8   1        590.15        528.10         9.81 o                         
  -3   8   1        254.46        240.46         3.41 o                         
  -2   8   1         19.62         39.04         1.17 o                         
  -1   8   1         21.83         32.20         1.07 o                         
   0   8   1         41.36         35.78         1.13 o                         
   1   8   1        138.00        123.83         2.10 o                         
   2   8   1        213.11        186.73         2.57 o                         
   3   8   1        123.99        130.68         3.11 o                         
   4   8   1         37.48         95.34         3.66 o                         
   5   8   1         97.57         95.71         2.33 o                         
   6   8   1         56.14         76.38         1.56 o                         
   7   8   1        125.62        114.23         2.09 o                         
   8   8   1        101.52         94.39         1.99 o                         
   9   8   1          6.51         14.94         0.90 o                         
  10   8   1         16.16         21.05         1.05 o                         
  -9   9   1         29.12         32.23         1.25 o                         
  -8   9   1          8.69         10.36         1.01 o                         
  -7   9   1        153.54        166.74         2.47 o                         
  -6   9   1         98.34        101.73         2.38 o                         
  -5   9   1          3.12          9.41         0.62 o                         
  -4   9   1          1.44          4.66         0.41 o                         
  -3   9   1          8.95         11.55         0.63 o                         
  -2   9   1         44.68         39.93         1.53 o                         
  -1   9   1         13.99         17.78         0.79 o                         
   0   9   1         87.90         75.42         1.48 o                         
   1   9   1         45.95         39.56         1.06 o                         
   2   9   1         15.66         15.50         0.67 o                         
   3   9   1         39.48         35.81         0.99 o                         
   4   9   1         31.09         28.39         1.24 o                         
   5   9   1         66.41         56.51         1.67 o                         
   6   9   1         28.43         35.87         1.23 o                         
   7   9   1         54.20         66.38         1.93 o                         
   8   9   1         27.41         25.40         0.79 o                         
   9   9   1         10.57         11.94         0.78 o                         
  -7  10   1         40.62         36.98         0.91 o                         
  -6  10   1          8.96         10.97         0.64 o                         
  -5  10   1        165.94        169.70         3.88 o                         
  -4  10   1         18.83         17.53         1.04 o                         
  -3  10   1        323.44        327.41         4.06 o                         
  -2  10   1        430.65        405.33         5.11 o                         
  -1  10   1         46.80         53.69         1.42 o                         
   0  10   1          0.73          0.42         0.16 o                         
   1  10   1         61.57         62.86         1.52 o                         
   2  10   1         31.09         71.50         1.95 o                         
   3  10   1        150.15        177.39         5.61 o                         
   4  10   1          3.79          4.77         0.46 o                         
   5  10   1         36.91         55.69         1.54 o                         
   6  10   1          1.12          3.01         0.38 o                         
   7  10   1          9.15         14.86         0.62 o                         
  -4  11   1         16.62         21.90         1.61 o                         
  -3  11   1         16.67         19.54         0.87 o                         
  -2  11   1         20.33         40.09         1.44 o                         
  -1  11   1          0.45          0.62         0.17 o                         
   0  11   1          9.75         12.65         0.80 o                         
   1  11   1          2.53          3.60         0.33 o                         
   2  11   1        192.95        200.13         2.88 o                         
   3  11   1         26.11         26.09         1.00 o                         
   4  11   1         92.55         93.46         2.60 o                         
 -14   0   2          8.79         12.08         0.71 o                         
 -13   0   2        264.13        295.30         4.06 o                         
 -12   0   2         24.85         24.75         1.28 o                         
 -11   0   2         72.92        149.27         7.57 o                         
 -10   0   2       1030.23        918.40        12.33 o                         
  -9   0   2        620.91        634.15         7.24 o                         
  -8   0   2        632.65        708.09        13.27 o                         
  -7   0   2        298.89        451.10         7.83 o                         
  -5   0   2       2642.87       2616.89        15.46 o                         
  -4   0   2       1176.69       1165.09        21.42 o                         
  -3   0   2       3050.49       2948.71        22.51 o                         
  -2   0   2       3109.08       3280.50        11.51 o                         
  -1   0   2        197.76        431.75        35.50 o                         
   0   0   2       1614.59       1449.54        11.46 o                         
   1   0   2       2609.68       2096.45        10.70 o                         
   2   0   2       7650.42       6296.58        26.89 o                         
   3   0   2        885.18       1221.40         8.15 o                         
   4   0   2        408.35        525.96         5.98 o                         
   5   0   2       1031.78       1225.50        11.34 o                         
   6   0   2       1529.63       1494.24        16.15 o                         
   7   0   2       1214.98       1284.44        21.55 o                         
   8   0   2        861.26        761.63        19.75 o                         
   9   0   2        210.48        257.69         4.01 o                         
  10   0   2        280.58        324.94         3.79 o                         
  11   0   2        943.51        831.59        16.35 o                         
  12   0   2         29.13         27.33         1.02 o                         
  13   0   2        238.97        271.30         3.04 o                         
  14   0   2         66.10         62.10         1.93 o                         
 -14   1   2         35.41         35.40         0.83 o                         
 -13   1   2          2.62          7.60         0.42 o                         
 -12   1   2          6.97          9.17         0.59 o                         
 -11   1   2         15.57         51.10         1.47 o                         
 -10   1   2       1028.20        872.78         8.54 o                         
  -9   1   2        239.02        257.37         3.07 o                         
  -8   1   2         75.51         75.52         3.63 o                         
  -7   1   2        201.69        208.44         4.17 o                         
  -6   1   2          8.67         33.58         1.39 o                         
  -5   1   2        974.37       1143.36         9.23 o                         
  -4   1   2        713.00        892.13         8.56 o                         
  -3   1   2        345.89        397.73         8.77 o                         
  -2   1   2        129.19        134.08         1.52 o                         
  -1   1   2       1808.08       1652.25         8.29 o                         
   0   1   2      22180.85      16339.03      1421.20 o                         
   1   1   2        147.14        302.27         4.25 o                         
   2   1   2        116.81        120.42         1.70 o                         
   3   1   2        915.60        889.58         5.58 o                         
   4   1   2       2163.67       2013.44         9.24 o                         
   5   1   2       2086.50       2099.68        18.42 o                         
   6   1   2        182.68        195.67         6.16 o                         
   7   1   2         70.22        104.62         3.92 o                         
   8   1   2        122.00        109.44         3.74 o                         
   9   1   2        480.23        451.27         3.22 o                         
  10   1   2        178.75        223.47         2.79 o                         
  11   1   2        329.66        332.52         3.15 o                         
  12   1   2         15.23         13.52         0.48 o                         
  13   1   2         50.17         49.39         0.92 o                         
  14   1   2         55.30         58.28         1.29 o                         
 -14   2   2         10.19         11.12         0.54 o                         
 -13   2   2         87.40        103.12         1.60 o                         
 -12   2   2         10.23          9.84         0.60 o                         
 -11   2   2         51.00         39.90         1.12 o                         
 -10   2   2         33.07         30.35         0.85 o                         
  -9   2   2        122.07        133.76         2.44 o                         
  -8   2   2        770.94        709.37        11.51 o                         
  -7   2   2         35.18         52.77         2.98 o                         
  -6   2   2        723.93        690.09         9.89 o                         
  -4   2   2       1448.21       1457.85        24.59 o                         
  -3   2   2       1428.54       1282.58        14.22 o                         
  -2   2   2       1131.27       1442.10        10.64 o                         
  -1   2   2       1894.23       1715.04        11.12 o                         
   0   2   2       2486.73       2496.74        14.10 o                         
   2   2   2       4227.70       3833.40        18.00 o                         
   3   2   2        133.96        254.39         4.74 o                         
   4   2   2        156.35        293.31         3.78 o                         
   5   2   2       3075.36       2977.41        15.18 o                         
   7   2   2        159.83        174.75         6.62 o                         
   8   2   2        162.58        208.19         6.33 o                         
   9   2   2         76.17         82.14         1.33 o                         
  10   2   2          8.92         15.61         0.63 o                         
  11   2   2         13.89         12.54         0.50 o                         
  12   2   2          6.08          4.99         0.30 o                         
  13   2   2         86.71         92.92         1.22 o                         
  14   2   2         21.79         24.29         1.11 o                         
 -13   3   2         65.38         93.68         1.55 o                         
 -12   3   2         43.37         46.10         1.06 o                         
 -11   3   2          1.47          1.91         0.25 o                         
 -10   3   2        130.84        119.25         2.25 o                         
  -9   3   2        204.84        168.76         2.65 o                         
  -8   3   2        105.83         93.07         2.85 o                         
  -7   3   2        336.42        317.44         7.56 o                         
  -6   3   2        713.57        723.68        10.68 o                         
  -5   3   2       1817.60       1795.35        21.45 o                         
  -4   3   2        403.48        499.94         6.92 o                         
  -3   3   2        763.58        780.44         7.56 o                         
  -2   3   2        510.94        760.69         5.96 o                         
  -1   3   2        119.62        116.99         2.80 o                         
   0   3   2       1703.46       1758.05        10.49 o                         
   1   3   2        140.10        161.09         2.36 o                         
   2   3   2       2179.50       2155.83        11.57 o                         
   3   3   2        279.10        359.23         4.99 o                         
   4   3   2        285.74        335.08         4.64 o                         
   5   3   2        338.91        539.97         6.77 o                         
   7   3   2        169.55        204.93         8.31 o                         
   8   3   2         36.94         39.68         1.28 o                         
   9   3   2          9.57         25.85         0.75 o                         
  10   3   2        104.93         92.09         1.42 o                         
  11   3   2          0.18          0.46         0.15 o                         
  12   3   2         15.78         19.28         0.55 o                         
  13   3   2        271.28        296.22         5.24 o                         
 -13   4   2          0.07          0.14         0.11 o                         
 -12   4   2         19.39         22.15         0.77 o                         
 -11   4   2         70.25        113.77         1.78 o                         
 -10   4   2        307.43        274.14         3.36 o                         
  -9   4   2        682.75        584.45        11.51 o                         
  -8   4   2        107.18        105.82         1.62 o                         
  -7   4   2        145.91        200.54         6.23 o                         
  -6   4   2        754.17        715.03        11.12 o                         
  -5   4   2        106.39        119.50         4.28 o                         
  -4   4   2        438.70        443.35        13.13 o                         
  -3   4   2       1515.98       1479.25        16.38 o                         
  -2   4   2        120.04        119.94         3.37 o                         
  -1   4   2        366.30        376.35         5.74 o                         
   0   4   2         18.91         25.02         1.26 o                         
   1   4   2        340.72        368.10         8.37 o                         
   2   4   2         28.38         35.76         1.43 o                         
   3   4   2        184.15        334.57         8.10 o                         
   4   4   2         63.25         99.41         3.07 o                         
   5   4   2         73.88        106.21         3.00 o                         
   6   4   2        417.71        467.54         7.79 o                         
   7   4   2        715.90        689.96        15.85 o                         
   8   4   2         55.70         55.85         1.18 o                         
  10   4   2         14.73         40.97         1.10 o                         
  11   4   2        365.36        392.11         7.38 o                         
  12   4   2          1.37          3.17         0.33 o                         
  13   4   2          0.44          1.05         0.25 o                         
 -12   5   2          4.73          4.78         0.38 o                         
 -11   5   2         63.08         56.32         1.17 o                         
 -10   5   2         38.86         34.95         1.02 o                         
  -9   5   2         94.04        100.88         1.86 o                         
  -8   5   2         60.23         52.30         1.38 o                         
  -7   5   2        516.51        500.78         3.48 o                         
  -6   5   2        446.83        453.28         9.16 o                         
  -5   5   2         82.91         98.21         4.06 o                         
  -4   5   2        783.81        857.78        10.35 o                         
  -3   5   2        269.23        270.56         4.98 o                         
  -2   5   2         78.41        145.27         3.21 o                         
  -1   5   2        253.68        357.94         8.66 o                         
   0   5   2       1140.20       1227.33        15.41 o                         
   1   5   2       1057.99        996.51        21.29 o                         
   2   5   2        586.49        571.68        16.80 o                         
   3   5   2         84.81        117.87         3.13 o                         
   5   5   2        142.95        139.55         3.66 o                         
   6   5   2        487.15        470.47         7.88 o                         
   7   5   2        143.21        165.73         3.40 o                         
   8   5   2         76.02         76.08         1.84 o                         
   9   5   2        194.50        170.53         2.45 o                         
  10   5   2         43.40         46.85         1.34 o                         
  11   5   2         41.64         45.16         1.41 o                         
  12   5   2         10.11         11.72         0.78 o                         
 -12   6   2         46.53         43.23         3.07 o                         
 -11   6   2         41.06         39.97         0.87 o                         
 -10   6   2        225.25        212.64         2.60 o                         
  -9   6   2        314.69        279.33         4.05 o                         
  -8   6   2        521.73        426.69         6.20 o                         
  -7   6   2        387.29        345.34         4.83 o                         
  -6   6   2        954.25        915.53        10.19 o                         
  -5   6   2         79.12        163.13         2.79 o                         
  -4   6   2        341.55        336.76         6.38 o                         
  -3   6   2        471.58        475.22         8.98 o                         
  -2   6   2         86.40         98.11         3.91 o                         
  -1   6   2         26.08         39.32         2.48 o                         
   0   6   2        562.81        554.65        11.68 o                         
   1   6   2         80.73         80.78         4.52 o                         
   2   6   2         57.23         60.53         3.92 o                         
   3   6   2        239.79        228.53         7.72 o                         
   4   6   2        160.61        164.52         9.67 o                         
   5   6   2        855.59        756.70         6.72 o                         
   6   6   2        245.57        304.69         3.60 o                         
   7   6   2         18.96         51.41         1.52 o                         
   8   6   2         24.34         66.82         2.01 o                         
   9   6   2         32.50         56.28         1.54 o                         
  10   6   2         39.06         53.94         1.88 o                         
  11   6   2         10.87         15.84         0.83 o                         
  12   6   2         52.83         62.07         1.39 o                         
 -11   7   2         19.04         20.53         0.82 o                         
 -10   7   2         89.42         78.34         1.62 o                         
  -9   7   2        226.07        207.04         3.75 o                         
  -8   7   2          2.54          5.42         0.66 o                         
  -7   7   2         34.94         43.45         1.85 o                         
  -6   7   2         57.75        100.51         3.09 o                         
  -5   7   2        373.88        397.07         4.87 o                         
  -4   7   2         11.73         19.44         0.79 o                         
  -3   7   2          3.27          6.85         0.51 o                         
  -2   7   2        486.85        500.32         4.88 o                         
  -1   7   2         48.08         67.04         3.47 o                         
   0   7   2          9.67         13.84         1.97 o                         
   1   7   2        214.71        196.87         7.55 o                         
   2   7   2        772.82        713.24         7.59 o                         
   3   7   2         44.24         44.65         1.05 o                         
   4   7   2         80.78         71.46         1.52 o                         
   5   7   2        641.25        594.98         5.03 o                         
   6   7   2        593.36        470.25         5.20 o                         
   7   7   2        132.37        122.12         2.60 o                         
   8   7   2         41.10         44.03         1.49 o                         
   9   7   2         14.64         35.09         2.06 o                         
  10   7   2         13.97         18.19         0.91 o                         
  11   7   2          9.95         12.37         0.66 o                         
 -10   8   2          6.63          5.24         0.49 o                         
  -9   8   2         27.42         26.93         1.16 o                         
  -8   8   2         12.69         13.26         0.66 o                         
  -7   8   2         29.18         33.26         1.31 o                         
  -6   8   2         24.26         19.84         1.35 o                         
  -5   8   2          6.31         15.12         0.86 o                         
  -4   8   2        471.69        433.43         8.92 o                         
  -3   8   2         21.94         24.77         1.04 o                         
  -2   8   2        137.91        123.62         2.58 o                         
  -1   8   2        365.59        328.27         3.89 o                         
   0   8   2         92.89         79.30         1.69 o                         
   1   8   2        178.80        175.31         3.20 o                         
   2   8   2         47.16         54.14         1.41 o                         
   3   8   2         68.03         51.04         1.33 o                         
   4   8   2        144.94        165.42         6.64 o                         
   5   8   2        102.65         90.27         2.22 o                         
   6   8   2         44.68         38.98         1.40 o                         
   7   8   2         60.90         54.76         1.65 o                         
   8   8   2         34.47         29.66         0.95 o                         
   9   8   2         10.56         10.06         1.12 o                         
  10   8   2          0.31          0.56         0.17 o                         
  -9   9   2          2.11          2.31         0.26 o                         
  -8   9   2         57.54         57.85         5.50 o                         
  -7   9   2          0.19          0.70         0.28 o                         
  -6   9   2         18.64         27.47         1.05 o                         
  -5   9   2         31.54         33.13         0.95 o                         
  -4   9   2        175.38        166.99         2.90 o                         
  -3   9   2       1028.91        908.66        10.23 o                         
  -2   9   2        506.24        460.71         5.17 o                         
  -1   9   2        116.66        113.33         2.17 o                         
   0   9   2         57.44         68.60         1.80 o                         
   1   9   2         25.19         34.01         1.27 o                         
   2   9   2        298.91        287.76         4.35 o                         
   3   9   2         77.30        148.87         8.54 o                         
   4   9   2         14.48         27.13         1.03 o                         
   5   9   2         30.86         30.26         1.10 o                         
   6   9   2         88.84         91.34         1.65 o                         
   7   9   2          4.08          3.53         0.35 o                         
   8   9   2         29.90         32.23         1.17 o                         
   9   9   2         23.27         23.80         0.72 o                         
  -7  10   2          3.41          8.35         0.69 o                         
  -6  10   2         39.85         33.14         2.65 o                         
  -5  10   2         42.71         59.33         1.27 o                         
  -4  10   2         69.34         64.16         1.55 o                         
  -3  10   2          5.16          7.25         0.51 o                         
  -2  10   2         31.16         30.84         1.04 o                         
  -1  10   2         35.32         67.62         2.20 o                         
   0  10   2         23.95         23.70         0.82 o                         
   1  10   2        471.54        444.17         3.98 o                         
   2  10   2          8.15          8.99         0.58 o                         
   3  10   2         29.55         28.06         0.90 o                         
   4  10   2         26.67         30.01         1.14 o                         
   5  10   2        148.88        163.99         2.26 o                         
   6  10   2         18.48         19.29         0.88 o                         
   7  10   2         55.68         50.42         1.63 o                         
  -4  11   2        193.67        198.40         3.36 o                         
  -3  11   2         40.69         67.95         9.42 o                         
  -2  11   2         75.99         73.01         1.69 o                         
  -1  11   2         13.20         16.61         0.78 o                         
   0  11   2         25.69         25.40         1.09 o                         
   1  11   2         48.32         41.16         2.41 o                         
   2  11   2          7.07         12.91         2.00 o                         
   3  11   2        302.11        295.79         3.21 o                         
   4  11   2        167.23        174.67        15.38 o                         
 -14   1   3          2.95          1.92         0.24 o                         
 -13   1   3          4.79          9.48         0.44 o                         
 -12   1   3         22.96         29.55         0.89 o                         
 -11   1   3         54.39         52.30         1.44 o                         
 -10   1   3         56.14         59.55         2.22 o                         
  -9   1   3        502.68        476.28         4.50 o                         
  -8   1   3         36.18         44.42         2.41 o                         
  -7   1   3        557.30        502.77         7.54 o                         
  -6   1   3         31.34         88.11         2.67 o                         
  -5   1   3        243.96        233.89         5.58 o                         
  -4   1   3         44.19        113.87         3.20 o                         
  -3   1   3         17.09         23.07         1.94 o                         
  -2   1   3       1678.25       1917.73         7.90 o                         
  -1   1   3       1453.93       2318.53        15.81 o                         
   0   1   3        280.19        280.98         4.71 o                         
   1   1   3      11695.79       9465.19       203.29 o                         
   2   1   3       3983.75       3606.51        13.08 o                         
   3   1   3        138.44        123.81         2.72 o                         
   4   1   3        818.50        737.11         5.69 o                         
   5   1   3        232.79        218.05         3.33 o                         
   6   1   3        539.45        546.23         8.13 o                         
   7   1   3         38.27         65.86         3.14 o                         
   8   1   3         75.47         73.12         4.32 o                         
   9   1   3         54.75         80.00         3.02 o                         
  10   1   3        146.25        136.92         1.62 o                         
  11   1   3         49.20         37.21         0.84 o                         
  12   1   3        117.11        129.32         1.59 o                         
  13   1   3         64.69         60.20         1.06 o                         
 -14   2   3          0.69          0.49         0.21 o                         
 -13   2   3         13.51         12.36         0.52 o                         
 -12   2   3          2.10          2.72         0.28 o                         
 -11   2   3         94.17        100.65         1.99 o                         
 -10   2   3          8.26          8.10         0.58 o                         
  -9   2   3         28.34         22.60         0.91 o                         
  -8   2   3        214.94        202.79         6.22 o                         
  -7   2   3        298.32        292.69         7.09 o                         
  -5   2   3        363.03        468.15         8.52 o                         
  -4   2   3        718.03        784.08         9.79 o                         
  -3   2   3         29.98         29.87         0.93 o                         
  -2   2   3       1906.10       2215.28         8.71 o                         
  -1   2   3        951.02       1685.17        51.90 o                         
   0   2   3       4237.90       4069.44        17.85 o                         
   1   2   3       8655.85       7654.04       128.70 o                         
   2   2   3       4291.41       4023.56        21.84 o                         
   3   2   3         36.30         40.37         1.28 o                         
   4   2   3        334.39        395.55         5.44 o                         
   5   2   3        620.94        696.75         7.03 o                         
   6   2   3        602.71        584.63        13.91 o                         
   7   2   3         95.08        121.81         3.95 o                         
   8   2   3         22.66         37.57         5.65 o                         
   9   2   3          1.30          3.16         0.29 o                         
  10   2   3          7.92          4.09         0.37 o                         
  11   2   3        122.23        106.14         1.95 o                         
  12   2   3          4.09          4.65         0.31 o                         
  13   2   3         13.20         14.13         0.56 o                         
 -13   3   3         14.86         22.59         0.64 o                         
 -12   3   3         93.03        116.33         1.80 o                         
 -11   3   3          0.06          0.28         0.17 o                         
 -10   3   3         60.90         70.45         1.40 o                         
  -9   3   3         34.69         34.81         1.07 o                         
  -8   3   3        198.65        215.46         2.40 o                         
  -7   3   3         23.48         25.92         2.21 o                         
  -6   3   3         35.28         73.50         3.52 o                         
  -5   3   3        182.65        175.31         6.28 o                         
  -4   3   3         15.04         36.74         2.93 o                         
  -3   3   3        456.70        521.19         8.78 o                         
  -1   3   3       1653.04       2073.68        17.86 o                         
   0   3   3        241.50        308.47         5.48 o                         
   1   3   3       5001.50       5069.79        67.12 o                         
   2   3   3       2726.59       2533.26        24.80 o                         
   3   3   3         60.73        110.82         4.05 o                         
   4   3   3        299.69        277.41         4.45 o                         
   5   3   3        187.83        186.69         3.90 o                         
   6   3   3        339.92        362.84         8.30 o                         
   7   3   3         88.77         73.76         3.13 o                         
   8   3   3        400.29        409.51         3.64 o                         
   9   3   3         61.16         56.24         1.10 o                         
  10   3   3        279.85        252.56         2.87 o                         
  11   3   3          0.09          1.09         0.19 o                         
  12   3   3        257.36        261.86         2.28 o                         
  13   3   3        128.50        135.79         1.92 o                         
 -13   4   3         16.47         13.87         1.25 o                         
 -12   4   3          0.68          0.98         0.23 o                         
 -11   4   3         16.57         17.29         0.61 o                         
 -10   4   3          3.04          3.87         0.43 o                         
  -9   4   3        322.61        303.87         6.02 o                         
  -8   4   3         15.99         18.08         0.67 o                         
  -7   4   3        420.70        430.67         6.29 o                         
  -6   4   3         17.14         24.71         2.16 o                         
  -5   4   3         27.86         24.22         1.98 o                         
  -4   4   3         18.73         37.17         3.37 o                         
  -3   4   3        443.90        563.70         7.96 o                         
  -2   4   3        645.57        712.06        10.76 o                         
  -1   4   3        676.75        673.24         9.07 o                         
   0   4   3        223.75        256.34         6.45 o                         
   1   4   3        134.39        174.24         5.56 o                         
   2   4   3        699.97        673.13        14.36 o                         
   3   4   3       2001.39       1856.45        15.29 o                         
   4   4   3        232.87        240.63         4.71 o                         
   5   4   3          5.94          3.97         0.70 o                         
   6   4   3        107.03        104.34         3.23 o                         
   7   4   3        512.25        459.31         4.59 o                         
   8   4   3         45.97         43.36         1.03 o                         
   9   4   3        434.32        416.57         3.66 o                         
  10   4   3         53.52         38.27         1.02 o                         
  11   4   3          6.99          8.76         0.51 o                         
  12   4   3          8.85          9.09         0.48 o                         
  13   4   3          3.65          4.04         1.56 o                         
 -12   5   3          6.29          5.10         0.30 o                         
 -11   5   3         64.68         66.10         1.07 o                         
 -10   5   3          9.52         10.84         0.59 o                         
  -9   5   3         10.27         21.46         0.88 o                         
  -8   5   3         19.47         17.50         0.79 o                         
  -7   5   3          3.92          2.91         0.39 o                         
  -6   5   3         37.85         42.23         1.35 o                         
  -5   5   3        316.47        285.19         7.09 o                         
  -4   5   3        942.83        932.25        14.95 o                         
  -3   5   3         39.65         56.72         2.47 o                         
  -2   5   3        107.83        122.19         3.92 o                         
  -1   5   3        180.84        188.86         4.71 o                         
   0   5   3        238.99        234.99         6.99 o                         
   1   5   3         42.72         46.70         3.25 o                         
   2   5   3         91.93         74.57         4.11 o                         
   3   5   3        199.27        199.48        12.01 o                         
   4   5   3        301.48        333.08        11.25 o                         
   5   5   3        155.59        143.87         4.95 o                         
   6   5   3         29.37         34.50         1.16 o                         
   7   5   3          3.28          2.96         0.42 o                         
   8   5   3         16.72         20.10         1.12 o                         
   9   5   3        172.10        160.30         3.05 o                         
  10   5   3         28.26         27.61         1.06 o                         
  11   5   3         71.58         83.41         1.82 o                         
  12   5   3          7.42         10.79         0.70 o                         
 -12   6   3         34.63         23.04         1.02 o                         
 -11   6   3          6.01          7.00         0.38 o                         
 -10   6   3          4.37          3.97         0.38 o                         
  -9   6   3         81.12         83.24         2.08 o                         
  -8   6   3        262.60        239.04         3.54 o                         
  -7   6   3          2.62          4.21         0.57 o                         
  -6   6   3        257.85        409.92         6.90 o                         
  -5   6   3        403.52        383.09         4.45 o                         
  -4   6   3         35.21         41.14         4.14 o                         
  -3   6   3         80.23         90.73         3.28 o                         
  -2   6   3         44.66         83.96         5.63 o                         
  -1   6   3        237.73        212.26         7.83 o                         
   0   6   3          0.91          1.27         1.06 o                         
   1   6   3        100.35        104.13         5.25 o                         
   2   6   3        638.50        553.27        16.31 o                         
   3   6   3          5.94         16.11         2.19 o                         
   4   6   3          1.88          6.55         1.37 o                         
   5   6   3        296.27        301.24         2.93 o                         
   6   6   3       2207.00       1872.61        13.03 o                         
   7   6   3         25.13         22.86         1.14 o                         
   8   6   3         78.15         82.30         3.28 o                         
   9   6   3         75.02         71.70         2.43 o                         
  10   6   3          1.92          0.76         0.23 o                         
  11   6   3         23.45         27.88         0.95 o                         
  12   6   3         72.70         80.85         1.39 o                         
 -11   7   3         63.96         58.25         1.71 o                         
 -10   7   3          0.28          0.62         0.17 o                         
  -9   7   3         48.67         48.19         1.41 o                         
  -8   7   3          4.88          5.73         0.46 o                         
  -7   7   3        235.91        212.38         4.39 o                         
  -6   7   3        126.75        115.62         3.33 o                         
  -5   7   3         31.59         35.14         1.21 o                         
  -4   7   3         60.18         65.04         1.67 o                         
  -3   7   3        252.84        233.68         2.80 o                         
  -2   7   3         30.49         43.52         2.81 o                         
  -1   7   3        385.01        359.44         6.88 o                         
   0   7   3        193.95        180.51         2.29 o                         
   1   7   3        507.02        473.12         5.13 o                         
   2   7   3        282.97        263.15         3.16 o                         
   3   7   3        150.39        138.32         3.47 o                         
   4   7   3        116.40        103.74         1.83 o                         
   5   7   3         18.60         17.88         1.03 o                         
   6   7   3         50.81         48.56         1.66 o                         
   7   7   3         98.59         89.53         2.75 o                         
   8   7   3          0.23          0.82         0.28 o                         
   9   7   3         26.31         24.96         1.05 o                         
  10   7   3          2.84          2.44         0.29 o                         
  11   7   3         55.50         53.76         1.52 o                         
 -10   8   3         77.10         79.37         2.74 o                         
  -9   8   3          5.79          5.49         0.42 o                         
  -8   8   3          0.98          1.94         0.34 o                         
  -7   8   3        133.63        130.80         2.42 o                         
  -6   8   3        287.80        257.02         6.03 o                         
  -5   8   3        389.87        385.62         4.47 o                         
  -4   8   3          9.77         17.30         2.25 o                         
  -3   8   3         12.90         29.10         1.65 o                         
  -2   8   3        131.41        195.81        22.56 o                         
  -1   8   3         53.90         41.45         1.33 o                         
   0   8   3         93.70         82.38         1.93 o                         
   1   8   3          7.90          5.47         0.57 o                         
   2   8   3       1200.82       1031.43         7.21 o                         
   3   8   3        200.75        185.60         2.83 o                         
   4   8   3        200.47        174.94         4.45 o                         
   5   8   3        230.76        218.16         7.95 o                         
   6   8   3         62.34         71.74         4.96 o                         
   7   8   3         15.88         24.78         1.44 o                         
   8   8   3         18.43         21.27         0.77 o                         
   9   8   3          3.69          2.47         0.30 o                         
  10   8   3         19.81         24.64         1.14 o                         
  -8   9   3         19.14         23.73         0.75 o                         
  -7   9   3         90.92        101.35         2.55 o                         
  -6   9   3         86.47         95.54         1.60 o                         
  -5   9   3         67.53         79.25         1.38 o                         
  -4   9   3        201.10        203.79         3.89 o                         
  -3   9   3         73.02         75.69         2.00 o                         
  -2   9   3         15.46         16.11         1.38 o                         
  -1   9   3         60.65         71.21         2.58 o                         
   0   9   3         94.45         96.43         2.05 o                         
   1   9   3        210.16        208.02         3.00 o                         
   2   9   3        160.65        148.09         2.49 o                         
   3   9   3        124.99        112.09         2.10 o                         
   4   9   3         75.02         82.19         2.21 o                         
   5   9   3         68.37         62.66         2.06 o                         
   6   9   3         72.20         77.17         1.49 o                         
   7   9   3        208.84        191.02         2.68 o                         
   8   9   3         55.84         52.46         1.39 o                         
  -6  10   3         21.74         35.57         8.75 o                         
  -5  10   3         46.50         50.35         1.48 o                         
  -4  10   3         15.68         14.47         0.64 o                         
  -3  10   3         73.98         71.91         1.74 o                         
  -2  10   3         20.43         24.54         1.94 o                         
  -1  10   3          5.94         10.61         0.80 o                         
   0  10   3          2.26          2.98         0.30 o                         
   1  10   3         78.93         78.34         1.63 o                         
   2  10   3        213.51        197.43         2.53 o                         
   3  10   3         17.09         19.12         1.16 o                         
   4  10   3         51.75         45.87         1.25 o                         
   5  10   3         22.76         24.32         1.02 o                         
   6  10   3        188.87        207.62         2.65 o                         
  -4  11   3         22.90         23.73         1.05 o                         
  -3  11   3         86.05         89.75         1.66 o                         
  -2  11   3         78.98         79.22         1.65 o                         
  -1  11   3         61.21         60.16         2.65 o                         
   0  11   3         33.08         41.91         1.93 o                         
   1  11   3         40.54         40.74         2.14 o                         
   2  11   3          4.15          5.86         1.25 o                         
   3  11   3         63.41         68.95         4.30 o                         
 -13   0   4         61.70         52.50         3.44 o                         
 -12   0   4        177.58        177.65         3.90 o                         
 -11   0   4          0.15          1.37         0.56 o                         
 -10   0   4       1276.83       1139.36        70.03 o                         
  -9   0   4        747.99        594.30        21.70 o                         
  -8   0   4         54.61         85.42         4.67 o                         
  -7   0   4        193.11        414.92        23.86 o                         
  -6   0   4         20.84         34.41         4.07 o                         
  -5   0   4         17.77         14.61         1.48 o                         
  -4   0   4       3599.78       3600.80       149.24 o                         
  -3   0   4       2198.41       2103.10        42.84 o                         
  -2   0   4       1011.25        966.12        16.35 o                         
  -1   0   4        238.41        297.94         7.32 o                         
   0   0   4        544.16        549.46        10.37 o                         
   1   0   4       1207.75       1113.21        15.64 o                         
   2   0   4        193.18        245.38        26.86 o                         
   3   0   4        108.22        243.80        57.38 o                         
   4   0   4        164.91        355.81        97.84 o                         
   5   0   4         12.67          6.23         1.42 o                         
   6   0   4        255.59        295.16        18.15 o                         
   7   0   4       2943.59       2644.14        36.28 o                         
   8   0   4        515.05        441.62        15.54 o                         
   9   0   4        160.85        152.03         5.35 o                         
  10   0   4        409.73        337.51         6.65 o                         
  11   0   4          1.44          5.29         0.50 o                         
  12   0   4          8.31          6.64         0.82 o                         
  13   0   4          7.60          6.04         0.46 o                         
 -13   1   4         40.28         45.25         1.20 o                         
 -12   1   4          1.13          1.50         0.24 o                         
 -11   1   4         26.65         30.04         1.09 o                         
 -10   1   4        292.32        321.18         4.91 o                         
  -9   1   4        400.21        407.03         5.78 o                         
  -8   1   4        755.75        663.28        13.58 o                         
  -7   1   4          6.60         15.19         1.40 o                         
  -6   1   4        123.73        171.54         4.14 o                         
  -5   1   4        112.30        173.76         4.57 o                         
  -4   1   4        238.17        258.27         6.02 o                         
  -3   1   4        384.70        357.70         5.66 o                         
  -2   1   4       3138.47       2955.94        14.35 o                         
  -1   1   4       2187.51       2197.00        18.55 o                         
   0   1   4        224.72        242.01         5.04 o                         
   1   1   4       3723.45       3337.42        83.96 o                         
   2   1   4       2331.82       2258.15        14.02 o                         
   3   1   4        511.11        492.06         5.83 o                         
   4   1   4         46.90         53.33         3.46 o                         
   5   1   4        634.68        619.05         7.33 o                         
   6   1   4        441.26        444.74        12.25 o                         
   7   1   4        140.41        122.44         9.13 o                         
   8   1   4         46.84         52.35         2.51 o                         
   9   1   4         75.97         83.22         3.07 o                         
  10   1   4        151.79        152.03         3.69 o                         
  11   1   4        239.59        211.55         2.25 o                         
  12   1   4         24.02         22.50         0.64 o                         
  13   1   4        143.63        150.88         1.73 o                         
 -13   2   4          2.03          4.27         0.53 o                         
 -12   2   4          0.07          0.54         0.14 o                         
 -11   2   4          9.92         14.51         0.67 o                         
 -10   2   4         68.42         67.61         1.62 o                         
  -9   2   4         15.01         12.34         0.56 o                         
  -8   2   4        288.45        287.51         3.80 o                         
  -7   2   4        414.12        391.85         8.41 o                         
  -6   2   4          8.72          4.20         1.05 o                         
  -5   2   4          1.96          5.90         0.90 o                         
  -4   2   4         63.73         54.79         2.40 o                         
  -3   2   4         85.36         89.10         2.69 o                         
  -2   2   4        237.62        263.15         4.44 o                         
  -1   2   4       1466.51       1441.28        12.46 o                         
   0   2   4       5983.65       5687.59       126.98 o                         
   1   2   4         68.18        144.40        19.91 o                         
   2   2   4        378.35        404.99         6.27 o                         
   3   2   4        439.40        402.48         6.92 o                         
   4   2   4         13.07         10.48         1.35 o                         
   5   2   4         39.05         42.13         1.80 o                         
   6   2   4         10.61         11.00         1.26 o                         
   7   2   4        397.11        387.47         9.97 o                         
   8   2   4        136.47        129.28         2.04 o                         
   9   2   4          1.10          1.09         0.20 o                         
  10   2   4         53.05         46.55         1.06 o                         
  11   2   4         48.99         43.57         0.93 o                         
  12   2   4          1.12          2.78         0.25 o                         
  13   2   4         38.48         48.31         1.11 o                         
 -13   3   4         42.84         33.34         3.91 o                         
 -12   3   4         56.99         57.38         1.52 o                         
 -11   3   4         19.78         17.41         0.88 o                         
 -10   3   4        409.33        411.98         9.99 o                         
  -9   3   4        247.94        234.12         5.40 o                         
  -8   3   4        659.48        638.12         4.61 o                         
  -7   3   4         67.00        153.12         6.15 o                         
  -6   3   4        208.57        228.27        10.50 o                         
  -5   3   4          4.25          4.76         1.16 o                         
  -4   3   4        607.56        561.38        10.81 o                         
  -3   3   4         64.21         61.38         3.47 o                         
  -2   3   4         41.48         72.34         3.66 o                         
  -1   3   4         54.17         70.20         3.25 o                         
   0   3   4         40.14         36.18         1.84 o                         
   1   3   4        248.72        279.88         7.61 o                         
   2   3   4        254.98        253.92         6.93 o                         
   3   3   4          3.11          5.44         0.79 o                         
   4   3   4         86.98        108.28         9.65 o                         
   5   3   4         15.82         15.46         1.30 o                         
   6   3   4        699.30        647.85         8.86 o                         
   7   3   4       1347.94       1322.39        18.87 o                         
   8   3   4        221.75        221.98         4.46 o                         
   9   3   4         97.35         93.87         1.96 o                         
  10   3   4        154.06        133.67         2.43 o                         
  11   3   4          3.19          4.99         0.37 o                         
  12   3   4          9.11          7.06         0.48 o                         
  13   3   4         19.57         17.52         1.08 o                         
 -13   4   4          5.07          9.32         2.49 o                         
 -12   4   4         65.34         62.50         1.69 o                         
 -11   4   4          5.32          5.87         0.37 o                         
 -10   4   4         59.65         52.72         1.34 o                         
  -9   4   4        460.21        416.61         8.08 o                         
  -8   4   4          1.83          1.42         0.26 o                         
  -7   4   4        148.20        166.39         2.69 o                         
  -6   4   4         47.28         59.39         3.39 o                         
  -5   4   4        335.25        336.56        11.54 o                         
  -4   4   4        742.00        643.02        12.38 o                         
  -3   4   4         44.30         49.14         2.40 o                         
  -2   4   4        291.14        317.73         4.47 o                         
  -1   4   4        737.12        706.49         7.64 o                         
   0   4   4        200.20        241.51         6.26 o                         
   1   4   4         48.02         75.83         4.14 o                         
   2   4   4        221.88        255.41         7.26 o                         
   3   4   4        278.20        283.93         6.35 o                         
   4   4   4        219.55        231.01         6.43 o                         
   5   4   4         54.21         58.17         4.22 o                         
   6   4   4        176.95        167.76         5.64 o                         
   7   4   4        463.87        404.04         2.95 o                         
   8   4   4          6.43          5.91         0.42 o                         
   9   4   4         29.75         41.58         1.36 o                         
  10   4   4         14.93         15.54         0.81 o                         
  11   4   4         13.12         11.39         0.55 o                         
  12   4   4          3.48          2.37         0.30 o                         
 -12   5   4         12.11         14.62         0.73 o                         
 -11   5   4        161.82        163.28         1.94 o                         
 -10   5   4         79.34         71.13         1.57 o                         
  -9   5   4        164.98        166.88         2.33 o                         
  -8   5   4         26.70         36.32         2.66 o                         
  -7   5   4         12.49         22.33         1.21 o                         
  -6   5   4        251.28        244.49         4.78 o                         
  -5   5   4        466.72        477.95         9.47 o                         
  -4   5   4        222.29        205.28         7.90 o                         
  -3   5   4        104.21        101.72         2.90 o                         
  -2   5   4        145.44        150.80         3.89 o                         
  -1   5   4        398.20        430.52         7.91 o                         
   0   5   4        117.92        117.68         4.20 o                         
   1   5   4        873.84        779.41        13.98 o                         
   2   5   4         11.68         15.10         2.18 o                         
   3   5   4         80.10         91.41         5.46 o                         
   4   5   4         73.56         71.44         3.53 o                         
   5   5   4        677.62        610.94        10.51 o                         
   6   5   4         11.65         12.06         1.24 o                         
   7   5   4        267.01        220.07         4.05 o                         
   8   5   4        368.85        306.05         4.25 o                         
   9   5   4        286.57        276.71         4.88 o                         
  10   5   4         26.20         27.25         1.17 o                         
  11   5   4         33.89         33.14         0.84 o                         
  12   5   4        113.49        113.72         1.95 o                         
 -11   6   4         34.44         34.75         0.98 o                         
 -10   6   4        138.06        134.12         1.95 o                         
  -9   6   4        346.58        327.99         4.00 o                         
  -8   6   4        377.04        353.20         6.45 o                         
  -7   6   4          7.80          6.87         0.49 o                         
  -6   6   4         91.24         92.22         2.05 o                         
  -5   6   4        178.04        169.63         3.20 o                         
  -4   6   4        454.56        424.14         5.48 o                         
  -3   6   4        164.86        199.01         7.27 o                         
  -2   6   4         10.77         20.07         2.51 o                         
  -1   6   4          5.27          5.44         1.06 o                         
   0   6   4        422.14        385.85        10.65 o                         
   1   6   4         30.40         31.27         2.90 o                         
   2   6   4        194.16        159.20         6.63 o                         
   3   6   4        529.09        480.08        22.47 o                         
   4   6   4        333.37        305.87         5.69 o                         
   5   6   4        370.14        328.84         4.27 o                         
   6   6   4        288.83        237.80         5.11 o                         
   7   6   4          0.86          1.17         0.42 o                         
   8   6   4         19.09         29.31         7.86 o                         
   9   6   4         27.37         33.48         8.57 o                         
  10   6   4         81.36         79.33         1.74 o                         
  11   6   4          2.10          2.11         0.24 o                         
 -10   7   4         11.43         14.93         0.72 o                         
  -9   7   4          4.37          4.64         0.42 o                         
  -8   7   4         49.22         45.84         1.43 o                         
  -7   7   4         10.21          8.95         0.90 o                         
  -6   7   4         12.40         10.95         0.74 o                         
  -5   7   4         90.04         91.60         1.99 o                         
  -4   7   4         53.77         53.83         1.54 o                         
  -3   7   4         55.50         54.95         2.07 o                         
  -2   7   4         11.79         15.88         2.36 o                         
  -1   7   4        242.61        225.37         2.73 o                         
   0   7   4         52.14         42.98         1.26 o                         
   1   7   4         11.31         12.02         2.21 o                         
   2   7   4        200.14        179.86         2.75 o                         
   3   7   4        186.80        168.65         2.69 o                         
   4   7   4         36.85         32.92         1.05 o                         
   5   7   4        238.31        209.83         3.48 o                         
   6   7   4         49.28         45.82         1.58 o                         
   7   7   4          1.48          0.95         0.35 o                         
   8   7   4         37.75         36.10         1.26 o                         
   9   7   4         38.21         36.76         1.19 o                         
  10   7   4         31.68         29.13         0.65 o                         
  -9   8   4          3.68          2.45         0.29 o                         
  -8   8   4         10.53         12.81         1.80 o                         
  -7   8   4        154.59        162.97         3.21 o                         
  -6   8   4         24.74         30.38         1.97 o                         
  -5   8   4        317.15        319.60         3.07 o                         
  -4   8   4        204.92        198.15         4.78 o                         
  -3   8   4         22.70         16.09         0.99 o                         
  -2   8   4        951.06        844.66         8.89 o                         
  -1   8   4        132.52        119.39         2.56 o                         
   0   8   4          0.01          0.10         0.17 o                         
   1   8   4        108.19         84.75         1.97 o                         
   2   8   4        629.90        506.48         5.50 o                         
   3   8   4         28.30         25.98         1.07 o                         
   4   8   4         11.23          8.68         2.43 o                         
   5   8   4         28.88         34.11         1.78 o                         
   6   8   4        213.20        190.49         2.98 o                         
   7   8   4         81.95         92.73         2.45 o                         
   8   8   4         94.19         92.07         1.92 o                         
   9   8   4          6.50          7.55         0.47 o                         
  -8   9   4         36.77         51.66        11.03 o                         
  -7   9   4         28.76         26.95         0.87 o                         
  -6   9   4         44.74         42.91         1.01 o                         
  -5   9   4         37.66         43.01         1.49 o                         
  -4   9   4         72.65         73.37         1.58 o                         
  -3   9   4        145.86        144.46         3.40 o                         
  -2   9   4         71.92         76.44         2.03 o                         
  -1   9   4        112.92        105.69         2.63 o                         
   0   9   4        253.60        222.69         3.04 o                         
   1   9   4         24.78         22.47         1.32 o                         
   2   9   4          4.03          2.90         0.74 o                         
   3   9   4         23.82         23.59         1.39 o                         
   4   9   4         50.81         56.15         1.37 o                         
   5   9   4        147.00        155.55         4.20 o                         
   6   9   4          2.12          0.95         0.27 o                         
   7   9   4         36.58         35.25         0.86 o                         
   8   9   4        402.59        402.89         3.40 o                         
  -6  10   4         15.31         17.18         0.71 o                         
  -5  10   4         17.04         19.27         0.68 o                         
  -4  10   4          1.00          1.61         0.26 o                         
  -3  10   4         12.10         11.61         0.71 o                         
  -2  10   4         50.22         46.30         1.19 o                         
  -1  10   4          1.82          1.56         0.28 o                         
   0  10   4        100.31         90.91         1.47 o                         
   1  10   4         20.01         16.72         0.84 o                         
   2  10   4         29.09         28.83         0.94 o                         
   3  10   4         31.03         33.46         0.88 o                         
   4  10   4          6.74          8.25         0.51 o                         
   5  10   4         13.73         14.71         0.77 o                         
   6  10   4          3.04          3.21         0.32 o                         
  -2  11   4         99.35        101.28         2.62 o                         
  -1  11   4        150.65        164.48         2.46 o                         
   0  11   4         38.49         41.33         1.80 o                         
   1  11   4         14.34         15.71         2.33 o                         
   2  11   4         56.75         57.34         1.88 o                         
   3  11   4         16.17         15.18         0.85 o                         
 -13   1   5         23.15         11.04         0.90 o                         
 -12   1   5         16.58         16.58         0.58 o                         
 -11   1   5         13.10         13.54         0.83 o                         
 -10   1   5          9.09         10.63         0.57 o                         
  -9   1   5          0.75          0.56         0.25 o                         
  -8   1   5         10.80         13.70         2.78 o                         
  -7   1   5         22.14         31.10         3.16 o                         
  -6   1   5          1.24          1.93         0.55 o                         
  -5   1   5        182.79        181.36         6.63 o                         
  -4   1   5        360.88        359.62         6.47 o                         
  -3   1   5         16.23         16.58         1.24 o                         
  -2   1   5         55.22         54.47         1.61 o                         
  -1   1   5       2115.92       2013.87        16.34 o                         
   0   1   5        110.88        119.06         4.01 o                         
   1   1   5        771.11        768.85        10.67 o                         
   2   1   5         56.02         65.81         3.22 o                         
   3   1   5         21.64         24.15         1.69 o                         
   4   1   5         16.66         20.63         6.08 o                         
   5   1   5         51.78         45.95         3.73 o                         
   6   1   5         19.42         18.85         1.44 o                         
   7   1   5        306.60        290.70         8.75 o                         
   8   1   5        227.76        208.94         2.70 o                         
   9   1   5         14.64         12.69         0.64 o                         
  10   1   5          0.44          0.56         0.18 o                         
  11   1   5         77.64         71.98         1.39 o                         
  12   1   5          1.33          0.62         0.15 o                         
  13   1   5         17.36         15.89         0.83 o                         
 -13   2   5         10.84         12.03         6.35 o                         
 -12   2   5        141.67        123.25         2.42 o                         
 -11   2   5          4.82          5.59         0.46 o                         
 -10   2   5          1.51          2.61         0.33 o                         
  -9   2   5        693.72        643.97        13.75 o                         
  -8   2   5        410.26        343.38         3.59 o                         
  -7   2   5        622.07        527.16         9.86 o                         
  -6   2   5        327.91        315.61         8.94 o                         
  -5   2   5         46.89        105.14         4.58 o                         
  -4   2   5       2135.41       2092.75        18.99 o                         
  -3   2   5        898.80        851.49        15.34 o                         
  -2   2   5         76.11         40.32         7.94 o                         
  -1   2   5       1230.82       1206.96        14.83 o                         
   0   2   5       1372.06       1309.52        11.42 o                         
   1   2   5        974.66        938.22        10.07 o                         
   2   2   5       1377.91       1282.49        17.24 o                         
   3   2   5        484.63        454.76         9.32 o                         
   4   2   5        107.11         48.71        10.64 o                         
   5   2   5        812.43        740.89        10.58 o                         
   6   2   5        309.11        312.18         7.14 o                         
   7   2   5         30.13         23.95         9.61 o                         
   8   2   5         83.26         76.03         1.51 o                         
   9   2   5        126.51        109.67         2.03 o                         
  10   2   5          1.29          1.03         0.24 o                         
  11   2   5         34.72         43.42         1.06 o                         
  12   2   5        454.61        467.44         4.40 o                         
  13   2   5        232.65        242.92         2.92 o                         
 -13   3   5          3.92          2.16         0.32 o                         
 -12   3   5         48.08         46.21         1.48 o                         
 -11   3   5         74.14         70.18         1.44 o                         
 -10   3   5         44.08         39.99         1.12 o                         
  -9   3   5         78.72         76.25         1.98 o                         
  -8   3   5        381.94        357.08         4.43 o                         
  -7   3   5        345.48        339.35         3.26 o                         
  -6   3   5        454.14        444.80        11.18 o                         
  -5   3   5        114.81        125.81         5.83 o                         
  -4   3   5         43.50         59.67         5.32 o                         
  -3   3   5        613.31        594.39        11.68 o                         
  -2   3   5       3695.60       3656.93        32.34 o                         
  -1   3   5        856.77        821.33        11.46 o                         
   0   3   5       2164.52       2151.76        19.16 o                         
   1   3   5       1486.72       1418.75        16.00 o                         
   2   3   5        696.55        677.61        11.80 o                         
   3   3   5         28.28         18.57         2.81 o                         
   4   3   5        390.53        350.42         7.30 o                         
   5   3   5        480.22        410.40         8.23 o                         
   6   3   5        921.34        802.28        13.07 o                         
   7   3   5        429.83        432.43         3.80 o                         
   8   3   5        590.52        519.21         4.24 o                         
   9   3   5          6.13          3.71         0.36 o                         
  10   3   5         39.91         40.92         0.96 o                         
  11   3   5         31.98         34.80         1.12 o                         
  12   3   5          2.34          0.51         0.18 o                         
  13   3   5          1.16          1.43         0.30 o                         
 -12   4   5          6.37          4.69         0.45 o                         
 -11   4   5         36.10         30.32         1.00 o                         
 -10   4   5        156.56        150.42         2.05 o                         
  -9   4   5        134.80        118.62         1.99 o                         
  -8   4   5         75.17         63.66         1.99 o                         
  -7   4   5        861.10        762.78         7.94 o                         
  -6   4   5        107.86        100.57         3.28 o                         
  -5   4   5        264.06        227.16         7.99 o                         
  -4   4   5        428.09        390.79        19.17 o                         
  -3   4   5         44.40         42.28        31.37 o                         
  -2   4   5        101.77         69.49         3.75 o                         
  -1   4   5        167.18        180.07         4.72 o                         
   0   4   5        173.24        162.86         7.54 o                         
   1   4   5         11.14         10.77         1.86 o                         
   2   4   5       1422.49       1424.33        17.90 o                         
   3   4   5        878.50        810.45        13.99 o                         
   4   4   5         35.02         29.41         2.89 o                         
   5   4   5         13.38          8.50         2.52 o                         
   6   4   5        289.53        250.16         3.35 o                         
   7   4   5        463.97        391.78         4.46 o                         
   8   4   5        658.05        572.15         5.75 o                         
   9   4   5        110.66         98.81         2.43 o                         
  10   4   5         10.66          5.61         0.86 o                         
  11   4   5          2.85          2.64         0.26 o                         
  12   4   5         23.86         19.78         1.20 o                         
 -12   5   5         11.56          8.37         0.78 o                         
 -11   5   5          1.52          0.67         0.19 o                         
 -10   5   5          4.59          3.52         0.37 o                         
  -9   5   5         34.41         30.03         0.97 o                         
  -8   5   5          0.58          0.48         0.19 o                         
  -7   5   5         47.61         47.38         1.63 o                         
  -6   5   5        179.43        167.13         3.07 o                         
  -5   5   5          4.74          3.20         0.49 o                         
  -4   5   5        643.04        607.22        18.22 o                         
  -3   5   5         17.40         37.94        10.37 o                         
  -2   5   5        713.67        746.85        10.37 o                         
  -1   5   5         92.53         85.62         3.48 o                         
   0   5   5          0.18         -0.12         1.14 o                         
   1   5   5         42.89         42.32         3.28 o                         
   2   5   5        172.14        143.97         6.31 o                         
   3   5   5        334.44        308.13         9.13 o                         
   4   5   5        234.79        210.85        12.84 o                         
   5   5   5         93.32         86.48         2.00 o                         
   6   5   5       1734.76       1551.77        19.73 o                         
   7   5   5          4.15          4.18         0.49 o                         
   8   5   5          5.93          4.00         0.61 o                         
   9   5   5         46.87         41.79         1.85 o                         
  10   5   5          2.77          4.45         0.40 o                         
  11   5   5         32.63         41.04         0.84 o                         
 -11   6   5         17.09         11.90         1.72 o                         
 -10   6   5          1.71          1.13         0.21 o                         
  -9   6   5          7.42          7.14         0.50 o                         
  -8   6   5         30.99         32.66         1.14 o                         
  -7   6   5          5.80          4.08         0.57 o                         
  -6   6   5         44.04         39.16         1.49 o                         
  -5   6   5         27.59         25.25         1.03 o                         
  -4   6   5       1119.47       1030.14        13.60 o                         
  -3   6   5        189.62        172.42         3.38 o                         
  -2   6   5         89.22         89.14         2.33 o                         
  -1   6   5        232.27        210.49         7.42 o                         
   0   6   5         24.73         20.97         2.41 o                         
   1   6   5         10.93         12.52         2.18 o                         
   2   6   5         69.51         60.73         1.71 o                         
   3   6   5        196.46        181.95         2.57 o                         
   4   6   5        216.41        172.40         4.75 o                         
   5   6   5          9.45          8.82         0.74 o                         
   6   6   5          2.09          1.03         0.32 o                         
   7   6   5         82.41         80.63         2.99 o                         
   8   6   5         56.33         50.87         2.09 o                         
   9   6   5          3.19          2.32         0.45 o                         
  10   6   5          9.66          9.35         0.43 o                         
  11   6   5          5.08          3.15         0.26 o                         
 -10   7   5         29.15         29.46         1.10 o                         
  -9   7   5          2.23          2.23         0.31 o                         
  -8   7   5         90.16         96.78         2.08 o                         
  -7   7   5         52.56         48.59         3.49 o                         
  -6   7   5          7.61          6.40         0.53 o                         
  -5   7   5         23.71         23.66         1.01 o                         
  -4   7   5         59.30         49.04         8.37 o                         
  -3   7   5        158.18        147.02         3.62 o                         
  -2   7   5        785.52        691.85         8.49 o                         
  -1   7   5        392.64        340.92         5.39 o                         
   0   7   5        163.72        163.92         2.66 o                         
   1   7   5         63.66         58.87         1.96 o                         
   2   7   5        550.77        483.13         4.62 o                         
   3   7   5         16.04          6.81         0.68 o                         
   4   7   5        713.09        564.06        11.35 o                         
   5   7   5         23.63         19.33         1.07 o                         
   6   7   5         28.62         28.07         1.43 o                         
   7   7   5        332.48        297.76         4.74 o                         
   8   7   5         79.38         81.48         2.03 o                         
   9   7   5          0.12          0.15         0.13 o                         
  10   7   5        166.76        158.73         3.50 o                         
  -9   8   5         37.40         37.38         2.33 o                         
  -8   8   5         89.65         94.66         1.69 o                         
  -7   8   5        112.58        115.82         2.09 o                         
  -6   8   5         20.32         27.04         1.07 o                         
  -5   8   5        126.30        132.48         2.59 o                         
  -4   8   5          2.74          3.43         0.39 o                         
  -3   8   5         42.81         34.20         1.89 o                         
  -2   8   5        215.62        200.11         5.56 o                         
  -1   8   5         13.54          7.79         0.88 o                         
   0   8   5        157.59        144.11         2.54 o                         
   1   8   5         65.34         67.34         1.74 o                         
   2   8   5         24.61         20.22         1.15 o                         
   3   8   5         38.27         31.90         1.51 o                         
   4   8   5         16.05         16.24         0.79 o                         
   5   8   5         42.21         36.81         1.99 o                         
   6   8   5         23.62         20.36         0.96 o                         
   7   8   5         38.54         30.56         1.11 o                         
   8   8   5         16.83         14.17         0.57 o                         
   9   8   5         59.23         61.25         1.11 o                         
  -7   9   5         20.81         20.75         1.42 o                         
  -6   9   5         43.80         35.92         1.21 o                         
  -5   9   5         20.66         21.19         0.81 o                         
  -4   9   5          0.05          0.27         0.28 o                         
  -3   9   5         52.47         49.47         1.98 o                         
  -2   9   5        170.80        175.24         4.93 o                         
  -1   9   5         59.64         55.63         1.42 o                         
   0   9   5        147.39        133.56         2.71 o                         
   1   9   5          6.78         10.26         0.79 o                         
   2   9   5         13.93         12.23         0.92 o                         
   3   9   5         35.98         33.07         1.29 o                         
   4   9   5          0.52          0.73         0.20 o                         
   5   9   5         45.97         52.58         1.15 o                         
   6   9   5        319.49        347.25         2.99 o                         
   7   9   5         41.05         39.55         1.04 o                         
  -5  10   5          0.52          0.58         0.16 o                         
  -4  10   5         20.09         24.35         1.14 o                         
  -3  10   5          5.65          1.32         0.34 o                         
  -2  10   5         90.99         94.74         1.76 o                         
  -1  10   5         56.24         63.86         1.56 o                         
   0  10   5          3.11          3.45         0.28 o                         
   1  10   5         14.94         10.81         0.57 o                         
   2  10   5         35.54         32.47         0.90 o                         
   3  10   5        113.98        115.20         1.83 o                         
   4  10   5         16.77         16.36         0.79 o                         
   5  10   5          6.91          7.66         0.38 o                         
 -13   0   6          2.73          0.11         0.17 o                         
 -12   0   6        186.78        153.15        29.94 o                         
 -11   0   6          0.26          0.15         0.21 o                         
 -10   0   6         43.04         48.52         1.90 o                         
  -9   0   6        144.08        134.25         3.24 o                         
  -8   0   6        226.35        191.10         3.90 o                         
  -7   0   6         68.78         71.99         4.13 o                         
  -6   0   6        230.25        201.21         9.95 o                         
  -5   0   6        121.75        119.53         8.05 o                         
  -4   0   6         54.85         36.17         4.03 o                         
  -3   0   6        595.58        611.27         8.57 o                         
  -2   0   6         84.17         96.05         4.30 o                         
  -1   0   6         49.28         58.61        44.76 o                         
   0   0   6        488.95        448.88        12.17 o                         
   1   0   6       1011.74        951.30        18.21 o                         
   2   0   6         74.67         73.22         5.23 o                         
   3   0   6        107.78         69.81         5.39 o                         
   4   0   6         76.93         75.07         5.64 o                         
   5   0   6       1020.55        902.07        14.59 o                         
   6   0   6         17.97         12.89         4.91 o                         
   7   0   6         84.78         86.00         2.59 o                         
   8   0   6        406.70        308.66         7.56 o                         
   9   0   6         15.85         16.35         1.42 o                         
  10   0   6         60.32         54.32         1.86 o                         
  11   0   6          5.62          7.09         0.78 o                         
  12   0   6         99.23         83.52         2.23 o                         
  13   0   6         51.94         57.12         1.90 o                         
 -13   1   6          4.37          2.80         0.41 o                         
 -12   1   6         92.10         98.80         3.48 o                         
 -11   1   6          2.26          1.39         0.23 o                         
 -10   1   6        116.53        109.77         1.76 o                         
  -9   1   6         26.59         16.28         1.11 o                         
  -8   1   6          7.50          6.45         0.53 o                         
  -7   1   6         27.39         16.44         1.16 o                         
  -6   1   6         31.23         28.54         7.22 o                         
  -5   1   6          6.13          7.71         1.06 o                         
  -4   1   6       1022.59        926.84        55.81 o                         
  -3   1   6       1778.04       1740.49        29.26 o                         
  -2   1   6        259.12        204.03         4.21 o                         
  -1   1   6        140.15        150.84         4.04 o                         
   0   1   6         80.24         88.36         3.89 o                         
   1   1   6        202.03        198.60         6.02 o                         
   2   1   6       1289.23       1183.63        18.52 o                         
   3   1   6       1032.27        942.34        13.92 o                         
   4   1   6        313.36        257.16         7.48 o                         
   5   1   6          3.64          3.28         0.75 o                         
   6   1   6        182.29        192.58         5.96 o                         
   7   1   6        464.94        462.49        12.07 o                         
   8   1   6         36.33         28.77         1.05 o                         
   9   1   6        350.75        309.33         3.50 o                         
  10   1   6         50.64         39.97         1.24 o                         
  11   1   6          1.77          1.91         0.31 o                         
  12   1   6         38.70         39.05         1.06 o                         
  13   1   6          9.99         10.56         0.58 o                         
 -13   2   6          5.11          2.07         0.34 o                         
 -12   2   6         29.81         25.94         3.10 o                         
 -11   2   6         16.67         17.05         0.85 o                         
 -10   2   6        107.92         95.26         2.15 o                         
  -9   2   6         59.04         55.34         2.09 o                         
  -8   2   6        432.73        422.27         4.80 o                         
  -7   2   6         20.03         20.07         0.70 o                         
  -6   2   6         73.10         71.23         4.34 o                         
  -5   2   6         21.73         25.03         2.05 o                         
  -4   2   6         49.70         50.58         2.80 o                         
  -3   2   6        158.70        158.61         7.64 o                         
  -2   2   6        176.25        225.34         6.56 o                         
  -1   2   6        252.26        243.53         6.18 o                         
   0   2   6          3.80          4.25         0.64 o                         
   1   2   6        402.64        401.51         7.19 o                         
   2   2   6        240.16        249.81         7.23 o                         
   3   2   6        453.96        391.12         9.31 o                         
   4   2   6          7.31          9.18         1.27 o                         
   5   2   6        150.85        139.66         4.89 o                         
   6   2   6         56.22         51.19         3.06 o                         
   7   2   6         16.75         15.84         0.70 o                         
   8   2   6        512.33        448.19         6.03 o                         
   9   2   6          3.46          2.16         0.29 o                         
  10   2   6        178.62        154.22         3.04 o                         
  11   2   6          2.00          1.93         0.31 o                         
  12   2   6          1.60          0.46         0.26 o                         
  13   2   6         43.51         40.73         1.51 o                         
 -12   3   6          4.28          4.76         0.45 o                         
 -11   3   6          1.17          0.38         0.14 o                         
 -10   3   6         25.18         20.46         0.76 o                         
  -9   3   6         16.48         10.61         0.93 o                         
  -8   3   6        179.47        175.44         3.51 o                         
  -7   3   6          5.67          6.10         0.49 o                         
  -6   3   6        566.00        553.82         4.40 o                         
  -5   3   6        106.65        122.79        14.08 o                         
  -4   3   6         79.69         71.38         4.20 o                         
  -3   3   6         28.24         40.58        14.59 o                         
  -1   3   6         21.70          7.27         2.36 o                         
   0   3   6       2868.21       2762.38        51.05 o                         
   1   3   6        384.88        409.46         9.77 o                         
   2   3   6       1561.39       1483.72        21.19 o                         
   3   3   6        386.76        370.55         9.36 o                         
   4   3   6         34.70         34.28         2.95 o                         
   5   3   6        600.76        525.46         9.78 o                         
   6   3   6         34.48         10.51         0.89 o                         
   7   3   6          4.51          4.25         0.40 o                         
   8   3   6        112.73        103.31         1.79 o                         
   9   3   6         26.45         23.66         0.84 o                         
  10   3   6         15.99         15.67         0.69 o                         
  11   3   6         21.06         24.45         1.07 o                         
  12   3   6          1.56          1.25         0.30 o                         
 -12   4   6         19.63         17.97         3.96 o                         
 -11   4   6          1.40          0.78         0.18 o                         
 -10   4   6          6.83          1.97         0.33 o                         
  -9   4   6         35.03         35.18         1.06 o                         
  -8   4   6        172.14        162.91         3.05 o                         
  -7   4   6        132.37        112.47         2.18 o                         
  -6   4   6         31.01         30.42         0.97 o                         
  -5   4   6         19.99         15.98         1.06 o                         
  -4   4   6        202.83        197.62         7.37 o                         
  -3   4   6        126.41        130.82        10.40 o                         
  -2   4   6        144.56        122.45         4.07 o                         
  -1   4   6        122.24        113.88         3.42 o                         
   0   4   6         56.24         57.98         2.85 o                         
   1   4   6         16.55         10.94         1.63 o                         
   2   4   6        381.04        351.56         9.37 o                         
   3   4   6        246.90        221.32         7.66 o                         
   4   4   6         78.78         65.54         4.29 o                         
   5   4   6         71.49         77.64         1.94 o                         
   6   4   6         43.66         38.00         1.24 o                         
   7   4   6        215.98        197.33         3.70 o                         
   8   4   6        119.58        104.61         1.97 o                         
   9   4   6         54.74         54.73         1.50 o                         
  10   4   6        127.92        134.60         2.80 o                         
  11   4   6         22.03         24.71         0.91 o                         
  12   4   6         30.37         31.65         0.97 o                         
 -11   5   6         27.63         21.06         2.31 o                         
 -10   5   6         35.34         36.46         1.14 o                         
  -9   5   6         10.02          9.15         0.52 o                         
  -8   5   6         11.34          9.54         0.58 o                         
  -7   5   6        136.30        115.46         2.62 o                         
  -6   5   6        138.11        129.68         2.36 o                         
  -5   5   6         97.04         87.87         1.91 o                         
  -4   5   6       1637.28       1513.64        23.49 o                         
  -3   5   6        106.64        116.81        18.53 o                         
  -2   5   6        376.26        350.48         9.01 o                         
  -1   5   6         31.34         23.02         2.37 o                         
   0   5   6         39.92         36.39         3.01 o                         
   1   5   6         43.53         52.96         3.73 o                         
   2   5   6         82.55         69.80         4.40 o                         
   3   5   6        595.97        584.21         6.20 o                         
   4   5   6        228.94        175.99         3.03 o                         
   5   5   6          4.47          0.78         0.47 o                         
   6   5   6         33.34         29.06         1.21 o                         
   7   5   6        548.61        546.14        15.68 o                         
   8   5   6         42.79         39.01         1.81 o                         
   9   5   6          5.61          5.50         0.54 o                         
  10   5   6          8.46          9.06         0.45 o                         
  11   5   6         20.87         22.36         0.61 o                         
 -11   6   6         65.22         63.16         1.71 o                         
 -10   6   6        147.43        159.01         2.60 o                         
  -9   6   6          2.48          0.93         0.26 o                         
  -8   6   6         35.10         31.67         1.30 o                         
  -7   6   6        131.90        120.19         2.38 o                         
  -6   6   6          2.29          2.49         0.33 o                         
  -5   6   6         30.87         22.59         1.02 o                         
  -4   6   6         97.35         67.73         2.07 o                         
  -3   6   6         73.10         63.83         1.71 o                         
  -2   6   6        321.75        287.49         3.87 o                         
  -1   6   6         18.99          7.48         0.64 o                         
   0   6   6          1.59          2.21         0.30 o                         
   1   6   6        269.17        235.46         2.95 o                         
   2   6   6        154.63        127.13         1.97 o                         
   3   6   6        314.89        257.17         3.84 o                         
   4   6   6        483.27        404.74         5.19 o                         
   5   6   6        232.38        209.58         4.39 o                         
   6   6   6         13.68         12.28         0.83 o                         
   7   6   6         37.36         28.99         1.21 o                         
   8   6   6        200.00        187.88         5.24 o                         
   9   6   6         38.69         40.52         1.25 o                         
  10   6   6         12.16          5.15         0.34 o                         
 -10   7   6         10.11         10.98         0.49 o                         
  -9   7   6          0.79          0.39         0.22 o                         
  -8   7   6         90.50        108.32         2.04 o                         
  -7   7   6        127.50        140.80         2.15 o                         
  -6   7   6         28.38         30.67         0.95 o                         
  -5   7   6        363.51        359.78         8.30 o                         
  -4   7   6        308.86        285.42         7.32 o                         
  -3   7   6        181.42        160.57         3.92 o                         
  -2   7   6          6.13          8.18         0.72 o                         
  -1   7   6         46.10         41.00         1.34 o                         
   0   7   6          1.05          1.72         0.27 o                         
   1   7   6         67.52         46.83         1.66 o                         
   2   7   6         14.94         22.58         0.97 o                         
   3   7   6        152.70        140.94         3.85 o                         
   4   7   6         14.75          3.14         0.51 o                         
   5   7   6         17.87          3.69         0.98 o                         
   6   7   6         12.07          9.06         0.60 o                         
   7   7   6         94.71         92.21         1.72 o                         
   8   7   6         13.98          9.78         0.62 o                         
   9   7   6         11.52         13.78         0.63 o                         
  10   7   6         41.71         39.07         1.38 o                         
  -8   8   6          8.73          2.66         0.41 o                         
  -7   8   6         35.11         31.54         1.29 o                         
  -6   8   6        206.73        219.74         2.40 o                         
  -5   8   6          0.58         -0.01         0.18 o                         
  -4   8   6          4.27          6.45         0.52 o                         
  -3   8   6          4.63          0.78         0.29 o                         
  -2   8   6         23.11         23.67         1.17 o                         
  -1   8   6          0.83          0.54         0.21 o                         
   0   8   6         74.28         73.22         1.79 o                         
   1   8   6          7.73          8.47         0.61 o                         
   2   8   6          1.13          0.98         0.25 o                         
   3   8   6         99.33        100.69         3.01 o                         
   4   8   6         27.74         32.68         1.41 o                         
   5   8   6          5.28          5.63         0.46 o                         
   6   8   6        110.77        105.47         1.75 o                         
   7   8   6         59.80         60.02         1.39 o                         
   8   8   6        175.90        187.70         2.16 o                         
  -7   9   6          8.43          2.97         0.40 o                         
  -6   9   6         10.75         10.49         0.63 o                         
  -5   9   6         80.98         88.19         1.35 o                         
  -4   9   6        209.50        235.53         4.91 o                         
  -3   9   6         85.34         83.31         2.44 o                         
  -2   9   6          1.85          1.74         0.32 o                         
  -1   9   6         27.09         23.34         0.88 o                         
   0   9   6          1.93          3.20         0.36 o                         
   1   9   6         12.27         10.34         0.62 o                         
   2   9   6          3.59          6.43         0.48 o                         
   3   9   6        209.19        207.92         3.24 o                         
   4   9   6        155.95        162.21         3.10 o                         
   5   9   6        100.55         91.03         2.05 o                         
   6   9   6         30.55         31.24         0.75 o                         
   7   9   6        137.61        154.45         2.90 o                         
  -4  10   6         16.97         18.83         1.14 o                         
  -3  10   6         76.14         72.48         1.41 o                         
  -2  10   6        243.69        262.36         4.57 o                         
  -1  10   6          0.05          0.28         0.12 o                         
   0  10   6         15.06         18.63         0.64 o                         
   1  10   6          0.95          2.25         0.24 o                         
   2  10   6         30.81         22.47         1.10 o                         
   3  10   6         42.10         36.19         1.19 o                         
   4  10   6         13.14         10.90         0.65 o                         
 -12   1   7          9.01          7.86         0.59 o                         
 -11   1   7        103.16        115.49         2.00 o                         
 -10   1   7         33.31         32.84         1.24 o                         
  -9   1   7        516.19        480.22         3.89 o                         
  -8   1   7        822.97        713.79         6.90 o                         
  -7   1   7         14.86          7.53         0.51 o                         
  -6   1   7        101.21        109.09         3.18 o                         
  -5   1   7          4.20          4.39         1.10 o                         
  -4   1   7        276.51        248.18         7.75 o                         
  -3   1   7        686.35        645.28        15.23 o                         
  -2   1   7        785.56        720.06        19.60 o                         
  -1   1   7         34.46         36.51         2.33 o                         
   0   1   7          1.39          1.52         0.57 o                         
   1   1   7        119.97        113.45         4.99 o                         
   2   1   7        499.38        421.99         9.87 o                         
   3   1   7        174.75        139.51         5.85 o                         
   4   1   7         89.37         75.05         4.39 o                         
   5   1   7         48.68         46.67         3.51 o                         
   6   1   7          5.16          1.92         0.47 o                         
   7   1   7        133.93        130.80         2.71 o                         
   8   1   7         65.45         30.53         1.13 o                         
   9   1   7        125.86        101.79         2.06 o                         
  10   1   7         16.81         17.36         0.78 o                         
  11   1   7          5.79          1.38         0.27 o                         
  12   1   7          0.57          0.23         0.16 o                         
 -12   2   7         79.76         70.57         9.80 o                         
 -11   2   7          6.78          4.44         0.32 o                         
 -10   2   7          7.27          8.60         0.64 o                         
  -9   2   7         16.86         15.75         0.93 o                         
  -8   2   7        106.73         79.36         2.18 o                         
  -6   2   7         10.07          6.34         0.57 o                         
  -5   2   7        104.46         95.42         5.02 o                         
  -4   2   7         97.92         71.80         4.12 o                         
  -3   2   7        130.23        141.74        42.44 o                         
  -2   2   7        427.58        377.52         9.34 o                         
  -1   2   7       1129.59       1131.09        12.57 o                         
   0   2   7         71.75         73.18         3.48 o                         
   1   2   7        342.63        302.36         6.76 o                         
   2   2   7        211.78        158.00         5.07 o                         
   3   2   7        909.74        816.71        12.50 o                         
   4   2   7        744.44        709.50        11.30 o                         
   5   2   7         31.47         24.94         2.63 o                         
   6   2   7        145.02        150.87         1.96 o                         
   7   2   7       1246.24       1226.58        13.13 o                         
   8   2   7        861.45        811.65         6.18 o                         
   9   2   7         49.90         43.62         1.64 o                         
  10   2   7          4.13          3.88         0.45 o                         
  11   2   7         75.67         79.28         1.82 o                         
  12   2   7         57.50         54.24         1.50 o                         
 -12   3   7         10.23          8.08         2.13 o                         
 -11   3   7         11.09         12.47         0.54 o                         
 -10   3   7          2.66          2.44         0.27 o                         
  -9   3   7        147.50        132.22         2.63 o                         
  -8   3   7        798.58        716.45        13.60 o                         
  -7   3   7        845.15        781.65         6.55 o                         
  -6   3   7         11.01          2.04         0.37 o                         
  -5   3   7         13.64          9.41         0.52 o                         
  -4   3   7        272.76        241.02         8.25 o                         
  -3   3   7        270.36        249.71         8.25 o                         
  -2   3   7       1270.56       1201.66        16.97 o                         
  -1   3   7        210.23        214.28         4.84 o                         
   0   3   7          1.48          3.39         0.71 o                         
   1   3   7        329.74        318.74         8.67 o                         
   2   3   7        848.39        786.41        14.00 o                         
   3   3   7        292.84        265.22         8.35 o                         
   4   3   7        519.53        470.19        11.37 o                         
   5   3   7         41.36         42.88         1.26 o                         
   6   3   7        189.75        185.82         3.23 o                         
   7   3   7         95.49         60.62         1.40 o                         
   8   3   7        126.20         91.97         1.55 o                         
   9   3   7         10.57          5.95         0.43 o                         
  10   3   7         10.99         10.53         0.58 o                         
  11   3   7          1.35          2.52         0.98 o                         
  12   3   7         12.62         11.77         0.63 o                         
 -11   4   7         61.08         64.94         4.31 o                         
 -10   4   7         16.35         17.88         0.64 o                         
  -9   4   7          7.41          7.04         0.47 o                         
  -8   4   7         18.23         11.08         1.01 o                         
  -7   4   7         63.80         56.05         1.61 o                         
  -6   4   7         36.30         25.21         0.94 o                         
  -5   4   7         33.37          7.45         0.55 o                         
  -4   4   7        218.34        203.73         2.16 o                         
  -3   4   7        228.98        237.47         7.88 o                         
  -2   4   7         23.36         25.53         2.65 o                         
  -1   4   7        135.68        123.70         4.35 o                         
   0   4   7        110.50        113.43         4.23 o                         
   1   4   7        339.07        310.09         8.99 o                         
   2   4   7        102.35         99.78         5.20 o                         
   3   4   7         12.50          0.82         0.58 o                         
   4   4   7        278.06        253.32         3.12 o                         
   5   4   7        551.27        532.34         5.93 o                         
   6   4   7        369.41        337.53         4.72 o                         
   7   4   7         48.88         44.02         1.65 o                         
   8   4   7        176.84        153.19         2.32 o                         
   9   4   7         12.20          8.69         0.58 o                         
  10   4   7         48.69         56.98         1.73 o                         
  11   4   7        154.68        180.13         4.76 o                         
 -11   5   7          0.96          0.68         0.28 o                         
 -10   5   7          4.86          2.08         0.33 o                         
  -9   5   7         33.80         33.82         0.92 o                         
  -8   5   7         31.89         30.14         1.21 o                         
  -7   5   7        360.34        347.39         4.63 o                         
  -6   5   7         16.49         14.91         0.66 o                         
  -5   5   7         21.28         17.96         0.79 o                         
  -4   5   7        532.91        501.03        11.40 o                         
  -3   5   7         60.27         63.20         1.34 o                         
  -2   5   7        122.49        131.76         2.53 o                         
  -1   5   7         24.67         24.69         1.08 o                         
   0   5   7          0.07         -0.22         0.22 o                         
   1   5   7         55.87         48.88         1.30 o                         
   2   5   7         67.21         67.81         1.30 o                         
   3   5   7         21.06         20.95         0.95 o                         
   4   5   7        116.27         92.65         2.10 o                         
   5   5   7          5.12          4.89         0.50 o                         
   6   5   7         51.03         45.85         1.48 o                         
   7   5   7        538.53        533.92        11.15 o                         
   8   5   7         74.86         71.07         1.62 o                         
   9   5   7         28.07         23.63         0.99 o                         
  10   5   7         25.81         26.79         0.91 o                         
  11   5   7          0.11          0.05         0.20 o                         
 -10   6   7         20.75         22.80         0.84 o                         
  -9   6   7         30.47         22.55         1.20 o                         
  -8   6   7         16.14         20.05         1.17 o                         
  -7   6   7         13.11         14.12         0.65 o                         
  -6   6   7         37.30         32.85         1.02 o                         
  -5   6   7         63.55         59.99         1.41 o                         
  -4   6   7        407.36        412.91         8.35 o                         
  -3   6   7         60.36         41.73         1.19 o                         
  -2   6   7         72.71         36.05         1.90 o                         
  -1   6   7         16.14         16.79         1.00 o                         
   0   6   7        511.71        497.44         5.46 o                         
   1   6   7          9.11          7.27         0.51 o                         
   2   6   7        722.50        639.01         6.39 o                         
   3   6   7        272.70        236.41         3.34 o                         
   4   6   7         19.00          3.45         0.50 o                         
   5   6   7         38.67         30.63         1.20 o                         
   6   6   7         11.52         10.82         0.68 o                         
   7   6   7          2.83          1.88         0.29 o                         
   8   6   7          2.50          1.51         0.39 o                         
   9   6   7        213.30        230.03         3.42 o                         
  10   6   7          1.05          0.38         0.16 o                         
  -9   7   7         15.99          8.70         0.63 o                         
  -8   7   7         53.79         58.50         1.56 o                         
  -7   7   7         87.14         87.33         1.84 o                         
  -6   7   7          4.15          4.27         0.40 o                         
  -5   7   7         15.90         11.90         0.80 o                         
  -4   7   7         87.69         84.80         2.17 o                         
  -3   7   7          8.68          5.14         0.47 o                         
  -2   7   7        106.49        109.33         3.26 o                         
  -1   7   7        114.12        112.88         2.22 o                         
   0   7   7         95.99         82.72         1.92 o                         
   1   7   7         55.54         47.84         1.46 o                         
   2   7   7          6.48          1.63         0.25 o                         
   3   7   7         69.27         59.85         1.72 o                         
   4   7   7          5.90          3.32         0.41 o                         
   5   7   7         81.65         68.23         1.62 o                         
   6   7   7          0.23          0.48         0.19 o                         
   7   7   7         55.83         60.98         1.28 o                         
   8   7   7         12.79          8.02         0.65 o                         
   9   7   7        118.83        128.05         2.02 o                         
  -8   8   7         23.11         22.40         4.27 o                         
  -7   8   7         67.87         75.91         1.85 o                         
  -6   8   7         18.17          3.14         0.53 o                         
  -5   8   7          0.54          0.21         0.16 o                         
  -4   8   7          8.43          0.75         0.25 o                         
  -3   8   7          1.13          0.53         0.19 o                         
  -2   8   7         11.57          9.57         0.72 o                         
  -1   8   7          5.05          1.85         0.31 o                         
   0   8   7          1.08          0.44         0.18 o                         
   1   8   7         87.63         72.02         1.70 o                         
   2   8   7         62.47         59.84         1.50 o                         
   3   8   7         13.18         12.38         0.79 o                         
   4   8   7        181.45        162.05         4.53 o                         
   5   8   7          6.08         11.31         0.58 o                         
   6   8   7        376.07        398.02         3.07 o                         
   7   8   7        109.26        108.02         2.04 o                         
   8   8   7          9.78          9.29         0.67 o                         
  -6   9   7          3.25          0.33         0.19 o                         
  -5   9   7          3.35          3.04         0.29 o                         
  -4   9   7         37.04         38.90         1.40 o                         
  -3   9   7        117.60        129.63         3.76 o                         
  -2   9   7         54.40         56.71         1.20 o                         
  -1   9   7         16.33         16.77         0.71 o                         
   0   9   7         28.48         28.72         0.93 o                         
   1   9   7         43.06         42.28         1.12 o                         
   2   9   7         32.60         31.22         0.92 o                         
   3   9   7        136.29        137.58         2.09 o                         
   4   9   7         51.38         50.60         1.56 o                         
   5   9   7          1.95          2.90         0.34 o                         
   6   9   7         69.11         71.41         1.97 o                         
  -3  10   7          0.77          1.45         0.17 o                         
  -2  10   7        111.34        133.85         1.68 o                         
  -1  10   7         71.23         74.72         1.89 o                         
   0  10   7        138.58        134.40         2.66 o                         
   1  10   7         55.26         63.20         1.12 o                         
   2  10   7          8.52          6.25         0.44 o                         
   3  10   7          3.41          3.06         0.28 o                         
 -12   0   8         69.72         44.02         1.59 o                         
 -11   0   8          4.65          5.34         0.70 o                         
 -10   0   8        259.01        261.50         4.10 o                         
  -9   0   8        117.31        116.61         3.67 o                         
  -8   0   8         97.11         82.85         2.65 o                         
  -7   0   8        594.23        562.99        24.52 o                         
  -6   0   8         54.34         64.33         1.60 o                         
  -5   0   8        346.23        309.95         4.02 o                         
  -4   0   8        186.52        172.09         9.70 o                         
  -3   0   8       1428.93       1261.30        25.69 o                         
  -2   0   8        796.11        712.58        12.89 o                         
  -1   0   8        224.82        198.52        10.97 o                         
   0   0   8        894.21        857.34        14.40 o                         
   1   0   8         25.06         13.91         2.73 o                         
   2   0   8       1524.66       1452.57        27.62 o                         
   3   0   8        199.85        154.90         9.27 o                         
   4   0   8         28.28         18.55         3.27 o                         
   5   0   8        241.50        225.66         3.97 o                         
   6   0   8          2.73          3.81         0.92 o                         
   7   0   8        364.88        331.72         5.81 o                         
   8   0   8        176.14        169.46        10.68 o                         
   9   0   8        166.40        156.28         3.04 o                         
  10   0   8        241.62        235.27         3.63 o                         
  11   0   8          6.93          6.29         0.59 o                         
  12   0   8         11.42         11.36         0.80 o                         
 -12   1   8         62.78         34.14         3.52 o                         
 -11   1   8          6.14          4.00         0.36 o                         
 -10   1   8          4.63          3.14         0.41 o                         
  -9   1   8        235.17        226.59         3.39 o                         
  -8   1   8        258.23        225.48         3.00 o                         
  -7   1   8         24.84         30.85         1.18 o                         
  -6   1   8          9.69          3.33         0.31 o                         
  -5   1   8         20.47          8.84         0.48 o                         
  -4   1   8         47.82         42.09         3.42 o                         
  -3   1   8        133.05        132.35         5.97 o                         
  -2   1   8          0.81          2.28         0.63 o                         
  -1   1   8         50.48         22.35         2.27 o                         
   0   1   8         15.61         13.90         2.03 o                         
   1   1   8        672.22        622.06        10.12 o                         
   2   1   8          0.04          1.23         2.77 o                         
   3   1   8          6.12          0.50         0.52 o                         
   4   1   8         39.92         45.02         3.59 o                         
   5   1   8        304.41        301.07         3.81 o                         
   6   1   8         92.02         91.06         2.33 o                         
   7   1   8         22.33         24.01         0.85 o                         
   8   1   8         16.90          7.38         0.50 o                         
   9   1   8        393.34        408.73         9.26 o                         
  10   1   8         58.16         65.30         1.39 o                         
  11   1   8          9.24          8.13         0.45 o                         
  12   1   8          3.50          0.58         0.25 o                         
 -12   2   8          0.76          0.31         0.17 o                         
 -11   2   8         21.35         24.62         0.97 o                         
 -10   2   8        217.35        230.99         3.04 o                         
  -9   2   8         26.59         13.87         0.86 o                         
  -8   2   8          6.09          1.12         0.25 o                         
  -7   2   8          3.70          1.81         0.26 o                         
  -6   2   8         34.59         36.79         1.11 o                         
  -5   2   8          5.20          4.68         0.44 o                         
  -4   2   8         20.13         20.23         1.41 o                         
  -3   2   8         59.75         51.43         5.57 o                         
  -2   2   8        201.69        200.62         9.78 o                         
  -1   2   8          1.27          2.47         0.71 o                         
   0   2   8         38.93         30.45         2.18 o                         
   1   2   8         18.22         21.43         1.85 o                         
   2   2   8         68.60         65.18         3.46 o                         
   3   2   8        195.36        200.04         7.47 o                         
   4   2   8         43.69         43.97         1.69 o                         
   5   2   8         15.48         15.37         0.88 o                         
   6   2   8         57.16         54.66         1.30 o                         
   7   2   8         17.01         17.06         0.72 o                         
   8   2   8         84.77         86.22         1.68 o                         
   9   2   8        249.00        244.43         4.64 o                         
  10   2   8         73.36         65.59         1.51 o                         
  11   2   8          4.86          5.58         0.55 o                         
 -11   3   8         21.05         22.98         0.63 o                         
 -10   3   8          2.11          1.40         0.18 o                         
  -9   3   8          1.51          0.33         0.20 o                         
  -8   3   8          1.77          3.02         0.39 o                         
  -7   3   8          5.95          1.07         0.29 o                         
  -6   3   8         16.59          4.53         0.42 o                         
  -5   3   8        317.42        319.98         5.04 o                         
  -4   3   8         14.58         15.94         0.73 o                         
  -3   3   8         21.54         21.91         1.37 o                         
  -2   3   8        515.80        515.06        20.53 o                         
  -1   3   8         31.52         21.49         7.85 o                         
   0   3   8        317.51        314.62         7.19 o                         
   1   3   8        416.31        388.22        10.10 o                         
   2   3   8        184.62        156.85         6.59 o                         
   3   3   8        123.57        114.19         2.29 o                         
   4   3   8         32.80         34.97         1.31 o                         
   5   3   8         33.98         19.71         1.15 o                         
   6   3   8        262.38        242.35         3.97 o                         
   7   3   8        102.18        101.96         2.45 o                         
   8   3   8         10.03         10.04         0.54 o                         
   9   3   8         31.44         34.13         0.99 o                         
  10   3   8          7.08          5.92         0.49 o                         
  11   3   8         31.76         33.10         1.19 o                         
 -11   4   8         46.16         53.81         1.78 o                         
 -10   4   8          3.85          2.58         0.23 o                         
  -9   4   8         52.42         58.28         1.20 o                         
  -8   4   8         44.45         49.26         1.40 o                         
  -7   4   8         34.31         34.98         1.08 o                         
  -6   4   8        149.35        144.80         2.50 o                         
  -5   4   8         91.10         74.51         1.56 o                         
  -4   4   8          7.30          6.40         0.46 o                         
  -3   4   8        522.05        479.88         4.55 o                         
  -2   4   8        780.08        714.86         5.58 o                         
  -1   4   8        299.98        304.32         4.09 o                         
   0   4   8         84.71         74.86         1.51 o                         
   1   4   8        137.67        136.22         2.21 o                         
   2   4   8        415.30        364.80         3.70 o                         
   3   4   8         84.51         40.91         1.32 o                         
   4   4   8         20.37         24.03         1.08 o                         
   5   4   8        208.84        186.64         2.99 o                         
   6   4   8        139.35        123.74         2.86 o                         
   7   4   8         48.02         48.42         1.64 o                         
   8   4   8          4.39          2.93         0.37 o                         
   9   4   8         32.49         34.73         1.23 o                         
  10   4   8         44.14         47.76         1.16 o                         
  11   4   8         13.11         13.11         0.63 o                         
 -10   5   8         59.79         66.18         1.51 o                         
  -9   5   8         12.27         12.27         0.58 o                         
  -8   5   8          0.67          0.05         0.16 o                         
  -7   5   8         34.79         28.64         1.05 o                         
  -6   5   8         76.03         70.25         1.52 o                         
  -5   5   8        180.74        161.70         2.65 o                         
  -4   5   8         53.04         50.13         1.29 o                         
  -3   5   8         91.44         84.49         1.66 o                         
  -2   5   8         40.46         29.39         1.11 o                         
  -1   5   8        759.60        732.40         6.52 o                         
   0   5   8        242.23        249.13         2.84 o                         
   1   5   8        164.17        106.86         2.14 o                         
   2   5   8        281.51        275.22         3.40 o                         
   3   5   8         11.32          8.67         0.66 o                         
   4   5   8         47.49         37.54         1.35 o                         
   5   5   8        220.49        193.59         3.05 o                         
   6   5   8         34.58         34.12         1.26 o                         
   7   5   8        250.06        248.97         3.86 o                         
   8   5   8         12.16         13.99         0.81 o                         
   9   5   8         18.86         22.09         0.85 o                         
  10   5   8          4.62          1.88         0.22 o                         
  -9   6   8         85.46         84.17         1.70 o                         
  -8   6   8         10.12          1.07         0.26 o                         
  -7   6   8         56.00         61.45         1.25 o                         
  -6   6   8          9.60         10.09         0.54 o                         
  -5   6   8         42.53         39.70         1.28 o                         
  -4   6   8          2.38          0.42         0.18 o                         
  -3   6   8         48.91         47.88         1.25 o                         
  -2   6   8        326.40        281.93         5.20 o                         
  -1   6   8        593.96        598.07        11.12 o                         
   0   6   8        116.24        110.28         2.62 o                         
   1   6   8         53.99         19.57         0.84 o                         
   2   6   8        221.27        224.96         4.66 o                         
   3   6   8         16.02         22.14         0.88 o                         
   4   6   8         48.41         58.59         1.66 o                         
   5   6   8        131.62        110.82         2.50 o                         
   6   6   8         11.61         13.24         0.71 o                         
   7   6   8          6.56          3.18         0.39 o                         
   8   6   8        215.50        219.49         3.49 o                         
   9   6   8         87.01         87.05         1.46 o                         
  -8   7   8          5.68          5.92         0.55 o                         
  -7   7   8         23.35         19.53         0.62 o                         
  -6   7   8         20.96         23.83         0.83 o                         
  -5   7   8         42.52         48.25         1.47 o                         
  -4   7   8          0.04          0.59         0.20 o                         
  -3   7   8          5.81          1.22         0.33 o                         
  -2   7   8          1.86          0.48         0.23 o                         
  -1   7   8         73.12         60.99         1.89 o                         
   0   7   8         28.68         24.49         1.03 o                         
   1   7   8        270.46        251.28         3.25 o                         
   2   7   8         19.03         18.95         0.70 o                         
   3   7   8        117.05        111.90         2.41 o                         
   4   7   8          0.02          0.75         0.23 o                         
   5   7   8          3.73          1.97         0.29 o                         
   6   7   8         35.83         40.76         1.02 o                         
   7   7   8         67.46         71.07         1.47 o                         
   8   7   8          0.26         -0.02         0.15 o                         
  -7   8   8          2.64          1.01         0.25 o                         
  -6   8   8          2.80          0.14         0.08 o                         
  -5   8   8         21.48         16.85         0.62 o                         
  -4   8   8         61.43         71.72         1.66 o                         
  -3   8   8         37.00         26.84         0.88 o                         
  -2   8   8          0.48          1.45         0.24 o                         
  -1   8   8         21.83         17.85         0.79 o                         
   0   8   8         22.30         21.16         1.02 o                         
   1   8   8         42.33         41.93         1.21 o                         
   2   8   8          2.85          5.43         0.43 o                         
   3   8   8        287.39        300.75         9.88 o                         
   4   8   8          3.26          1.23         0.21 o                         
   5   8   8        194.44        201.98         2.05 o                         
   6   8   8         58.21         62.06         1.16 o                         
   7   8   8         38.58         46.68         1.44 o                         
  -4   9   8          4.54          0.97         0.23 o                         
  -3   9   8         11.93         11.42         0.74 o                         
  -2   9   8         33.10         35.64         1.00 o                         
  -1   9   8          3.21          3.72         0.31 o                         
   0   9   8         81.12         91.16         1.46 o                         
   1   9   8          8.42         10.46         0.49 o                         
   2   9   8         61.42         59.20         1.26 o                         
   3   9   8         10.49          8.57         0.59 o                         
   4   9   8         79.20         97.74         3.11 o                         
 -11   1   9         29.05         33.09         1.00 o                         
 -10   1   9         84.41        103.81         1.91 o                         
  -9   1   9         39.37         43.87         1.43 o                         
  -8   1   9          2.63          3.51         0.38 o                         
  -7   1   9         63.17         47.14         1.03 o                         
  -6   1   9         48.19         40.87         0.99 o                         
  -5   1   9         29.31         33.98         0.91 o                         
  -4   1   9         12.68         10.94         0.53 o                         
  -3   1   9         21.37          4.18         0.45 o                         
  -2   1   9       1175.41       1129.58         9.25 o                         
  -1   1   9          4.47          2.57         0.97 o                         
   0   1   9          5.58          9.12         1.23 o                         
   1   1   9         96.26         96.41         4.24 o                         
   2   1   9        114.80         61.90         2.54 o                         
   3   1   9        419.85        407.25         5.20 o                         
   4   1   9         37.62         41.09         1.51 o                         
   5   1   9          6.04          5.20         0.60 o                         
   6   1   9         11.77          8.34         0.64 o                         
   7   1   9        354.67        369.37         6.64 o                         
   8   1   9          6.11          6.57         0.62 o                         
   9   1   9          2.01          0.60         0.17 o                         
  10   1   9          4.11          0.51         0.20 o                         
  11   1   9         11.69         10.36         0.58 o                         
 -11   2   9          2.57          1.76         0.28 o                         
 -10   2   9          5.24          1.53         0.23 o                         
  -9   2   9         46.91         40.52         1.34 o                         
  -8   2   9        127.95        128.21         2.93 o                         
  -7   2   9         29.49         31.87         1.01 o                         
  -6   2   9         92.27         92.06         1.76 o                         
  -5   2   9        344.80        322.59         3.28 o                         
  -4   2   9         24.71         19.66         0.72 o                         
  -3   2   9        429.75        414.96         4.15 o                         
  -2   2   9        657.16        652.22         7.54 o                         
  -1   2   9         18.91         20.34         0.80 o                         
   0   2   9         99.55         99.31         2.28 o                         
   1   2   9         30.43         30.71         1.26 o                         
   2   2   9        250.52        232.24         3.18 o                         
   3   2   9         47.44         28.36         1.13 o                         
   4   2   9          3.17          1.13         0.37 o                         
   5   2   9         89.70         76.06         3.47 o                         
   6   2   9        235.39        218.72         3.51 o                         
   7   2   9         23.34         23.30         0.92 o                         
   8   2   9         10.04          3.36         0.31 o                         
   9   2   9        209.69        232.64         3.28 o                         
  10   2   9         90.17        102.72         1.95 o                         
  11   2   9          7.98         10.42         0.56 o                         
 -10   3   9         36.02         41.84         1.10 o                         
  -9   3   9         12.07          3.21         0.33 o                         
  -8   3   9         33.88         38.92         1.17 o                         
  -7   3   9         12.07          0.57         0.22 o                         
  -6   3   9        408.71        406.97         4.13 o                         
  -5   3   9         21.41         25.30         0.93 o                         
  -4   3   9        224.16        220.58         2.70 o                         
  -3   3   9         58.22         50.20         1.27 o                         
  -2   3   9        883.35        847.62         7.36 o                         
  -1   3   9         13.59         13.77         0.67 o                         
   0   3   9          1.46          3.29         0.32 o                         
   1   3   9          0.83          0.78         0.29 o                         
   3   3   9        189.67        167.76         3.30 o                         
   4   3   9        131.74        129.12         4.07 o                         
   5   3   9         27.00         25.73         1.32 o                         
   6   3   9        218.69        196.17         3.08 o                         
   7   3   9        258.77        260.59         3.99 o                         
   8   3   9         94.36        104.79         1.64 o                         
   9   3   9        189.35        211.20         2.81 o                         
  10   3   9         20.46         23.11         1.05 o                         
 -10   4   9          0.33          0.24         0.12 o                         
  -9   4   9         45.67         45.15         2.64 o                         
  -8   4   9        121.06        144.78         2.06 o                         
  -7   4   9        183.74        197.69         3.01 o                         
  -6   4   9          4.55          2.42         0.32 o                         
  -5   4   9          2.67          1.37         0.20 o                         
  -3   4   9        394.16        380.58         5.60 o                         
  -2   4   9        731.19        734.09         6.93 o                         
  -1   4   9        170.55        162.15         2.70 o                         
   0   4   9          0.20          0.58         0.22 o                         
   1   4   9         65.46         62.61         1.47 o                         
   2   4   9         59.78         28.29         1.14 o                         
   3   4   9        203.90        174.27         3.15 o                         
   4   4   9        722.07        654.51         6.59 o                         
   5   4   9          0.73          1.31         0.40 o                         
   6   4   9         75.15         82.85         1.96 o                         
   7   4   9         54.58         50.52         1.29 o                         
   8   4   9         50.83         53.00         1.38 o                         
   9   4   9         87.89        101.90         1.82 o                         
  10   4   9          0.16          0.64         0.31 o                         
  -9   5   9          2.04          0.71         0.17 o                         
  -8   5   9         23.61         29.53         0.89 o                         
  -7   5   9          5.56          3.78         0.32 o                         
  -6   5   9        260.00        287.41         3.26 o                         
  -5   5   9         19.95         15.92         0.70 o                         
  -4   5   9         88.14         86.67         1.66 o                         
  -3   5   9         77.87         66.55         1.46 o                         
  -2   5   9         25.79          8.58         0.62 o                         
  -1   5   9         56.62         52.68         1.73 o                         
   0   5   9        149.54        156.35         2.26 o                         
   1   5   9         56.09         50.14         1.74 o                         
   2   5   9        403.26        382.51         7.56 o                         
   3   5   9        189.86        173.94         2.86 o                         
   4   5   9         99.52         93.72         2.02 o                         
   5   5   9         90.24         86.05         1.87 o                         
   6   5   9         67.89         61.17         1.64 o                         
   7   5   9         41.88         39.17         1.03 o                         
   8   5   9         12.51         10.95         0.64 o                         
   9   5   9         25.51         31.13         1.06 o                         
  -9   6   9         13.64         13.32         0.75 o                         
  -8   6   9         13.86         13.56         0.70 o                         
  -7   6   9          4.29          0.48         0.17 o                         
  -6   6   9         97.35        115.21         2.14 o                         
  -5   6   9          2.61          1.77         0.32 o                         
  -4   6   9         24.38         22.09         0.89 o                         
  -3   6   9         17.63         23.07         0.93 o                         
  -2   6   9         46.78         45.54         1.36 o                         
  -1   6   9         34.97         33.90         1.42 o                         
   0   6   9          6.67          9.27         0.64 o                         
   1   6   9        128.82        136.72         2.36 o                         
   2   6   9          2.25          0.45         0.19 o                         
   3   6   9          1.06          0.40         0.24 o                         
   4   6   9         48.73         54.36         1.66 o                         
   5   6   9          1.38          1.78         0.27 o                         
   6   6   9         21.69         18.36         0.67 o                         
   7   6   9         91.68        104.07         1.79 o                         
   8   6   9          7.41          8.91         0.61 o                         
  -7   7   9          0.35          0.15         0.13 o                         
  -6   7   9          4.53          6.59         0.38 o                         
  -5   7   9         32.41         36.43         0.99 o                         
  -4   7   9        129.93        146.40         1.97 o                         
  -3   7   9         86.98         98.18         2.12 o                         
  -2   7   9        130.21        130.19         2.54 o                         
  -1   7   9         88.55         90.71         1.84 o                         
   0   7   9         35.18         38.30         1.20 o                         
   1   7   9         27.08         21.87         0.90 o                         
   2   7   9         28.85         26.31         0.75 o                         
   3   7   9          4.05          0.35         0.17 o                         
   4   7   9         81.23         73.98         1.47 o                         
   5   7   9         38.23         41.95         1.02 o                         
   6   7   9         12.07         12.25         0.60 o                         
   7   7   9          6.87          8.55         0.55 o                         
  -5   8   9          1.03          1.38         0.26 o                         
  -4   8   9         66.07         74.39         1.89 o                         
  -3   8   9        115.64        145.15         2.15 o                         
  -2   8   9         18.49         23.97         0.94 o                         
  -1   8   9          1.64          1.39         0.22 o                         
   0   8   9          0.02         -0.03         0.13 o                         
   1   8   9          0.19          0.11         0.15 o                         
   2   8   9          1.41          0.82         0.20 o                         
   3   8   9          7.46          4.28         0.47 o                         
   4   8   9          4.51          1.09         0.22 o                         
   5   8   9          2.06          3.36         0.24 o                         
  -3   9   9         15.57         18.41         0.71 o                         
  -2   9   9         12.15         12.76         0.66 o                         
  -1   9   9         13.13         14.35         0.54 o                         
   0   9   9          2.59          3.36         0.23 o                         
   1   9   9          3.02          4.61         0.30 o                         
   2   9   9          5.01          7.24         0.45 o                         
   3   9   9          2.42          0.49         0.14 o                         
 -10   0  10         76.55         91.93         2.67 o                         
  -9   0  10         64.68         56.41         2.52 o                         
  -8   0  10        653.42        713.25        28.61 o                         
  -7   0  10        129.46        124.38         7.82 o                         
  -6   0  10         49.00         25.67         1.44 o                         
  -5   0  10        133.41        145.34         2.87 o                         
  -4   0  10         83.46         62.20         2.37 o                         
  -3   0  10        117.45        112.20         3.14 o                         
  -2   0  10         80.26         43.60         1.94 o                         
  -1   0  10         48.84         24.38         1.84 o                         
   0   0  10         39.72         38.83         2.08 o                         
   1   0  10        582.52        623.30         7.41 o                         
   2   0  10        744.20        778.88        12.10 o                         
   3   0  10        163.21        142.84         3.59 o                         
   4   0  10        481.94        479.58         6.59 o                         
   5   0  10        239.37        239.59         6.78 o                         
   6   0  10        448.07        496.30        28.02 o                         
   7   0  10          5.89          1.02         0.35 o                         
   8   0  10       1133.20       1267.77        20.67 o                         
   9   0  10        415.95        483.03         4.73 o                         
  10   0  10         63.05         58.49         1.62 o                         
 -10   1  10         22.28         24.71         0.97 o                         
  -9   1  10         50.15         60.20         1.81 o                         
  -8   1  10         55.20         43.86         1.19 o                         
  -7   1  10        257.04        254.20         2.66 o                         
  -6   1  10          3.50          3.19         0.31 o                         
  -5   1  10         73.02         67.17         1.53 o                         
  -4   1  10          2.24          2.80         0.31 o                         
  -3   1  10         18.76         19.09         0.80 o                         
  -2   1  10         18.50         13.02         0.75 o                         
  -1   1  10        560.70        561.34         5.74 o                         
   0   1  10        347.68        354.30         3.85 o                         
   1   1  10         78.91         53.05         1.48 o                         
   2   1  10        182.00        198.14         4.17 o                         
   3   1  10         15.86         12.40         1.09 o                         
   4   1  10          3.61          3.76         0.51 o                         
   5   1  10        112.05        108.11         2.64 o                         
   6   1  10          0.19          0.44         0.21 o                         
   7   1  10        238.64        257.58         2.93 o                         
   8   1  10        233.78        254.80         2.92 o                         
   9   1  10          7.24          4.86         0.34 o                         
  10   1  10         19.44         19.59         0.74 o                         
 -10   2  10          4.44          7.40         0.51 o                         
  -9   2  10          1.18          0.93         0.22 o                         
  -8   2  10         18.99         18.37         0.76 o                         
  -7   2  10         18.19         21.60         0.70 o                         
  -6   2  10         15.47         12.39         0.57 o                         
  -5   2  10          8.76          8.29         0.54 o                         
  -4   2  10         34.38         35.23         1.07 o                         
  -3   2  10         44.19         54.42         1.32 o                         
  -2   2  10         24.60         25.42         1.02 o                         
  -1   2  10          4.80          0.08         0.21 o                         
   0   2  10          8.61         10.01         0.65 o                         
   1   2  10         90.35         91.09         2.24 o                         
   2   2  10         14.30         14.33         0.90 o                         
   3   2  10         43.22         41.89         1.52 o                         
   4   2  10         11.16          9.75         0.99 o                         
   5   2  10         77.28         78.80         2.26 o                         
   6   2  10         11.63         12.01         0.67 o                         
   7   2  10         21.13         22.86         0.80 o                         
   8   2  10         27.65         27.27         0.78 o                         
   9   2  10          1.70          2.58         0.29 o                         
  10   2  10          0.44          1.03         0.20 o                         
 -10   3  10          9.19         10.28         0.84 o                         
  -9   3  10          0.78          0.21         0.10 o                         
  -8   3  10          9.75         12.24         0.71 o                         
  -7   3  10          0.76          0.68         0.18 o                         
  -6   3  10         18.37         23.73         0.86 o                         
  -5   3  10          1.97          1.31         0.24 o                         
  -4   3  10          1.07          1.83         0.28 o                         
  -3   3  10        290.45        278.16         6.03 o                         
  -2   3  10          1.81          1.44         0.30 o                         
  -1   3  10         12.24          4.04         0.50 o                         
   0   3  10          7.83          9.32         0.63 o                         
   1   3  10        128.00        143.12         4.41 o                         
   2   3  10         31.33         31.24         1.33 o                         
   3   3  10         81.21         68.45         1.97 o                         
   4   3  10          6.65          7.51         0.58 o                         
   5   3  10         23.20         25.13         1.11 o                         
   6   3  10         23.46         25.86         1.08 o                         
   7   3  10         10.88         11.49         0.61 o                         
   8   3  10         38.32         45.94         0.96 o                         
   9   3  10         13.52         16.15         0.67 o                         
  -9   4  10         11.06          8.19         0.56 o                         
  -8   4  10          1.31          0.41         0.18 o                         
  -7   4  10        160.53        191.33         2.51 o                         
  -6   4  10         44.65         45.99         1.12 o                         
  -5   4  10          6.98          5.99         0.43 o                         
  -4   4  10        125.90         91.11         1.69 o                         
  -3   4  10        135.09        131.67         3.25 o                         
  -2   4  10          7.87          2.39         0.41 o                         
  -1   4  10        319.81        361.15         4.93 o                         
   0   4  10         52.20         54.46         1.34 o                         
   1   4  10         15.04          0.43         0.20 o                         
   2   4  10        153.95        145.67         2.89 o                         
   3   4  10        106.40         95.87         2.05 o                         
   4   4  10        876.86        831.68         8.82 o                         
   5   4  10         23.75         21.86         1.18 o                         
   6   4  10        103.08        112.80         2.15 o                         
   7   4  10         69.02         72.22         1.29 o                         
   8   4  10         24.04         31.97         0.93 o                         
   9   4  10         74.04         87.46         1.18 o                         
  -8   5  10         30.59         26.45         1.15 o                         
  -7   5  10          1.97          3.82         0.27 o                         
  -6   5  10        153.27        171.62         2.27 o                         
  -5   5  10         65.60         59.44         1.42 o                         
  -4   5  10         46.23         47.85         1.16 o                         
  -3   5  10        166.71        151.51         2.57 o                         
  -2   5  10        371.40        400.92         4.66 o                         
  -1   5  10          2.47          0.69         0.36 o                         
   0   5  10        251.09        282.31         3.29 o                         
   1   5  10         19.44         18.99         0.79 o                         
   2   5  10         17.26          1.78         0.30 o                         
   3   5  10        624.14        593.10         5.59 o                         
   4   5  10         18.71         14.13         0.76 o                         
   5   5  10         16.71         15.09         0.73 o                         
   6   5  10         52.38         53.12         1.22 o                         
   7   5  10          6.05          8.08         0.45 o                         
   8   5  10          6.21          4.80         0.35 o                         
  -7   6  10         35.17         28.47         0.92 o                         
  -6   6  10         12.76         11.24         0.57 o                         
  -5   6  10          6.65          4.22         0.41 o                         
  -4   6  10         18.06         10.05         0.55 o                         
  -3   6  10         44.80         50.51         1.55 o                         
  -2   6  10         72.47         80.95         1.95 o                         
  -1   6  10         99.89        105.43         2.34 o                         
   0   6  10          0.02          0.27         0.19 o                         
   1   6  10         37.51         32.53         0.96 o                         
   2   6  10         34.16         31.38         1.03 o                         
   3   6  10         54.34         56.36         1.60 o                         
   4   6  10        194.48        213.01         2.90 o                         
   5   6  10         64.97         70.36         1.33 o                         
   6   6  10         14.83         14.50         0.50 o                         
   7   6  10         92.75        111.95         2.04 o                         
  -6   7  10         72.22         69.45        11.75 o                         
  -5   7  10          0.45          1.18         0.20 o                         
  -4   7  10         41.01         49.40         1.29 o                         
  -3   7  10          7.18          5.33         0.46 o                         
  -2   7  10         81.82        100.09         2.00 o                         
  -1   7  10          2.66          2.06         0.27 o                         
   0   7  10         16.86         20.25         0.79 o                         
   1   7  10         18.58         17.02         0.70 o                         
   2   7  10         21.91         20.50         0.63 o                         
   3   7  10         10.01         10.17         0.50 o                         
   4   7  10         80.38         87.30         1.35 o                         
   5   7  10          0.53          0.85         0.20 o                         
   6   7  10         13.03          9.64         0.51 o                         
  -4   8  10         51.13         60.26         1.28 o                         
  -3   8  10         11.63         16.33         0.79 o                         
  -2   8  10        106.60        136.45         2.72 o                         
  -1   8  10          0.29          0.03         0.13 o                         
   0   8  10         36.44         43.50         0.91 o                         
   1   8  10          5.01          6.80         0.34 o                         
   2   8  10         56.98         61.23         1.48 o                         
   3   8  10          0.54          0.05         0.13 o                         
   4   8  10         27.37         30.05         1.21 o                         
  -9   1  11         15.73         18.78         0.85 o                         
  -8   1  11         11.91          5.65         0.44 o                         
  -7   1  11          9.08         10.63         0.63 o                         
  -6   1  11         26.87         15.12         0.66 o                         
  -5   1  11          1.36          1.39         0.24 o                         
  -4   1  11         27.32         24.43         1.17 o                         
  -3   1  11         19.53         18.08         1.02 o                         
  -2   1  11        135.89        131.91         3.41 o                         
  -1   1  11         44.36         50.77         2.11 o                         
   0   1  11        103.33        111.56         2.49 o                         
   1   1  11          2.25          0.47         0.20 o                         
   2   1  11         38.76         37.38         1.91 o                         
   3   1  11         21.41         22.89         1.21 o                         
   4   1  11          1.82          1.34         0.36 o                         
   5   1  11          2.22          3.56         0.54 o                         
   6   1  11        248.41        283.96         4.11 o                         
   7   1  11         11.75         13.77         0.58 o                         
   8   1  11        148.09        182.88         2.00 o                         
   9   1  11         89.62        109.11         2.13 o                         
  -9   2  11          6.18          8.33         0.54 o                         
  -8   2  11          1.18          1.17         0.24 o                         
  -7   2  11         80.58         92.79         1.57 o                         
  -6   2  11        210.11        234.73         2.76 o                         
  -5   2  11        128.35        148.93         2.36 o                         
  -4   2  11          8.26          9.34         0.61 o                         
  -3   2  11         67.92         78.39         2.08 o                         
  -2   2  11        473.92        461.22         6.37 o                         
  -1   2  11         13.82          8.59         0.71 o                         
   0   2  11         40.62         45.37         1.57 o                         
   1   2  11        147.36        158.33         3.33 o                         
   2   2  11        138.42        140.10         3.36 o                         
   3   2  11         27.70         25.60         1.17 o                         
   4   2  11          9.44          7.54         0.71 o                         
   5   2  11         29.99         28.71         1.15 o                         
   6   2  11        110.18        127.87         2.27 o                         
   7   2  11        307.12        369.16         3.97 o                         
   8   2  11          1.00          1.08         0.17 o                         
   9   2  11          0.58          1.13         0.36 o                         
  -9   3  11         14.01          5.62         0.40 o                         
  -8   3  11         29.98         34.41         1.62 o                         
  -7   3  11          0.67          0.80         0.18 o                         
  -6   3  11          7.03          4.76         0.35 o                         
  -5   3  11          5.90          4.79         0.43 o                         
  -4   3  11         26.03         18.79         0.84 o                         
  -3   3  11         10.81          9.57         0.73 o                         
  -2   3  11        178.40        198.47         3.32 o                         
  -1   3  11        309.03        343.23         4.34 o                         
   0   3  11         87.28         86.14         2.13 o                         
   1   3  11         14.33          0.88         0.26 o                         
   2   3  11         21.17         12.84         0.84 o                         
   3   3  11          8.26          5.80         0.50 o                         
   4   3  11        101.56        101.32         2.15 o                         
   5   3  11         17.71         21.50         0.97 o                         
   6   3  11         84.06         96.10         1.90 o                         
   7   3  11          1.86          1.83         0.22 o                         
   8   3  11          3.95          2.33         0.20 o                         
  -8   4  11         13.42         14.82         0.74 o                         
  -7   4  11         30.37         34.91         0.84 o                         
  -6   4  11        101.19        131.11         1.63 o                         
  -5   4  11         10.21         11.77         0.62 o                         
  -4   4  11         14.28         15.73         0.73 o                         
  -3   4  11          1.96          1.85         0.27 o                         
  -2   4  11         28.02         41.21         1.48 o                         
  -1   4  11          6.58          7.99         0.57 o                         
   0   4  11        102.06        105.45         2.30 o                         
   1   4  11         14.48         17.45         0.84 o                         
   2   4  11         56.67         58.78         1.62 o                         
   3   4  11          2.96          5.38         0.48 o                         
   4   4  11          5.77          7.83         0.54 o                         
   5   4  11         24.49         30.11         1.07 o                         
   6   4  11          4.86          0.77         0.22 o                         
   7   4  11         40.78         46.65         0.85 o                         
   8   4  11         43.15         47.01         1.21 o                         
  -7   5  11          0.39          0.35         0.12 o                         
  -6   5  11         95.02        120.39         1.82 o                         
  -5   5  11          2.32          2.23         0.31 o                         
  -4   5  11          4.47          2.77         0.32 o                         
  -3   5  11         45.38         50.99         1.51 o                         
  -2   5  11         68.25         74.57         1.86 o                         
  -1   5  11         12.75         12.44         0.77 o                         
   0   5  11         19.01         19.65         0.85 o                         
   1   5  11         46.29         58.87         1.44 o                         
   2   5  11          3.27          1.30         0.20 o                         
   3   5  11         17.44         18.55         0.79 o                         
   4   5  11         41.49         44.07         1.15 o                         
   5   5  11          9.14          8.00         0.46 o                         
   6   5  11         25.12         21.91         0.63 o                         
   7   5  11          2.32          1.81         0.27 o                         
  -6   6  11         64.98         68.18        12.56 o                         
  -5   6  11          8.35          2.70         0.36 o                         
  -4   6  11        145.18        185.48         4.84 o                         
  -3   6  11         17.40         15.93         0.78 o                         
  -2   6  11          3.31          4.80         0.47 o                         
  -1   6  11        137.22        154.15         2.37 o                         
   0   6  11        138.83        152.55         2.12 o                         
   1   6  11         40.08         34.69         1.12 o                         
   2   6  11          5.72          3.77         0.44 o                         
   3   6  11         50.36         45.10         1.06 o                         
   4   6  11         25.81         29.51         0.72 o                         
   5   6  11        162.98        171.72         3.41 o                         
   6   6  11         18.04         14.55         0.89 o                         
  -4   7  11         65.54         89.06         3.22 o                         
  -3   7  11          3.51          1.03         0.24 o                         
  -2   7  11         45.61         58.26         1.27 o                         
  -1   7  11          0.64          0.36         0.14 o                         
   0   7  11          3.55          2.90         0.26 o                         
   1   7  11         12.15         14.69         0.62 o                         
   2   7  11         31.83         37.64         1.20 o                         
   3   7  11         67.46         83.53         1.61 o                         
   4   7  11         12.12          9.43         0.74 o                         
  -8   0  12         22.64         18.62         1.11 o                         
  -7   0  12         17.39         16.32         0.82 o                         
  -6   0  12         42.87         68.42         1.89 o                         
  -5   0  12          4.69          0.69         0.28 o                         
  -4   0  12         82.12        106.34         4.86 o                         
  -3   0  12          5.05          5.40         0.92 o                         
  -2   0  12        255.05        269.90         6.37 o                         
  -1   0  12        404.34        428.32         7.98 o                         
   0   0  12         45.37         53.84         2.92 o                         
   1   0  12         70.53         59.06         2.09 o                         
   2   0  12         92.72        103.34         2.67 o                         
   3   0  12          8.73         11.76         1.50 o                         
   4   0  12         11.96          9.49         1.35 o                         
   5   0  12        100.21        119.55         4.75 o                         
   6   0  12         16.22         14.76         0.82 o                         
   7   0  12         80.63         99.92         2.11 o                         
   8   0  12        146.94        179.56         3.60 o                         
  -8   1  12         16.67         19.79         0.80 o                         
  -7   1  12          8.43         11.72         0.49 o                         
  -6   1  12          9.36          7.32         0.44 o                         
  -5   1  12         21.35         11.17         0.57 o                         
  -4   1  12         11.98          1.94         0.25 o                         
  -3   1  12         70.66         72.75         2.42 o                         
  -2   1  12         35.14         32.50         1.64 o                         
  -1   1  12          3.84          3.48         0.45 o                         
   0   1  12          4.91          4.96         0.53 o                         
   1   1  12         21.67         25.08         1.12 o                         
   2   1  12        125.25        136.44         3.47 o                         
   3   1  12        166.74        190.31         4.13 o                         
   4   1  12        214.29        257.12         4.76 o                         
   5   1  12        232.61        266.76         3.82 o                         
   6   1  12         57.99         66.22         1.31 o                         
   7   1  12          0.53          0.48         0.18 o                         
   8   1  12         75.01         86.67         1.79 o                         
  -8   2  12          9.78         10.54         0.54 o                         
  -7   2  12          3.10          2.68         0.23 o                         
  -6   2  12          7.08          4.65         0.34 o                         
  -5   2  12          8.87         11.44         0.59 o                         
  -4   2  12          5.82          4.77         0.47 o                         
  -3   2  12         81.60         89.69         2.64 o                         
  -2   2  12         48.63         51.97         2.03 o                         
  -1   2  12         18.50         23.18         1.65 o                         
   0   2  12         28.41         31.58         1.53 o                         
   1   2  12         51.19         60.55         1.48 o                         
   2   2  12          8.55          9.66         0.93 o                         
   3   2  12          4.29          0.19         0.27 o                         
   4   2  12         44.51         51.62         1.71 o                         
   5   2  12         13.73         15.40         0.91 o                         
   6   2  12         61.34         71.77         1.54 o                         
   7   2  12         26.39         34.95         0.81 o                         
   8   2  12          2.94          3.55         0.36 o                         
  -7   3  12          2.41          1.01         0.15 o                         
  -6   3  12         12.33         12.90         0.52 o                         
  -5   3  12        120.18        136.19         2.38 o                         
  -4   3  12          6.25          0.61         0.38 o                         
  -3   3  12         47.72         60.76         2.10 o                         
  -2   3  12         17.06         14.15         1.04 o                         
  -1   3  12         56.57         59.55         1.87 o                         
   0   3  12        126.58        145.60         2.28 o                         
   1   3  12         17.38         16.91         0.92 o                         
   2   3  12         33.58         42.19         1.42 o                         
   3   3  12         39.47         42.65         1.53 o                         
   4   3  12        125.78        155.57         2.82 o                         
   5   3  12        171.73        200.64         3.04 o                         
   6   3  12          0.64          0.37         0.17 o                         
   7   3  12         22.21         26.23         0.71 o                         
  -7   4  12         17.15          9.18         0.69 o                         
  -6   4  12          1.94          3.22         0.36 o                         
  -5   4  12          2.28          2.72         0.30 o                         
  -4   4  12         53.38         70.23         2.04 o                         
  -3   4  12         47.14         49.07         1.77 o                         
  -2   4  12          0.70          0.94         0.31 o                         
  -1   4  12        241.06        271.83         3.37 o                         
   0   4  12        218.73        280.33         3.33 o                         
   1   4  12         27.67         28.18         1.11 o                         
   2   4  12          5.67          5.04         0.47 o                         
   3   4  12         75.16         85.00         1.61 o                         
   4   4  12         17.68         18.38         0.91 o                         
   5   4  12          4.11          4.87         0.45 o                         
   6   4  12         17.58         21.42         0.68 o                         
   7   4  12          1.01          0.28         0.17 o                         
  -6   5  12         73.62         39.45         1.47 o                         
  -5   5  12         22.77         22.37         0.92 o                         
  -4   5  12         12.42          0.51         0.27 o                         
  -3   5  12         24.04         28.27         1.26 o                         
  -2   5  12          1.70          0.70         0.26 o                         
  -1   5  12         43.64         57.10         1.48 o                         
   0   5  12          0.66          1.16         0.21 o                         
   1   5  12         70.41         82.86         1.43 o                         
   2   5  12          6.30         11.40         0.79 o                         
   3   5  12         16.75         17.17         0.76 o                         
   4   5  12        265.42        310.63         4.01 o                         
   5   5  12        122.12        142.52         1.73 o                         
   6   5  12         45.09         48.99         1.60 o                         
  -4   6  12        109.89        130.62         5.35 o                         
  -3   6  12          3.48          2.85         0.37 o                         
  -2   6  12        182.26        215.98         3.03 o                         
  -1   6  12        174.60        211.64         3.40 o                         
   0   6  12         49.14         58.09         1.04 o                         
   1   6  12         28.81         24.33         1.20 o                         
   2   6  12        124.37        133.78         2.16 o                         
   3   6  12         43.79         54.56         1.41 o                         
   4   6  12         62.48         63.05         1.29 o                         
  -6   1  13         13.40         15.16         0.66 o                         
  -5   1  13          2.21          1.51         0.31 o                         
  -4   1  13         48.54         61.88         1.83 o                         
  -3   1  13          0.36          0.74         0.34 o                         
  -2   1  13          6.02          6.81         0.67 o                         
  -1   1  13         30.16         36.52         1.48 o                         
   0   1  13          6.20          6.99         0.53 o                         
   1   1  13         27.86         37.79         1.15 o                         
   2   1  13          9.30         11.26         0.66 o                         
   3   1  13          1.86          2.52         0.47 o                         
   4   1  13          3.29          1.79         0.33 o                         
   5   1  13         16.22         23.32         0.81 o                         
   6   1  13         46.04         56.19         1.09 o                         
   7   1  13        126.51        160.01         3.02 o                         
  -6   2  13          1.63          0.81         0.20 o                         
  -5   2  13         39.48         47.38         1.39 o                         
  -4   2  13         10.45         16.81         0.92 o                         
  -3   2  13         18.23         24.48         0.98 o                         
  -2   2  13         34.81         46.76         1.71 o                         
  -1   2  13         70.80         95.56         2.71 o                         
   0   2  13          0.89          1.59         0.28 o                         
   1   2  13         54.19         67.12         2.16 o                         
   2   2  13          2.08          0.77         0.22 o                         
   3   2  13          2.45          2.03         0.33 o                         
   4   2  13          0.97          0.75         0.20 o                         
   5   2  13          5.09          3.96         0.34 o                         
   6   2  13          0.10          0.03         0.10 o                         
  -5   3  13         32.57         35.78         1.49 o                         
  -4   3  13        106.42        139.51         2.12 o                         
  -3   3  13          2.33          3.07         0.35 o                         
  -2   3  13         46.56         63.05         1.84 o                         
  -1   3  13          0.51          0.08         0.15 o                         
   0   3  13         23.70         30.59         0.88 o                         
   1   3  13          7.28         10.13         0.81 o                         
   2   3  13         16.57         18.08         0.83 o                         
   3   3  13          0.51          0.62         0.20 o                         
   4   3  13         46.37         50.93         1.33 o                         
   5   3  13        152.44        201.29         2.08 o                         
   6   3  13        106.79        127.14         2.32 o                         
  -5   4  13         35.34         47.04         1.56 o                         
  -4   4  13          1.44          0.82         0.18 o                         
  -3   4  13         25.28         34.62         0.99 o                         
  -2   4  13          1.95          0.36         0.21 o                         
  -1   4  13        229.50        310.53         3.06 o                         
   0   4  13          6.05          4.43         0.33 o                         
   1   4  13         29.35         19.17         0.75 o                         
   2   4  13         37.13         49.90         1.62 o                         
   3   4  13          2.18          1.32         0.30 o                         
   4   4  13         15.65         18.00         0.87 o                         
   5   4  13         45.10         56.08         1.12 o                         
  -3   5  13         10.21         12.75         0.50 o                         
  -2   5  13         48.24         74.96         1.60 o                         
  -1   5  13          3.08          0.73         0.16 o                         
   0   5  13          3.33          3.44         0.28 o                         
   1   5  13         41.78         48.92         1.32 o                         
   2   5  13          2.37          0.59         0.15 o                         
   3   5  13         31.83         29.54         0.75 o                         
  -5   0  14        148.76        231.27         3.32 o                         
  -4   0  14          6.24          4.64         0.60 o                         
  -3   0  14        167.14        250.23         4.40 o                         
  -2   0  14         94.05        130.60         3.26 o                         
  -1   0  14          0.98          1.29         0.41 o                         
   0   0  14        190.29        266.31         4.35 o                         
   1   0  14          3.32          4.44         0.39 o                         
   2   0  14          8.96          8.35         0.88 o                         
   3   0  14         14.88         12.34         0.77 o                         
   4   0  14          0.89          1.03         0.40 o                         
   5   0  14         20.46         17.57         1.00 o                         
  -5   1  14         20.70         28.09         0.79 o                         
  -4   1  14         52.80         73.79         1.53 o                         
  -3   1  14         32.33         48.23         1.34 o                         
  -2   1  14        114.58        176.31         2.64 o                         
  -1   1  14          5.90          4.23         0.42 o                         
   0   1  14        304.69        379.79         3.58 o                         
   1   1  14          1.30          2.31         0.31 o                         
   2   1  14         10.30          6.49         0.45 o                         
   3   1  14         11.35         16.90         0.73 o                         
   4   1  14         46.45         58.03         1.04 o                         
   5   1  14         17.27         19.58         1.02 o                         
  -4   2  14          4.04          3.12         0.31 o                         
  -3   2  14          0.51          1.57         0.26 o                         
  -2   2  14          9.54         11.09         0.63 o                         
  -1   2  14         93.19        118.53         1.98 o                         
   0   2  14         78.18        101.43         1.53 o                         
   1   2  14         44.37         60.81         1.59 o                         
   2   2  14          0.62          0.06         0.17 o                         
   3   2  14          0.74          1.08         0.18 o                         
   4   2  14         23.91         28.38         0.77 o                         
  -3   3  14          2.84          4.12         0.35 o                         
  -2   3  14         19.55         22.71         0.99 o                         
  -1   3  14        110.32        149.15         2.14 o                         
   0   3  14         14.20         13.93         0.57 o                         
   1   3  14         16.86         15.87         0.73 o                         
   2   3  14          1.40          1.22         0.24 o                         
   3   3  14          0.13          0.24         0.18 o                         
  -1   4  14          5.71          5.09         0.47 o                         
   0   4  14          0.02          0.31         0.15 o                         
                                                                                
